# Supplementary material for: Dataset of the COVID-19 post-lockdown survey conducted by GIPEyOP in Spain
Source: Data Brief. 2021 Dec 24;40:107763. doi: 10.1016/j.dib.2021.107763 (PMC8704783; doi:10.1016/j.dib.2021.107763)
Supplement: Supplementary file 4 [file mmc4.xlsx]

## Sheet: Results
ID	START.TIME	END.TIME	PROV	MUN.SIZE	GENDER	YEAR	EDUCATION	HOME	COHABITANTS	DEPENDENTS	RISK	WORK.DL	WORK.BL	ACTIVITY	SECTOR	WORK.PROD	WORK.PERCEP.1	WORK.PERCEP.2	WORK.PERCEP.3	WORK.PERCEP.4	WORK.PERCEP.5	WORK.EXP.1	WORK.EXP.2	WORK.EXP.3	WORK.EXP.4	WORK.EXP.5	WORK.EXP.6	STU.PERCEP	STU.SPEND.1	STU.SPEND.2	STU.SPEND.3	STU.SPEND.4	STU.SPEND.5	STU.SPEND.6	STU.SPEND.7	HWORK.1.BL	HWORK.1.DL	HWORK.1.CU	HWORK.2.BL	HWORK.2.DL	HWORK.2.CU	HWORK.3.BL	HWORK.3.DL	HWORK.3.CU	HWORK.4.BL	HWORK.4.DL	HWORK.4.CU	HWORK.5.BL	HWORK.5.DL
1	2020-09-23 14:26:04	2020-09-23 14:30:53	Alicante/Alacant	Between 400,001 and 1,000,000	Male	1999	Secondary education	No, I have returned to my usual residence	None			Better	Better	I am unemployed or on leave of absence			N/A	N/A	N/A	N/A	N/A	N/A	N/A	N/A	N/A	N/A	N/A		N/A	N/A	N/A	N/A	N/A	N/A	N/A	2	2	3
2	2020-09-23 22:58:28	2020-09-23 23:14:35	Ciudad Real	Between 50,001 and 100,000	Male	1951	University studies	Yes, it is my usual home	One	None	One	Same	Same	Retired			N/A	N/A	N/A	N/A	N/A	N/A	N/A	N/A	N/A	N/A	N/A		N/A	N/A	N/A	N/A	N/A	N/A	N/A	1	1		0	0								6	6
3	2020-09-23 22:59:46	2020-09-23 23:09:34	Valencia/València	More than 1,000,000 inhabitants	Female	1972	University studies	Yes, it is my usual home	Three	Three	One	Same	Same	I am salaried employee and telework	…the private sector	Yes, I have a lower performance	No	No	No	No	Yes	No	Yes	Yes	No	No	Yes		N/A	N/A	N/A	N/A	N/A	N/A	N/A	7	7	7	7	7	7	3	7	7	3	7	5	7	7
4	2020-09-23 22:59:49	2020-09-23 23:00:59	Valencia/València	Between 10,001 and 50,000	Male	1991	University studies	No, I have returned to my usual residence	One	None	None	Worse	Worse	I am unemployed or on leave of absence			N/A	N/A	N/A	N/A	N/A	N/A	N/A	N/A	N/A	N/A	N/A		N/A	N/A	N/A	N/A	N/A	N/A	N/A
5	2020-09-23 23:00:09	2020-09-23 23:13:42	Valencia/València	Between 10,001 and 50,000	Male	1978	University studies	Yes, although it is not my usual residence	Four	Two	Two	Same	Same	I am salaried employee and I leave home to work	…the private sector	No	Yes	No	No	No	No	N/A	N/A	N/A	N/A	N/A	N/A		N/A	N/A	N/A	N/A	N/A	N/A	N/A
6	2020-09-23 23:00:14	2020-09-23 23:07:33	Valencia/València	Between 400,001 and 1,000,000	Male	1986	University studies	Yes, I would like to change, but I have no choice	Three	One	Three	Worse	Worse	I am unemployed or on leave of absence			N/A	N/A	N/A	N/A	N/A	N/A	N/A	N/A	N/A	N/A	N/A		N/A	N/A	N/A	N/A	N/A	N/A	N/A	2	4	1	1	1	1							3	5
7	2020-09-23 23:01:15	2020-09-23 23:09:11	Pontevedra	Between 100,001 and 400,000	Male	1971	University studies	Yes, it is my usual home	One	None	None	Same	Same	Other			N/A	N/A	N/A	N/A	N/A	N/A	N/A	N/A	N/A	N/A	N/A		N/A	N/A	N/A	N/A	N/A	N/A	N/A	5	5		4	4								4	4
8	2020-09-23 23:01:21	2020-09-23 23:12:11	Sevilla	Between 10,001 and 50,000	Male	1973	Job training	No, I have moved to another residence	One	One	Two	Same	Same	Other			N/A	N/A	N/A	N/A	N/A	N/A	N/A	N/A	N/A	N/A	N/A		N/A	N/A	N/A	N/A	N/A	N/A	N/A	3	4	4	3	4	3							4	5
9	2020-09-23 23:01:31	2020-09-23 23:25:44	Madrid	Between 10,001 and 50,000	Female	1974	Baccalaureate	Yes, it is my usual home	Two	One	None	Same	Same	I am salaried employee and I leave home to work	…the private sector	Yes, I have a lower performance	No	No	No	No	Yes	N/A	N/A	N/A	N/A	N/A	N/A		N/A	N/A	N/A	N/A	N/A	N/A	N/A	5	5		1	2		0	6		5	7		5	5
10	2020-09-23 23:01:35	2020-09-23 23:06:56	Madrid	More than 1,000,000 inhabitants	Male	1990	University studies	Yes, it is my usual home	Three	None	Two	Same	Better	I am self-employed, and I combine telework and work outside the home		Yes, I have a higher performance	No	No	No	No	Yes	No	No	No	No	No	Yes		N/A	N/A	N/A	N/A	N/A	N/A	N/A
11	2020-09-23 23:01:57	2020-09-23 23:16:27	Sevilla	Between 10,001 and 50,000	Male	1987	Baccalaureate	Yes, it is my usual home	Three	None	None	Same	Same	I am unemployed or on leave of absence			N/A	N/A	N/A	N/A	N/A	N/A	N/A	N/A	N/A	N/A	N/A		N/A	N/A	N/A	N/A	N/A	N/A	N/A	2	2	2	0	0	0	0	0	0	5	5	5	5	5
12	2020-09-23 23:02:06	2020-09-23 23:17:41	Valencia/València	Between 400,001 and 1,000,000	Male	1966	University studies	Yes, it is my usual home	Four	Three	None	Same		I am salaried employee and telework	…the private sector	No	No	No	No	No	Yes	Yes	No	Yes	No	Yes	Yes		N/A	N/A	N/A	N/A	N/A	N/A	N/A	7	7	7	0	0	0	3	5	1	5	7	3	7	7
13	2020-09-23 23:02:38	2020-09-23 23:14:24	Castellón/Castelló	Between 2,001 and 10,000	Male	1983	University studies	Yes, it is my usual home	One	None	None	Same	Same	I am self-employed, and I combine telework and work outside the home		No	Yes	No	No	No	No	No	No	No	No	Yes	No		N/A	N/A	N/A	N/A	N/A	N/A	N/A	0	0	0	1	2	1							2	3
14	2020-09-23 23:02:39	2020-09-23 23:04:18	Valencia/València	Between 10,001 and 50,000	Male	1996	University studies	Yes, it is my usual home	Three	None	One	Same	Same	Student			N/A	N/A	N/A	N/A	N/A	N/A	N/A	N/A	N/A	N/A	N/A	Yes, I am not sure how the classes will be taught	No	No	No	Yes	Yes	No	No
15	2020-09-23 23:02:43	2020-09-23 23:04:34	Valencia/València	Between 10,001 and 50,000	Female	1997	University studies	Yes, it is my usual home	Two	None	Two						N/A	N/A	N/A	N/A	N/A	N/A	N/A	N/A	N/A	N/A	N/A		N/A	N/A	N/A	N/A	N/A	N/A	N/A
16	2020-09-23 23:02:47	2020-09-23 23:16:37	Valencia/València	Between 400,001 and 1,000,000	Female	1974	University studies	No, I have returned to my usual residence	Two	Two	None	Same	Same	I am salaried employee and I leave home to work	…the public sector	No	No	No	No	No	Yes	N/A	N/A	N/A	N/A	N/A	N/A		N/A	N/A	N/A	N/A	N/A	N/A	N/A	7	7		1	1		5	5		7	7		7	7
17	2020-09-23 23:02:48	2020-09-23 23:12:05		Between 50,001 and 100,000	Male	1981	University studies	Yes, it is my usual home	None			Same	Same	I am salaried employee and I leave home to work	…the private sector	No	No	No	No	No	Yes	N/A	N/A	N/A	N/A	N/A	N/A		N/A	N/A	N/A	N/A	N/A	N/A	N/A	7	7	7	1	1	1	0	0	0	0	0	0	7	7
18	2020-09-23 23:02:51	2020-09-23 23:15:59	Valencia/València	Between 50,001 and 100,000	Female	1966	University studies	Yes, it is my usual home	Two	None	None	Same	Same	I am salaried employee and I leave home to work	…the public sector	No	No	No	No	No	Yes	N/A	N/A	N/A	N/A	N/A	N/A		N/A	N/A	N/A	N/A	N/A	N/A	N/A	5	7		4	7		0	0		0	0		7	7
19	2020-09-23 23:02:54	2020-09-23 23:13:08	Cantabria	Between 2,001 and 10,000	Male	1969	Job training	Yes, it is my usual home	One	None	None	Same	Same	Retired			N/A	N/A	N/A	N/A	N/A	N/A	N/A	N/A	N/A	N/A	N/A		N/A	N/A	N/A	N/A	N/A	N/A	N/A	7	7		2	2								7	7
20	2020-09-23 23:02:57	2020-09-23 23:16:09	Madrid	More than 1,000,000 inhabitants	Female	1955	University studies	Yes, it is my usual home	One	None	One	Same	Same	Retired			N/A	N/A	N/A	N/A	N/A	N/A	N/A	N/A	N/A	N/A	N/A		N/A	N/A	N/A	N/A	N/A	N/A	N/A	7	7		3	3								7	7
21	2020-09-23 23:03:20	2020-09-23 23:13:09	Alicante/Alacant	Between 10,001 and 50,000	Female	1995	University studies	Yes, it is my usual home	None			Same	Same	I am unemployed or on leave of absence			N/A	N/A	N/A	N/A	N/A	N/A	N/A	N/A	N/A	N/A	N/A		N/A	N/A	N/A	N/A	N/A	N/A	N/A	4	7		1	1		0	0		0	0		5	7
22	2020-09-23 23:03:22	2020-09-23 23:07:13	Madrid	More than 1,000,000 inhabitants	Male	1981	University studies	Yes, it is my usual home	One	None	None	Same	Same	I am salaried employee and telework	…the private sector	Yes, I have a lower performance	No	No	No	No	Yes	No	No	No	No	Yes	No		N/A	N/A	N/A	N/A	N/A	N/A	N/A
23	2020-09-23 23:03:22	2020-09-23 23:16:37	Valencia/València	Between 2,001 and 10,000	Female	1984	University studies	Yes, it is my usual home	Two	Two	One	Better	Same	I am salaried employee and I combine telework and work outside the home	…the private sector	Yes, I have a higher performance	No	No	No	No	Yes	Yes	No	Yes	No	No	No		N/A	N/A	N/A	N/A	N/A	N/A	N/A	3	7	6	0	4	0	0	7	0	7	7	7	5	7
24	2020-09-23 23:03:27	2020-09-23 23:17:32	Barcelona	More than 1,000,000 inhabitants	Male	1971	University studies	Yes, it is my usual home	Three	Two	None	Worse	Worse	I am self-employed without no possibility of practising my profession			N/A	N/A	N/A	N/A	N/A	N/A	N/A	N/A	N/A	N/A	N/A		N/A	N/A	N/A	N/A	N/A	N/A	N/A	3	6	6	2	4	3	2	5	2	3	5	4	4	5
25	2020-09-23 23:03:27	2020-09-23 23:18:20	Asturias	Between 100,001 and 400,000	Male	1981	University studies	Yes, it is my usual home	Two	One	None	Same	Same	I am salaried employee and I combine telework and work outside the home	…the public sector	No	No	No	No	No	Yes	No	No	No	No	Yes	No		N/A	N/A	N/A	N/A	N/A	N/A	N/A		7	4	1	2	2	2	5	5	7	7	7	5	7
26	2020-09-23 23:03:30	2020-09-23 23:10:14		Between 10,001 and 50,000	Male	1995	University studies	Yes, it is my usual home	Three	None	None	Worse	Same	I am unemployed or on leave of absence			N/A	N/A	N/A	N/A	N/A	N/A	N/A	N/A	N/A	N/A	N/A		N/A	N/A	N/A	N/A	N/A	N/A	N/A	5	5	5	2	2	2							2	2
27	2020-09-23 23:03:30	2020-09-23 23:22:00	Zaragoza	Between 400,001 and 1,000,000	Female	1970	Job training	Yes, I would like to change, but I have no choice	One	None	None	Worse	Worse	I am salaried employee and I leave home to work	…the public sector		No	No	Yes	No	No	N/A	N/A	N/A	N/A	N/A	N/A		N/A	N/A	N/A	N/A	N/A	N/A	N/A	5	0	5	2	2	2	0	0	0	0	0	0	0	0
28	2020-09-23 23:03:33	2020-09-23 23:15:00	Valencia/València	Between 400,001 and 1,000,000	Male	1962	University studies	Yes, it is my usual home	Two	None	One	Same	Same	Sick leave/pregnancy			N/A	N/A	N/A	N/A	N/A	N/A	N/A	N/A	N/A	N/A	N/A		N/A	N/A	N/A	N/A	N/A	N/A	N/A	7	7		0	0								7	7
29	2020-09-23 23:03:38	2020-09-23 23:16:24	Valencia/València	Between 400,001 and 1,000,000	Male	1969	University studies	Yes, it is my usual home	Three	None	None		Better	I am self-employed, and I combine telework and work outside the home		No	No	No	No	No	Yes	No	No	No	Yes	No	No		N/A	N/A	N/A	N/A	N/A	N/A	N/A	0	0					2	2		2	4
30	2020-09-23 23:03:44	2020-09-23 23:05:47	Valencia/València	More than 1,000,000 inhabitants	Male	1987	University studies	No, I have moved to another residence	One	None	None			Student			N/A	N/A	N/A	N/A	N/A	N/A	N/A	N/A	N/A	N/A	N/A	Yes, for other reasons	Yes	No	No	No	No	No	No
31	2020-09-23 23:03:46	2020-09-23 23:21:34	Valencia/València	Between 50,001 and 100,000	Male	1982	University studies	Yes, although it is not my usual residence	None			Same	Same	I am salaried employee and I leave home to work	…the public sector	No	No	No	No	No	Yes	N/A	N/A	N/A	N/A	N/A	N/A		N/A	N/A	N/A	N/A	N/A	N/A	N/A	6	7	6	1	1	1	0	0	0	0	0	0	6	7
32	2020-09-23 23:03:58	2020-09-23 23:16:39	Asturias	Between 2,001 and 10,000	Male	1988	University studies	Yes, it is my usual home	Two	None	One	Same	Same	I am salaried employee and telework	…the private sector	No	No	No	No	No	Yes	Yes	No	Yes	No	No	No		N/A	N/A	N/A	N/A	N/A	N/A	N/A	0	0	0	0	0	0							0	0
33	2020-09-23 23:04:16	2020-09-23 23:21:52	Castellón/Castelló	Between 10,001 and 50,000	Female	1992	University studies	Yes, it is my usual home	One	None	None	Better	Worse	I am salaried employee and I leave home to work	…the public sector	Yes, I have a lower performance	No	Yes	No	No	No	N/A	N/A	N/A	N/A	N/A	N/A		N/A	N/A	N/A	N/A	N/A	N/A	N/A	7	7	1	1	1	0							5	7
34	2020-09-23 23:04:18	2020-09-23 23:12:43	Córdoba	Between 100,001 and 400,000	Female	1988	University studies	Yes, it is my usual home	One	None	One	Worse	Worse	I am salaried employee and I leave home to work	…the public sector	Yes, I have a lower performance	No	No	Yes	No	No	N/A	N/A	N/A	N/A	N/A	N/A		N/A	N/A	N/A	N/A	N/A	N/A	N/A	0	0		0	0		0	0		0	0		3	5
35	2020-09-23 23:04:19	2020-09-23 23:05:33	Valencia/València	Between 50,001 and 100,000	Male	1994	Job training	Yes, it is my usual home	Three	None	One	Worse	Worse	I was fired after the state of alarm period			N/A	N/A	N/A	N/A	N/A	N/A	N/A	N/A	N/A	N/A	N/A		N/A	N/A	N/A	N/A	N/A	N/A	N/A
36	2020-09-23 23:04:24	2020-09-23 23:11:06	Madrid	More than 1,000,000 inhabitants	Male	1984	University studies	Yes, it is my usual home	None			Worse	Worse	I am unemployed or on leave of absence			N/A	N/A	N/A	N/A	N/A	N/A	N/A	N/A	N/A	N/A	N/A		N/A	N/A	N/A	N/A	N/A	N/A	N/A	4	7		1	1								7	7
37	2020-09-23 23:04:34	2020-09-23 23:18:40	Madrid	More than 1,000,000 inhabitants	Male	1996	University studies	Yes, it is my usual home	Three	None	None			Student			N/A	N/A	N/A	N/A	N/A	N/A	N/A	N/A	N/A	N/A	N/A	Yes, I have not received enough information	Yes	No	No	No	No	No	No	1	1	4	0	1	0							1	3
38	2020-09-23 23:04:52	2020-09-23 23:16:26	Valencia/València			1955	University studies	Yes, it is my usual home	Two	One	One	Same	Same	Retired			N/A	N/A	N/A	N/A	N/A	N/A	N/A	N/A	N/A	N/A	N/A		N/A	N/A	N/A	N/A	N/A	N/A	N/A				4	5	5				5	0	5	5	5
39	2020-09-23 23:04:53	2020-09-23 23:12:56	Madrid	More than 1,000,000 inhabitants	Female	1991	University studies	No, I have moved to another residence	One	None	None	Worse	Worse	I am unemployed or on leave of absence			N/A	N/A	N/A	N/A	N/A	N/A	N/A	N/A	N/A	N/A	N/A		N/A	N/A	N/A	N/A	N/A	N/A	N/A	5	0	5	1	1	1	0	0	0	0	0	0	5	2
40	2020-09-23 23:04:54	2020-09-23 23:11:33	Huelva	Between 100,001 and 400,000	Male	1991	University studies	Yes, although it is not my usual residence	One	None	None	Better	Same	I am salaried employee and I leave home to work	…the public sector	Yes, I have a lower performance	No	No	No	No	Yes	N/A	N/A	N/A	N/A	N/A	N/A		N/A	N/A	N/A	N/A	N/A	N/A	N/A	0	2		0	0	0	0	0	0
41	2020-09-23 23:04:55	2020-09-23 23:13:22	Madrid	More than 1,000,000 inhabitants	Male	1989	University studies	Yes, it is my usual home	One	None	None	Better	Same	I am salaried employee and I leave home to work	…the private sector	No	Yes	No	Yes	No	Yes	N/A	N/A	N/A	N/A	N/A	N/A		N/A	N/A	N/A	N/A	N/A	N/A	N/A	2	7	2	1	1	1
42	2020-09-23 23:05:10	2020-09-23 23:14:11	Valencia/València	More than 1,000,000 inhabitants	Male	1956	University studies	Yes, it is my usual home	Three	None	None	Same	Same	Retired			N/A	N/A	N/A	N/A	N/A	N/A	N/A	N/A	N/A	N/A	N/A		N/A	N/A	N/A	N/A	N/A	N/A	N/A
43	2020-09-23 23:05:29	2020-09-23 23:19:07	Valencia/València	Between 400,001 and 1,000,000	Female	1953	University studies	Yes, it is my usual home	One	None	None	Same	Same	Retired			N/A	N/A	N/A	N/A	N/A	N/A	N/A	N/A	N/A	N/A	N/A		N/A	N/A	N/A	N/A	N/A	N/A	N/A	0	0		0	2								0	0
44	2020-09-23 23:05:52	2020-09-23 23:19:03	Valencia/València	Between 10,001 and 50,000	Female	1983	University studies	Yes, it is my usual home	Three	Two	None			I am salaried employee and I leave home to work	…the public sector	Yes, I have a higher performance	No	Yes	No	No	No	N/A	N/A	N/A	N/A	N/A	N/A		N/A	N/A	N/A	N/A	N/A	N/A	N/A	3	7	3	0	1	0	2	5	2	4	7	4	3	3
45	2020-09-23 23:05:55	2020-09-23 23:18:33	Valencia/València			1980	University studies	No, I have moved to another residence	One	None	None	Same	Same	I am salaried employee and I combine telework and work outside the home	…the private sector	No	No	No	No	No	Yes	Yes	No	Yes	No	Yes	No		N/A	N/A	N/A	N/A	N/A	N/A	N/A
46	2020-09-23 23:06:15	2020-09-23 23:09:11	Barcelona	Between 100,001 and 400,000	Female	1982	University studies	Yes, it is my usual home	Four	Three	Two	Same	Better	I am salaried employee and I combine telework and work outside the home	…the private sector	No	Yes	No	No	No	No	No	Yes	Yes	No	No	No		N/A	N/A	N/A	N/A	N/A	N/A	N/A
47	2020-09-23 23:06:45	2020-09-23 23:21:26	Madrid	More than 1,000,000 inhabitants	Female	1969	University studies	Yes, although it is not my usual residence	None			Same	Same	I am salaried employee and I combine telework and work outside the home	…the public sector	Yes, I have a lower performance	No	No	No	No	Yes	No	No	No	Yes	No	No		N/A	N/A	N/A	N/A	N/A	N/A	N/A	4	7		1	1		0	0		0	0		4	7
48	2020-09-23 23:06:58	2020-09-23 23:19:14	Madrid	More than 1,000,000 inhabitants	Male	1965	University studies	Yes, it is my usual home	One	None	One	Same	Same	I am salaried employee and telework	…the public sector	No	No	No	No	No	Yes	Yes	No	Yes	No	No	No		N/A	N/A	N/A	N/A	N/A	N/A	N/A	0	0	0	1	1	1	0	0	0	0	0	0	4	4
49	2020-09-23 23:07:10	2020-09-23 23:16:55	Castellón/Castelló	Between 10,001 and 50,000	Female	1994	University studies	Yes, it is my usual home	Four	One	One	Same	Same	I am unemployed or on leave of absence			N/A	N/A	N/A	N/A	N/A	N/A	N/A	N/A	N/A	N/A	N/A		N/A	N/A	N/A	N/A	N/A	N/A	N/A	5	5	5	2	3	2							2	2
50	2020-09-23 23:07:12	2020-09-23 23:15:06	Valencia/València	More than 1,000,000 inhabitants	Male	1995	University studies	Yes, although it is not my usual residence	None			Same	Same	I am salaried employee and I leave home to work	…the private sector	Yes, I have a lower performance	Yes	No	No	Yes	No	N/A	N/A	N/A	N/A	N/A	N/A		N/A	N/A	N/A	N/A	N/A	N/A	N/A	7	7	7	1	1	1	4	4	4	4	0	4	7	7
51	2020-09-23 23:07:26	2020-09-23 23:24:08	Sevilla	Between 10,001 and 50,000	Female	1986	University studies	No, I have moved to another residence	Two	None	Two	Same	Better	I am salaried employee and telework	…the public sector	No	No	No	No	No	Yes	Yes	No	No	No	Yes	No		N/A	N/A	N/A	N/A	N/A	N/A	N/A	2	7		0	1								7	7
52	2020-09-23 23:08:05	2020-09-23 23:31:55	Valencia/València	Between 2,001 and 10,000	Male	1962	Secondary education	Yes, it is my usual home	One	None	One	Same	Same	I am salaried employee and I combine telework and work outside the home	…the private sector	Yes, I have a higher performance	No	No	No	No	Yes	Yes	No	No	No	No	No		N/A	N/A	N/A	N/A	N/A	N/A	N/A	0	0	0	0	0	0	0	0	0	0	0	0	1	1
53	2020-09-23 23:08:06	2020-09-23 23:20:25	Valencia/València	Between 400,001 and 1,000,000	Male	1968	University studies	Yes, it is my usual home	One	None	One	Same	Same	I am salaried employee and telework	…the private sector	Yes, I have a higher performance	Yes	Yes	Yes	No	No	Yes	No	Yes	No	Yes	Yes		N/A	N/A	N/A	N/A	N/A	N/A	N/A	0	0		0	0								3	3
54	2020-09-23 23:08:22	2020-09-23 23:20:59	Valencia/València	Less than 2,000 inhabitants	Male	1972	University studies	Yes, it is my usual home	Two	None	Two	Better	Better	I am salaried employee and I leave home to work	…the private sector	No	Yes	No	No	No	No	N/A	N/A	N/A	N/A	N/A	N/A		N/A	N/A	N/A	N/A	N/A	N/A	N/A	2	2	2	3	3	3							2	2
55	2020-09-23 23:08:57	2020-09-23 23:19:00	Sevilla	Between 400,001 and 1,000,000	Male	1987	University studies	No, I have returned to my usual residence	Three	Two	None	Better	Worse	I am in an ERTE (Temporary Lay-off Plan)			N/A	N/A	N/A	N/A	N/A	N/A	N/A	N/A	N/A	N/A	N/A		N/A	N/A	N/A	N/A	N/A	N/A	N/A	0	0	5	1	0	1	0	5	3	3	7	5	2	0
56	2020-09-23 23:09:09	2020-09-23 23:25:29	Zaragoza	Between 2,001 and 10,000	Male	1966	Baccalaureate	Yes, it is my usual home	Three	None	Two	Same	Same	Sick leave/pregnancy			N/A	N/A	N/A	N/A	N/A	N/A	N/A	N/A	N/A	N/A	N/A		N/A	N/A	N/A	N/A	N/A	N/A	N/A	5	5		1	1		0	0		0	0		2	2
57	2020-09-23 23:09:46	2020-09-23 23:22:20	Madrid	More than 1,000,000 inhabitants	Female	1987	University studies	Yes, it is my usual home	One	None	None	Same	Same	I am salaried employee and I combine telework and work outside the home	…the private sector	Yes, I have a lower performance	No	No	No	No	Yes	Yes	No	Yes	No	Yes	Yes		N/A	N/A	N/A	N/A	N/A	N/A	N/A	3	7	7	1	2	1	0	0	0	0	0	0	7	7
58	2020-09-23 23:09:48	2020-09-23 23:19:58	Madrid	Between 100,001 and 400,000	Male	1992	University studies	Yes, it is my usual home	One	None	None	Same	Same	I am salaried employee and I leave home to work	…the public sector	No	No	No	No	No	Yes	N/A	N/A	N/A	N/A	N/A	N/A		N/A	N/A	N/A	N/A	N/A	N/A	N/A	7	7	7	1	1	1		0					7	7
59	2020-09-23 23:09:52	2020-09-23 23:36:24	Valencia/València	Between 2,001 and 10,000	Male	1963	Job training	Yes, it is my usual home	One	None	None	Same	Same	I am unemployed or on leave of absence			N/A	N/A	N/A	N/A	N/A	N/A	N/A	N/A	N/A	N/A	N/A		N/A	N/A	N/A	N/A	N/A	N/A	N/A	7	7		7	7								7	7
60	2020-09-23 23:09:57	2020-09-23 23:17:35	Valencia/València	Between 10,001 and 50,000	Male	1969	University studies	Yes, it is my usual home	Two	None	None	Same	Same	I am salaried employee and I combine telework and work outside the home	…the public sector	Yes, I have a lower performance	No	No	No	No	Yes	No	No	Yes	No	Yes	No		N/A	N/A	N/A	N/A	N/A	N/A	N/A	1	4	4	0	1	0	2	6	2	0	0	0	5	5
61	2020-09-23 23:09:58	2020-09-23 23:27:17	Valencia/València	Between 10,001 and 50,000	Male	1968	University studies	Yes, it is my usual home	Five or more	Five or more	One	Same	Same	I am salaried employee and I combine telework and work outside the home	…the public sector	No	Yes	No	No	No	No	Yes	No	No	No	No	No		N/A	N/A	N/A	N/A	N/A	N/A	N/A	2	4		0	0		2	5		3	5		2	3
62	2020-09-23 23:10:23	2020-09-23 23:18:55	Valencia/València	Between 50,001 and 100,000	Male	1975	University studies	Yes, it is my usual home	Five or more	Four	One	Same	Same	I am salaried employee and I leave home to work	…the private sector	No	No	No	No	No	Yes	N/A	N/A	N/A	N/A	N/A	N/A		N/A	N/A	N/A	N/A	N/A	N/A	N/A	4	7		1	2		5	5		7	7		5	5
63	2020-09-23 23:10:42	2020-09-23 23:21:59	Valencia/València	More than 1,000,000 inhabitants	Male	1958	University studies	Yes, it is my usual home	One	None	One	Better	Same	I am salaried employee and I combine telework and work outside the home	…the public sector	No	No	No	No	No	Yes	No	No	No	Yes	No	No		N/A	N/A	N/A	N/A	N/A	N/A	N/A	0	3	0	0	1	0	0	0	0	0	0	0	7	7
64	2020-09-23 23:10:52	2020-09-23 23:24:00	Madrid	More than 1,000,000 inhabitants	Male	1951	University studies	Yes, it is my usual home	One	None	One	Same	Same	Retired			N/A	N/A	N/A	N/A	N/A	N/A	N/A	N/A	N/A	N/A	N/A		N/A	N/A	N/A	N/A	N/A	N/A	N/A		2			2								3	3
65	2020-09-23 23:11:20	2020-09-23 23:13:25	Alicante/Alacant	Between 10,001 and 50,000	Male	1959	University studies	Yes, it is my usual home	Two	None	None						N/A	N/A	N/A	N/A	N/A	N/A	N/A	N/A	N/A	N/A	N/A		N/A	N/A	N/A	N/A	N/A	N/A	N/A
66	2020-09-23 23:11:23	2020-09-23 23:24:17	Valencia/València	Between 10,001 and 50,000	Male	1955	University studies	Yes, it is my usual home	One	None	One	Same	Same	Retired			N/A	N/A	N/A	N/A	N/A	N/A	N/A	N/A	N/A	N/A	N/A		N/A	N/A	N/A	N/A	N/A	N/A	N/A										2	0		5	6
67	2020-09-23 23:11:32	2020-09-23 23:21:31	Valencia/València	Between 400,001 and 1,000,000	Female	1998	University studies	No, I have returned to my usual residence	Two	None	Two			Student			N/A	N/A	N/A	N/A	N/A	N/A	N/A	N/A	N/A	N/A	N/A	I have no concerns	Yes	No	No	No	No	No	No	0	0	6	0	0	1	0	0	0	0	0	0	0	0
68	2020-09-23 23:12:06	2020-09-23 23:24:25	Valencia/València	Between 10,001 and 50,000	Male	1995	University studies	Yes, it is my usual home	Three	None	One	Same	Same	Student			N/A	N/A	N/A	N/A	N/A	N/A	N/A	N/A	N/A	N/A	N/A	Yes, for other reasons	No	No	No	Yes	Yes	No	No	0	0	3		0	0							0	0
69	2020-09-23 23:12:11	2020-09-23 23:29:31	Valencia/València	Between 10,001 and 50,000	Female	1954	University studies	Yes, it is my usual home	One	None	One	Same	Same	Retired			N/A	N/A	N/A	N/A	N/A	N/A	N/A	N/A	N/A	N/A	N/A		N/A	N/A	N/A	N/A	N/A	N/A	N/A	3	3	3	5	5	5	0	0	0	2	0	0	3	3
70	2020-09-23 23:12:15	2020-09-23 23:23:29	Valencia/València	Between 400,001 and 1,000,000	Male	1976	University studies	Yes, it is my usual home	Two	One	Two	Better	Better	I am salaried employee and I combine telework and work outside the home	…the private sector	Yes, I have a higher performance	No	No	No	No	Yes	No	Yes	No	No	Yes	No		N/A	N/A	N/A	N/A	N/A	N/A	N/A	0	0	0	0	0	0	0	0	0	0	0	0	0	0
71	2020-09-23 23:12:16	2020-09-23 23:23:49	Valencia/València	Between 10,001 and 50,000	Male	1969	University studies	Yes, it is my usual home	One	None	One	Better	Same	I am salaried employee and I combine telework and work outside the home	…the public sector	Yes, I have a lower performance	No	No	No	No	Yes	No	No	No	No	Yes	Yes		N/A	N/A	N/A	N/A	N/A	N/A	N/A	0	7	0	1	1	1							4	7
72	2020-09-23 23:12:18	2020-09-23 23:25:26	Madrid	Between 100,001 and 400,000	Male	1961	Primary education	Yes, it is my usual home	Three	None	None	Same	Same	Retired			N/A	N/A	N/A	N/A	N/A	N/A	N/A	N/A	N/A	N/A	N/A		N/A	N/A	N/A	N/A	N/A	N/A	N/A	4	4	6	5	5	5	0	0	0	0	0	0	0	0
73	2020-09-23 23:12:40	2020-09-23 23:20:26	Madrid	More than 1,000,000 inhabitants	Male	1979	University studies	Yes, it is my usual home	Three	Two	None	Same	Same	I am salaried employee and I combine telework and work outside the home	…the public sector	Yes, I have a higher performance	No	No	No	No	Yes	No	Yes	No	No	No	No		N/A	N/A	N/A	N/A	N/A	N/A	N/A	2	7		3	3		2	5		7	7		7	7
74	2020-09-23 23:12:47	2020-09-23 23:26:45	Madrid	Between 100,001 and 400,000	Male	1962	University studies	Yes, it is my usual home	None			Same	Same	I am salaried employee and telework	…the private sector	No	No	No	No	No	Yes	No	No	No	No	No	Yes		N/A	N/A	N/A	N/A	N/A	N/A	N/A	7	7	7	2	2	2							7	7
75	2020-09-23 23:13:16	2020-09-23 23:15:03	Valencia/València	Between 2,001 and 10,000	Male	1990	University studies	Yes, it is my usual home	Three	None	Two	Same	Same	I am unemployed or on leave of absence			N/A	N/A	N/A	N/A	N/A	N/A	N/A	N/A	N/A	N/A	N/A		N/A	N/A	N/A	N/A	N/A	N/A	N/A
76	2020-09-23 23:13:55	2020-09-23 23:21:16	Alicante/Alacant	Between 50,001 and 100,000	Female	1996	University studies	Yes, it is my usual home	Two	None	One	Same	Same	Other			N/A	N/A	N/A	N/A	N/A	N/A	N/A	N/A	N/A	N/A	N/A		N/A	N/A	N/A	N/A	N/A	N/A	N/A	0	0	0	0	0	0	0	0	0	0	0	0	5	5
77	2020-09-23 23:14:37	2020-09-23 23:25:58	Cantabria	Between 10,001 and 50,000	Male	1995	University studies	No, I have returned to my usual residence	Four	One	Two	Same	Worse	I was fired after the state of alarm period			N/A	N/A	N/A	N/A	N/A	N/A	N/A	N/A	N/A	N/A	N/A		N/A	N/A	N/A	N/A	N/A	N/A	N/A	3	6	6	1	1	1							1	6
78	2020-09-23 23:14:49	2020-09-23 23:30:05	Alicante/Alacant	Between 10,001 and 50,000	Male		University studies	Yes, it is my usual home	Two	None	One	Same	Same	I am salaried employee and I leave home to work	…the public sector	Yes, I have a higher performance	No	No	No	No	Yes	N/A	N/A	N/A	N/A	N/A	N/A		N/A	N/A	N/A	N/A	N/A	N/A	N/A	7	7	7										7	7
79	2020-09-23 23:15:16	2020-09-23 23:22:46	Barcelona	More than 1,000,000 inhabitants	Male	1993	University studies	No, I have moved to another residence	One	None	None	Worse	Worse	I was fired after the state of alarm period			N/A	N/A	N/A	N/A	N/A	N/A	N/A	N/A	N/A	N/A	N/A		N/A	N/A	N/A	N/A	N/A	N/A	N/A	0	0	5	1	1	0	0	0	0	0	0	0	7	7
80	2020-09-23 23:15:28	2020-09-23 23:28:39	Madrid			1971	University studies		Three	Two	None		Same	I am salaried employee and telework	…the public sector	Yes, I have a lower performance	No	No	No	No	Yes	No	No	Yes	No	No	No		N/A	N/A	N/A	N/A	N/A	N/A	N/A	2	7	7	0	3	0	3	3	3	0	0	0	5	7
81	2020-09-23 23:15:47	2020-09-23 23:25:42	Madrid	More than 1,000,000 inhabitants	Male	1981	University studies	Yes, it is my usual home	Three	Two	None	Same	Same	I am salaried employee and telework	…the private sector	Yes, I have a lower performance	Yes	Yes	No	No	No	No	No	No	No	No	Yes		N/A	N/A	N/A	N/A	N/A	N/A	N/A	2	7	7	0	2	0	1	5	1	7	7	7	7	7
82	2020-09-23 23:16:37	2020-09-23 23:25:53	Valencia/València	Between 10,001 and 50,000	Male	1950	University studies	Yes, it is my usual home	One	None	One	Same	Same	Retired			N/A	N/A	N/A	N/A	N/A	N/A	N/A	N/A	N/A	N/A	N/A		N/A	N/A	N/A	N/A	N/A	N/A	N/A	4	4	4				3						4	4
83	2020-09-23 23:16:41	2020-09-23 23:37:33	Castellón/Castelló			1949	Job training	No, I have moved to another residence	One	None	One			Retired			N/A	N/A	N/A	N/A	N/A	N/A	N/A	N/A	N/A	N/A	N/A		N/A	N/A	N/A	N/A	N/A	N/A	N/A	5	5	5	0	0	0	0	0	0	0	0	0	5	5
84	2020-09-23 23:16:50	2020-09-23 23:31:03	Burgos	Less than 2,000 inhabitants	Male	1973	Primary education	Yes, it is my usual home	None			Better	Better	I am salaried employee and I leave home to work	…the public sector	No	No	No	No	No	Yes	N/A	N/A	N/A	N/A	N/A	N/A		N/A	N/A	N/A	N/A	N/A	N/A	N/A	7	7	7	1	1	1	0	0	0	0	0	0	7	7
85	2020-09-23 23:16:55	2020-09-23 23:26:37	Valencia/València	Less than 2,000 inhabitants	Female	1957	University studies	Yes, it is my usual home	Three	One	Two	Same	Same	I am salaried employee and I combine telework and work outside the home	…the public sector	Yes, I have a lower performance	No	No	No	No	Yes	No	No	Yes	No	No	No		N/A	N/A	N/A	N/A	N/A	N/A	N/A	5	5	5	0	0	0	0	0	0	0	0	0	2
86	2020-09-23 23:17:16	2020-09-23 23:30:22	Valencia/València	Between 10,001 and 50,000	Male	1955	University studies	Yes, it is my usual home	Four	None	One	Same	Same	I am salaried employee and I leave home to work	…the public sector	No	No	Yes	No	No	No	N/A	N/A	N/A	N/A	N/A	N/A		N/A	N/A	N/A	N/A	N/A	N/A	N/A	0	0	0	0	0	0	0	0	0	0	0	0	0	0
87	2020-09-23 23:17:20	2020-09-23 23:40:42	Madrid	More than 1,000,000 inhabitants	Male	1980	University studies	Yes, it is my usual home	Three	Two	None	Same	Same	Unpaid work at home			N/A	N/A	N/A	N/A	N/A	N/A	N/A	N/A	N/A	N/A	N/A		N/A	N/A	N/A	N/A	N/A	N/A	N/A	4	7	7	1	2	1	5	6	5	7	7	7	6	7
88	2020-09-23 23:17:38	2020-09-23 23:27:56	Madrid	Between 100,001 and 400,000	Male	1987	University studies	Yes, it is my usual home	One	None	None	Better	Same	I am salaried employee and I leave home to work	…the private sector	Yes, I have a lower performance	No	Yes	No	No	No	N/A	N/A	N/A	N/A	N/A	N/A		N/A	N/A	N/A	N/A	N/A	N/A	N/A	7	7	7	1	1	1	0	0	0	0	0	0	5	7
89	2020-09-23 23:17:48	2020-09-23 23:31:24	Zaragoza	Between 400,001 and 1,000,000	Female	1972	University studies	Yes, it is my usual home	Three	Two	None		Worse	I am self-employed, and I leave home to work		Yes, I have a lower performance	Yes	No	No	No	No	N/A	N/A	N/A	N/A	N/A	N/A		N/A	N/A	N/A	N/A	N/A	N/A	N/A	2	5	2	0	2	0	2	7	4	3	7	5	2	5
90	2020-09-23 23:18:10	2020-09-23 23:20:10	Castellón/Castelló	Between 10,001 and 50,000	Male	1993	University studies	Yes, it is my usual home	One	None	None	Worse	Worse	I was fired during the state of alarm period			N/A	N/A	N/A	N/A	N/A	N/A	N/A	N/A	N/A	N/A	N/A		N/A	N/A	N/A	N/A	N/A	N/A	N/A
91	2020-09-23 23:18:38	2020-09-23 23:28:59	Sevilla	Between 10,001 and 50,000	Male	1987	Baccalaureate	Yes, it is my usual home	Three	None	None	Same	Same	I am unemployed or on leave of absence			N/A	N/A	N/A	N/A	N/A	N/A	N/A	N/A	N/A	N/A	N/A		N/A	N/A	N/A	N/A	N/A	N/A	N/A	2	2	2	0	0	0	0	0	0	5	5	5	5	5
92	2020-09-23 23:18:41	2020-09-23 23:29:55	Madrid	More than 1,000,000 inhabitants	Female	1983	University studies	Yes, it is my usual home	Three	Two	None	Worse	Worse	Unpaid work at home			N/A	N/A	N/A	N/A	N/A	N/A	N/A	N/A	N/A	N/A	N/A		N/A	N/A	N/A	N/A	N/A	N/A	N/A	2	3	2	1	1	1	0	0	0	5	7	7	2	3
93	2020-09-23 23:20:14	2020-09-23 23:28:26	Valladolid	Between 100,001 and 400,000	Male	1991	University studies	Yes, it is my usual home	None			Same	Same	I am salaried employee and I leave home to work	…the private sector	No	No	No	No	No	Yes	N/A	N/A	N/A	N/A	N/A	N/A		N/A	N/A	N/A	N/A	N/A	N/A	N/A	5	7	6	1	2	1							5	7
94	2020-09-23 23:20:20	2020-09-23 23:34:09	Ceuta	Between 50,001 and 100,000	Male	1983	University studies	Yes, it is my usual home	Two	One	One	Worse	Worse	I am salaried employee and I leave home to work	…the public sector	Yes, I have a lower performance	No	No	Yes	No	No	N/A	N/A	N/A	N/A	N/A	N/A		N/A	N/A	N/A	N/A	N/A	N/A	N/A	2	5	3	1	2	0	3	0	2	4	7	5	3	5
95	2020-09-23 23:20:23	2020-09-23 23:34:23	Valencia/València	Between 10,001 and 50,000	Female	1972	University studies	Yes, it is my usual home	Two	One	None	Worse	Worse	I work without a contract outside the home		Yes, I have a lower performance	Yes	No	No	No	No	N/A	N/A	N/A	N/A	N/A	N/A		N/A	N/A	N/A	N/A	N/A	N/A	N/A	7	7		7	7		3	5		0	5		7	7
96	2020-09-23 23:20:32	2020-09-23 23:29:17	Alicante/Alacant	Less than 2,000 inhabitants	Female	1962	Primary education	Yes, it is my usual home	One	None	None		Same	Unpaid work at home			N/A	N/A	N/A	N/A	N/A	N/A	N/A	N/A	N/A	N/A	N/A		N/A	N/A	N/A	N/A	N/A	N/A	N/A	7	7		5	5								7	7
97	2020-09-23 23:20:34	2020-09-23 23:32:19	Madrid	Between 10,001 and 50,000	Female	1964	University studies	Yes, it is my usual home	Two	None	None	Worse	Same	I am unemployed or on leave of absence			N/A	N/A	N/A	N/A	N/A	N/A	N/A	N/A	N/A	N/A	N/A		N/A	N/A	N/A	N/A	N/A	N/A	N/A	7	7		7	7		7	7		0	0		7	7
98	2020-09-23 23:20:37	2020-09-23 23:31:22	Cantabria	Between 100,001 and 400,000	Male	1974	University studies	Yes, it is my usual home	One	None	None	Same	Same	I am salaried employee and telework	…the public sector	Yes, I have a lower performance	No	No	No	No	Yes	No	No	Yes	No	No	No		N/A	N/A	N/A	N/A	N/A	N/A	N/A	2	4	2	0	1	0	0	0	0	0	0	0	1	3
99	2020-09-23 23:21:39	2020-09-23 23:42:16	Valencia/València			1958	University studies	Yes, it is my usual home	One	None	One	Same	Same	Retired			N/A	N/A	N/A	N/A	N/A	N/A	N/A	N/A	N/A	N/A	N/A		N/A	N/A	N/A	N/A	N/A	N/A	N/A	7	7	7	0	0	0	0	0	0	2	1	2	7	7
100	2020-09-23 23:21:40	2020-09-23 23:34:26	Madrid	Between 100,001 and 400,000	Male	1976	University studies	Yes, it is my usual home	None			Same	Same	I am salaried employee and telework	…the private sector	Yes, I have a higher performance	No	No	No	No	Yes	Yes	No	Yes	No	No	No		N/A	N/A	N/A	N/A	N/A	N/A	N/A	2	7		1	4		7	7					3	7
101	2020-09-23 23:21:48	2020-09-23 23:30:53	Granada	Between 2,001 and 10,000	Male	1989	University studies	No, I have returned to my usual residence	One	None	None	Same	Worse	I am self-employed without no possibility of practising my profession			N/A	N/A	N/A	N/A	N/A	N/A	N/A	N/A	N/A	N/A	N/A		N/A	N/A	N/A	N/A	N/A	N/A	N/A	5	7	7	2	3	3							5	7
102	2020-09-23 23:22:14	2020-09-23 23:32:26	Valencia/València	Between 10,001 and 50,000	Male	1976	Job training	Yes, it is my usual home	One	None	None	Same	Same	I am salaried employee and I leave home to work	…the private sector	No	No	No	No	No	Yes	N/A	N/A	N/A	N/A	N/A	N/A		N/A	N/A	N/A	N/A	N/A	N/A	N/A	7	7	7	0	2	2							7	7
103	2020-09-23 23:22:16	2020-09-23 23:30:45	Madrid	Between 100,001 and 400,000	Male	1978	University studies	Yes, it is my usual home	Five or more	None	None	Same	Same	I am salaried employee and I combine telework and work outside the home	…the private sector	Yes, I have a lower performance	Yes	No	No	No	No	No	Yes	No	No	No	No		N/A	N/A	N/A	N/A	N/A	N/A	N/A	0	1	0	0	1	0	0	0	0	0	0	0	0	1
104	2020-09-23 23:22:39	2020-09-23 23:34:44	Segovia	Between 2,001 and 10,000	Female	1991	University studies	Yes, it is my usual home	Three	None	One	Same	Worse	I was fired during the state of alarm period			N/A	N/A	N/A	N/A	N/A	N/A	N/A	N/A	N/A	N/A	N/A		N/A	N/A	N/A	N/A	N/A	N/A	N/A	6	6	6	6	6	6	0	0	0	0	0	0	4	4
105	2020-09-23 23:22:54	2020-09-23 23:29:44	Valencia/València	Between 400,001 and 1,000,000	Female		University studies	Yes, it is my usual home	Two	One	None	Same	Same	I am self-employed, and I leave home to work		No	No	No	No	No	No	N/A	N/A	N/A	N/A	N/A	N/A		N/A	N/A	N/A	N/A	N/A	N/A	N/A
106	2020-09-23 23:23:19	2020-09-23 23:26:19	Madrid	More than 1,000,000 inhabitants	Male	1976	University studies	Yes, it is my usual home	One	None	None	Worse	Better	I am self-employed, and I leave home to work		No	Yes	No	No	No	No	N/A	N/A	N/A	N/A	N/A	N/A		N/A	N/A	N/A	N/A	N/A	N/A	N/A
107	2020-09-23 23:23:24	2020-09-23 23:25:11	Valencia/València	Between 10,001 and 50,000	Female	1971	University studies	Yes, it is my usual home	Four	None	None	Same	Same	Other			N/A	N/A	N/A	N/A	N/A	N/A	N/A	N/A	N/A	N/A	N/A		N/A	N/A	N/A	N/A	N/A	N/A	N/A
108	2020-09-23 23:23:57	2020-09-23 23:35:31	Valencia/València	Between 400,001 and 1,000,000	Female	1951	University studies	Yes, it is my usual home	Two	None	One	Same	Same	Other			N/A	N/A	N/A	N/A	N/A	N/A	N/A	N/A	N/A	N/A	N/A		N/A	N/A	N/A	N/A	N/A	N/A	N/A	7	7		3	3								7	7
109	2020-09-23 23:24:06	2020-09-23 23:37:56	Madrid	More than 1,000,000 inhabitants	Female	1964	University studies	Yes, it is my usual home	Two	None	None	Same	Better	I am self-employed, and telework		Yes, I have a lower performance	Yes	No	No	No	No	No	No	No	No	Yes	No		N/A	N/A	N/A	N/A	N/A	N/A	N/A	7	7	7	1	1	1							7	7
110	2020-09-23 23:25:15	2020-09-24 00:28:59	Madrid	More than 1,000,000 inhabitants	Male	1959	University studies	Yes, it is my usual home	One	None	None	Same		I am self-employed, and I leave home to work		No	No	No	No	No	Yes	N/A	N/A	N/A	N/A	N/A	N/A		N/A	N/A	N/A	N/A	N/A	N/A	N/A
111	2020-09-23 23:26:07	2020-09-23 23:38:46	Valencia/València	Between 10,001 and 50,000	Female	1967		Yes, it is my usual home	One	None	None	Same	Same	Sick leave/pregnancy			N/A	N/A	N/A	N/A	N/A	N/A	N/A	N/A	N/A	N/A	N/A		N/A	N/A	N/A	N/A	N/A	N/A	N/A	1	2	2	1	1	1	0	0	0	0	0	0	0	1
112	2020-09-23 23:26:28	2020-09-23 23:40:54	Barcelona	More than 1,000,000 inhabitants	Male	1966	University studies	Yes, it is my usual home	Three	Two	None	Same	Worse	I am self-employed, and I combine telework and work outside the home		No	Yes	No	No	No	No	No	No	No	No	Yes	Yes		N/A	N/A	N/A	N/A	N/A	N/A	N/A	0	0	0	0	0	0	3	3	3	0	0	0	2	2
113	2020-09-23 23:27:10	2020-09-23 23:39:05	Madrid	More than 1,000,000 inhabitants	Male	1986	University studies	Yes, it is my usual home	One	None	None	Same	Same	I am salaried employee and telework	…the private sector	Yes, I have a lower performance	No	No	No	No	Yes	No	No	No	No	Yes	No		N/A	N/A	N/A	N/A	N/A	N/A	N/A	2	7		1	3								5	7
114	2020-09-23 23:27:22	2020-09-23 23:52:47	Madrid	More than 1,000,000 inhabitants	Female	1994	University studies	No, I have returned to my usual residence	Two	None	None	Same	Same	I am salaried employee and telework	…the public sector	Yes, I have a higher performance	No	No	No	No	Yes	No	No	No	No	Yes	No		N/A	N/A	N/A	N/A	N/A	N/A	N/A	0	5	5	2	2	2							7	7
115	2020-09-23 23:27:32	2020-09-23 23:29:48	Castellón/Castelló	Between 2,001 and 10,000	Male	1977	Job training	Yes, it is my usual home	Two	One	One	Same	Same	I am salaried employee and I leave home to work	…the private sector	Yes, I have a lower performance	No	No	No	No	Yes	N/A	N/A	N/A	N/A	N/A	N/A		N/A	N/A	N/A	N/A	N/A	N/A	N/A
116	2020-09-23 23:27:32	2020-09-23 23:48:16	Valencia/València	Between 400,001 and 1,000,000	Male	1965	Job training	Yes, it is my usual home	Two	None	None	Same	Same	I am self-employed, and I combine telework and work outside the home		No	Yes	No	No	No	No	No	No	No	No	Yes	No		N/A	N/A	N/A	N/A	N/A	N/A	N/A	0	0	0	0	0	0							2	2
117	2020-09-23 23:27:42	2020-09-23 23:37:37	Murcia	Between 400,001 and 1,000,000	Female	1981	University studies	No, I have moved to another residence	One	None	None	Better	Worse	I was fired after the state of alarm period			N/A	N/A	N/A	N/A	N/A	N/A	N/A	N/A	N/A	N/A	N/A		N/A	N/A	N/A	N/A	N/A	N/A	N/A
118	2020-09-23 23:28:47	2020-09-23 23:42:21	Madrid	More than 1,000,000 inhabitants	Male	1983	Job training	Yes, it is my usual home	One	None	None	Same	Same	Sick leave/pregnancy			N/A	N/A	N/A	N/A	N/A	N/A	N/A	N/A	N/A	N/A	N/A		N/A	N/A	N/A	N/A	N/A	N/A	N/A	6	7	6	3	3	3							5	5
119	2020-09-23 23:29:10	2020-09-23 23:39:51	Valencia/València	Between 400,001 and 1,000,000	Male	1948	University studies	Yes, it is my usual home	Two	One	One	Same	Same	Retired			N/A	N/A	N/A	N/A	N/A	N/A	N/A	N/A	N/A	N/A	N/A		N/A	N/A	N/A	N/A	N/A	N/A	N/A	1	1	1	1	1	1	0	0	0	0	0	0	2	2
120	2020-09-23 23:29:24	2020-09-23 23:40:50	Burgos	Between 100,001 and 400,000	Male	1971	University studies	Yes, it is my usual home	Three	Two	None	Better	Worse	I am salaried employee and I leave home to work	…the public sector	Yes, I have a lower performance	No	No	No	No	Yes	N/A	N/A	N/A	N/A	N/A	N/A		N/A	N/A	N/A	N/A	N/A	N/A	N/A	7	7	7	0	3	0	7		7	7	7	7	7	7
121	2020-09-23 23:29:29	2020-09-23 23:40:42	Madrid	Between 50,001 and 100,000	Male	1958	Baccalaureate	Yes, it is my usual home	Four	None	None	Same	Same	I am salaried employee and I leave home to work	…the private sector	Yes, I have a higher performance	No	No	No	No	Yes	N/A	N/A	N/A	N/A	N/A	N/A		N/A	N/A	N/A	N/A	N/A	N/A	N/A	7	7	0	7	7	0	0	0	0	0	0	0	7	7
122	2020-09-23 23:29:38	2020-09-23 23:40:04	Murcia	Between 100,001 and 400,000	Female	1977	Job training	Yes, it is my usual home	Four	Two	One	Same	Same	I am unemployed or on leave of absence			N/A	N/A	N/A	N/A	N/A	N/A	N/A	N/A	N/A	N/A	N/A		N/A	N/A	N/A	N/A	N/A	N/A	N/A	7	7	7	5	5	5	5	5	3	7	7	7	7	7
123	2020-09-23 23:30:20	2020-09-23 23:40:51	Valladolid	Between 100,001 and 400,000	Male	1977	Job training	Yes, it is my usual home	One	None	One	Same	Same	I am salaried employee and I leave home to work	…the public sector	No	No	No	Yes	No	No	N/A	N/A	N/A	N/A	N/A	N/A		N/A	N/A	N/A	N/A	N/A	N/A	N/A	7	7	7	1	1	1	0	0	0	1	0	0	7	7
124	2020-09-23 23:30:29	2020-09-23 23:37:07	Sevilla	Between 400,001 and 1,000,000	Female	1985	Job training	No, I have moved to another residence	One	None	None	Same	Same	I am unemployed or on leave of absence			N/A	N/A	N/A	N/A	N/A	N/A	N/A	N/A	N/A	N/A	N/A		N/A	N/A	N/A	N/A	N/A	N/A	N/A	2	2		2	2		0	0		0	0		1	1
125	2020-09-23 23:30:36	2020-09-23 23:44:16	Valladolid	Between 10,001 and 50,000	Female	1956	University studies	Yes, it is my usual home	One	None	One	Same	Same	Retired			N/A	N/A	N/A	N/A	N/A	N/A	N/A	N/A	N/A	N/A	N/A		N/A	N/A	N/A	N/A	N/A	N/A	N/A	0	0	0	3	3	3	0	0	0	0	0	0	0	0
126	2020-09-23 23:30:38	2020-09-23 23:45:20	Valencia/València	Between 100,001 and 400,000	Female	1958	Baccalaureate	Yes, it is my usual home	Three	One	One	Same	Same	Retired			N/A	N/A	N/A	N/A	N/A	N/A	N/A	N/A	N/A	N/A	N/A		N/A	N/A	N/A	N/A	N/A	N/A	N/A	7	7	7	4	7	7	0	0	0	0	0	0	7	7
127	2020-09-23 23:31:47	2020-09-23 23:47:15	Valencia/València	Between 2,001 and 10,000	Male	1986	Baccalaureate	Yes, it is my usual home	Two	One	Two	Worse	Worse	I am salaried employee and I leave home to work	…the private sector		Yes	No	No	No	No	N/A	N/A	N/A	N/A	N/A	N/A		N/A	N/A	N/A	N/A	N/A	N/A	N/A				4	4	4
128	2020-09-23 23:31:51	2020-09-23 23:43:09	Murcia	Between 400,001 and 1,000,000	Female	1954	University studies	Yes, it is my usual home	None			Same	Same	Retired			N/A	N/A	N/A	N/A	N/A	N/A	N/A	N/A	N/A	N/A	N/A		N/A	N/A	N/A	N/A	N/A	N/A	N/A	7	7	7	7	7	7	0	0	0	0	0	0	7	7
129	2020-09-23 23:32:31	2020-09-23 23:58:17	Valencia/València	Between 50,001 and 100,000	Male	1958	University studies	Yes, it is my usual home	One	None	One	Same	Same	I am salaried employee and I combine telework and work outside the home	…the public sector	No	No	No	No	No	Yes	No	No	No	No	Yes	No		N/A	N/A	N/A	N/A	N/A	N/A	N/A	2	0	2
130	2020-09-23 23:32:58	2020-09-23 23:46:28	Barcelona	More than 1,000,000 inhabitants	Male	1954	University studies	Yes, it is my usual home	Two	None	None	Same	Same	Retired			N/A	N/A	N/A	N/A	N/A	N/A	N/A	N/A	N/A	N/A	N/A		N/A	N/A	N/A	N/A	N/A	N/A	N/A
131	2020-09-23 23:34:09	2020-09-23 23:43:50	Valencia/València	More than 1,000,000 inhabitants	Male	1966	University studies	Yes, although it is not my usual residence	One	None	None	Better	Worse	I am self-employed, and I leave home to work		Yes, I have a higher performance	Yes	No	No	No	No	N/A	N/A	N/A	N/A	N/A	N/A		N/A	N/A	N/A	N/A	N/A	N/A	N/A	3	6		0	0		0	0		0	0		0	0
132	2020-09-23 23:34:20	2020-09-23 23:48:52	Valladolid	Between 100,001 and 400,000	Male	1980	University studies	Yes, it is my usual home	Two	One	None	Same	Same	I am salaried employee and I leave home to work	…the public sector	No	No	No	No	No	Yes	N/A	N/A	N/A	N/A	N/A	N/A		N/A	N/A	N/A	N/A	N/A	N/A	N/A	5	4		1	1		2	5		3	7		7	7
133	2020-09-23 23:34:34	2020-09-23 23:45:34	Valencia/València	Between 10,001 and 50,000	Male	1951	University studies	Yes, it is my usual home	One	None	One						N/A	N/A	N/A	N/A	N/A	N/A	N/A	N/A	N/A	N/A	N/A		N/A	N/A	N/A	N/A	N/A	N/A	N/A	7	7		3	4								7	7
134	2020-09-23 23:35:20	2020-09-23 23:40:21	Valencia/València	Between 400,001 and 1,000,000	Male	1982	University studies	Yes, it is my usual home	Four	None	Two	Same	Same	I work without a contract outside the home		No	No	No	No	No	Yes	N/A	N/A	N/A	N/A	N/A	N/A		N/A	N/A	N/A	N/A	N/A	N/A	N/A
135	2020-09-23 23:35:25	2020-09-23 23:45:13	Asturias	Less than 2,000 inhabitants	Female	1972	Baccalaureate	Yes, it is my usual home	One	One	None	Same	Same	Retired			N/A	N/A	N/A	N/A	N/A	N/A	N/A	N/A	N/A	N/A	N/A		N/A	N/A	N/A	N/A	N/A	N/A	N/A	7	7		1	3		0	5		7	7		7	7
136	2020-09-23 23:35:52	2020-09-23 23:43:34	Valencia/València	Between 10,001 and 50,000	Male		University studies	Yes, it is my usual home	None			Same	Same	I am unemployed or on leave of absence			N/A	N/A	N/A	N/A	N/A	N/A	N/A	N/A	N/A	N/A	N/A		N/A	N/A	N/A	N/A	N/A	N/A	N/A	5	7	5	3	3	3	0	0	0	0	0	0	7	7
137	2020-09-23 23:36:05	2020-09-23 23:45:02		Between 100,001 and 400,000	Male	1968	University studies	Yes, it is my usual home	None			Same	Same	I am salaried employee and I combine telework and work outside the home	…the public sector	Yes, I have a lower performance	No	No	No	No	Yes	No	No	No	No	Yes	No		N/A	N/A	N/A	N/A	N/A	N/A	N/A	7	7	7	3	3	3	0	0	0	2	2	2	6	6
138	2020-09-23 23:36:06	2020-09-23 23:53:32	Granada	Between 2,001 and 10,000	Female	1984	University studies	Yes, it is my usual home	Three	Two	None	Same	Same	Unpaid work at home			N/A	N/A	N/A	N/A	N/A	N/A	N/A	N/A	N/A	N/A	N/A		N/A	N/A	N/A	N/A	N/A	N/A	N/A	7	7	7	1	1	1	0	5	5	7	7	7	7	7
139	2020-09-23 23:36:22	2020-09-23 23:37:15	Madrid	More than 1,000,000 inhabitants	Male	1989	University studies	Yes, it is my usual home	Two	None	None						N/A	N/A	N/A	N/A	N/A	N/A	N/A	N/A	N/A	N/A	N/A		N/A	N/A	N/A	N/A	N/A	N/A	N/A
140	2020-09-23 23:36:24	2020-09-23 23:43:58	Granada	Between 100,001 and 400,000	Male	1992	University studies	Yes, it is my usual home	One	None	None	Same	Worse	I am salaried employee and telework	…the private sector	Yes, I have a higher performance	Yes	Yes	No	No	No	No	Yes	No	Yes	Yes	No		N/A	N/A	N/A	N/A	N/A	N/A	N/A	6	6	6	0	0	0	0	0	0	0	0	0	6	6
141	2020-09-23 23:37:07	2020-09-23 23:53:53	Alicante/Alacant	Between 10,001 and 50,000	Male	1953	University studies	Yes, although it is not my usual residence	One	None	One	Same	Same	Retired			N/A	N/A	N/A	N/A	N/A	N/A	N/A	N/A	N/A	N/A	N/A		N/A	N/A	N/A	N/A	N/A	N/A	N/A	0	0	0	0	0	0							2	2
142	2020-09-23 23:37:14	2020-09-23 23:52:14	Albacete	Between 100,001 and 400,000	Female	1967	Baccalaureate	Yes, it is my usual home	Three	None	None	Worse	Better	I am unemployed or on leave of absence			N/A	N/A	N/A	N/A	N/A	N/A	N/A	N/A	N/A	N/A	N/A		N/A	N/A	N/A	N/A	N/A	N/A	N/A	7	7	7	3	3	3							6	5
143	2020-09-23 23:37:34	2020-09-23 23:51:22	Illes Balears	Between 100,001 and 400,000	Male	1959	University studies	Yes, it is my usual home	One	None	None		Worse	I am in an ERTE (Temporary Lay-off Plan)			N/A	N/A	N/A	N/A	N/A	N/A	N/A	N/A	N/A	N/A	N/A		N/A	N/A	N/A	N/A	N/A	N/A	N/A	7	7	7	0	2	0							7	7
144	2020-09-23 23:37:44	2020-09-23 23:57:09	Valencia/València	More than 1,000,000 inhabitants	Male	1987	University studies	Yes, it is my usual home	One	None	None	Worse	Worse	I am unemployed or on leave of absence			N/A	N/A	N/A	N/A	N/A	N/A	N/A	N/A	N/A	N/A	N/A		N/A	N/A	N/A	N/A	N/A	N/A	N/A	0	0	0	0	0	0	0	0	0	0	0	0	1	1
145	2020-09-23 23:38:22	2020-09-23 23:51:04	Teruel	Between 10,001 and 50,000	Male	1958	University studies	Yes, it is my usual home	One	None	None	Same	Same	I am salaried employee and I leave home to work	…the public sector	Yes, I have a higher performance	No	No	No	No	Yes	N/A	N/A	N/A	N/A	N/A	N/A		N/A	N/A	N/A	N/A	N/A	N/A	N/A	0	0	0	1	1	1							2	2
146	2020-09-23 23:38:26	2020-09-23 23:48:31	Valencia/València	Less than 2,000 inhabitants	Male	1950	University studies	Yes, it is my usual home	Two	None	One	Same	Same	Retired			N/A	N/A	N/A	N/A	N/A	N/A	N/A	N/A	N/A	N/A	N/A		N/A	N/A	N/A	N/A	N/A	N/A	N/A	5	5											5	5
147	2020-09-23 23:39:01	2020-09-23 23:41:16	Madrid	More than 1,000,000 inhabitants	Male	1972	University studies	Yes, it is my usual home	Three	Two	One	Same	Same	I am salaried employee and I leave home to work	…the public sector	Yes, I have a lower performance	No	No	No	No	Yes	N/A	N/A	N/A	N/A	N/A	N/A		N/A	N/A	N/A	N/A	N/A	N/A	N/A
148	2020-09-23 23:39:25	2020-09-23 23:43:09	Alicante/Alacant	Between 50,001 and 100,000	Male	1971	University studies	Yes, it is my usual home	Two	None	One	Same	Same	I am salaried employee and I leave home to work	…the public sector	No	No	No	No	No	Yes	N/A	N/A	N/A	N/A	N/A	N/A		N/A	N/A	N/A	N/A	N/A	N/A	N/A
149	2020-09-23 23:39:57	2020-09-23 23:49:39	Madrid	More than 1,000,000 inhabitants	Male	1955	University studies	No, I have returned to my usual residence	None			Same	Same	Retired			N/A	N/A	N/A	N/A	N/A	N/A	N/A	N/A	N/A	N/A	N/A		N/A	N/A	N/A	N/A	N/A	N/A	N/A	7	7		1	1		0	0		0	0		7	7
150	2020-09-23 23:40:52	2020-09-23 23:55:44	Murcia	Between 50,001 and 100,000	Male	1978	University studies	Yes, it is my usual home	Three	Two	One	Same	Same	I am salaried employee and I leave home to work	…the public sector	Yes, I have a lower performance	No	No	No	No	Yes	N/A	N/A	N/A	N/A	N/A	N/A		N/A	N/A	N/A	N/A	N/A	N/A	N/A	0	0	0	0	0	0	2	5	2	7	7	7	5	5
151	2020-09-23 23:41:48	2020-09-23 23:53:47	Alicante/Alacant	Between 10,001 and 50,000	Female	1993	University studies	Yes, I would like to change, but I have no choice	Two	None	One	Better	Worse	I am salaried employee and I leave home to work	…the public sector		No	No	No	No	Yes	N/A	N/A	N/A	N/A	N/A	N/A		N/A	N/A	N/A	N/A	N/A	N/A	N/A	4	7	0	1	3	1							4	7
152	2020-09-23 23:44:57	2020-09-24 00:05:29	Valencia/València	Between 2,001 and 10,000	Male	1968	Job training	Yes, it is my usual home	None				Worse	I am unemployed or on leave of absence			N/A	N/A	N/A	N/A	N/A	N/A	N/A	N/A	N/A	N/A	N/A		N/A	N/A	N/A	N/A	N/A	N/A	N/A	7	7	7	1	1	1	5	5	5	0	0	0	7	7
153	2020-09-23 23:46:26	2020-09-23 23:54:57	Valencia/València	Between 10,001 and 50,000	Male	1968	University studies	Yes, it is my usual home	Three	Two	None	Same	Same	I am self-employed, and I combine telework and work outside the home		No	No	No	No	No	Yes	No	No	No	No	No	Yes		N/A	N/A	N/A	N/A	N/A	N/A	N/A	7	7	7	2	2	2	3	3	3	0	0	0	7	7
154	2020-09-23 23:46:27	2020-09-23 23:55:45	Alicante/Alacant	Between 50,001 and 100,000	Male	1961	Baccalaureate	Yes, it is my usual home	Two	None	None	Same	Same	I am salaried employee and I leave home to work	…the private sector	Yes, I have a higher performance	No	No	No	No	Yes	N/A	N/A	N/A	N/A	N/A	N/A		N/A	N/A	N/A	N/A	N/A	N/A	N/A	2	2	2	0	0	0	5	5	5	5	5	5	7	7
155	2020-09-23 23:46:41	2020-09-23 23:56:15	León	Between 50,001 and 100,000	Male	1985	Secondary education	Yes, it is my usual home	None			Same	Same	I am salaried employee and I combine telework and work outside the home	…the private sector	No	No	No	No	No	Yes	No	No	No	No	Yes	No		N/A	N/A	N/A	N/A	N/A	N/A	N/A	6	7	6	0	0	0							4	6
156	2020-09-23 23:46:47	2020-09-24 00:00:51	Valencia/València	Between 400,001 and 1,000,000	Male	1957	University studies	Yes, it is my usual home	One	One	None	Same	Same	Retired			N/A	N/A	N/A	N/A	N/A	N/A	N/A	N/A	N/A	N/A	N/A		N/A	N/A	N/A	N/A	N/A	N/A	N/A	6	6		2	2		2	2		3	3		5	5
157	2020-09-23 23:47:26	2020-09-23 23:59:18	Valencia/València	Between 400,001 and 1,000,000	Male	1962	Baccalaureate	Yes, it is my usual home	One	None	One	Same	Same	I am unemployed or on leave of absence			N/A	N/A	N/A	N/A	N/A	N/A	N/A	N/A	N/A	N/A	N/A		N/A	N/A	N/A	N/A	N/A	N/A	N/A	5	5		1	1								7	7
158	2020-09-23 23:47:47	2020-09-24 00:02:57	Valencia/València			1966	University studies	Yes, it is my usual home	Three	None	None	Same		I am self-employed, and I leave home to work		No	No	No	No	No	Yes	N/A	N/A	N/A	N/A	N/A	N/A		N/A	N/A	N/A	N/A	N/A	N/A	N/A	4	4		5	5		0	0		0	0		4	5
159	2020-09-23 23:47:49	2020-09-24 00:01:23	Valencia/València	Between 10,001 and 50,000	Female	1972	University studies	Yes, it is my usual home	Three	Two	One	Same	Same	I am salaried employee and I combine telework and work outside the home	…the public sector	Yes, I have a higher performance	No	No	No	No	Yes	No	No	No	No	Yes	No		N/A	N/A	N/A	N/A	N/A	N/A	N/A	0	0	0	3	5	3	1	5	2	2	4	2	0	0
160	2020-09-23 23:47:59	2020-09-23 23:57:49	Valencia/València	Between 10,001 and 50,000	Female	1976	University studies	Yes, it is my usual home	Two	One	One		Same	I am salaried employee and I leave home to work	…the public sector	No	No	No	No	No	Yes	N/A	N/A	N/A	N/A	N/A	N/A		N/A	N/A	N/A	N/A	N/A	N/A	N/A	0	7		2	3		4	6		7	7		7	7
161	2020-09-23 23:49:13	2020-09-23 23:51:10	Valencia/València	Between 400,001 and 1,000,000	Male	1966	University studies	Yes, it is my usual home	Five or more	None	None	Same		I am self-employed, and I leave home to work		No	No	No	No	No	Yes	N/A	N/A	N/A	N/A	N/A	N/A		N/A	N/A	N/A	N/A	N/A	N/A	N/A
162	2020-09-23 23:49:50	2020-09-24 00:26:49	Madrid			1950	University studies	Yes, it is my usual home	One	None	None	Same	Same	Retired			N/A	N/A	N/A	N/A	N/A	N/A	N/A	N/A	N/A	N/A	N/A		N/A	N/A	N/A	N/A	N/A	N/A	N/A	0	0	2	2	2								0	0
163	2020-09-23 23:50:06	2020-09-24 00:03:35	Zaragoza	Between 400,001 and 1,000,000	Female	1964	University studies	Yes, it is my usual home	Three	None	One	Same	Same	I am salaried employee and I leave home to work	…the public sector	No	No	No	No	No	Yes	N/A	N/A	N/A	N/A	N/A	N/A		N/A	N/A	N/A	N/A	N/A	N/A	N/A	0	0		4	7		0	0		0	0		0	0
164	2020-09-23 23:51:52	2020-09-24 00:07:18	Valencia/València	Between 10,001 and 50,000	Male	1986	Secondary education	Yes, it is my usual home	One	None	One	Better	Better	I am unemployed or on leave of absence			N/A	N/A	N/A	N/A	N/A	N/A	N/A	N/A	N/A	N/A	N/A		N/A	N/A	N/A	N/A	N/A	N/A	N/A	4	6	5	3	4	4	0	0	0	0	0	0	4	6
165	2020-09-23 23:52:13	2020-09-24 00:07:19	Valencia/València	Between 400,001 and 1,000,000	Female	1991	University studies	Yes, it is my usual home	Two	One	None	Same	Same	I am unemployed or on leave of absence			N/A	N/A	N/A	N/A	N/A	N/A	N/A	N/A	N/A	N/A	N/A		N/A	N/A	N/A	N/A	N/A	N/A	N/A	5	7	5	4	4	4				0	7	7	5	7
166	2020-09-23 23:53:28	2020-09-24 00:03:35	Ciudad Real	Between 50,001 and 100,000	Female	1958	University studies	No, I have moved to another residence	One	None	None	Same		I am salaried employee and I leave home to work	…the public sector	No	No	No	No	No	Yes	N/A	N/A	N/A	N/A	N/A	N/A		N/A	N/A	N/A	N/A	N/A	N/A	N/A	0	0		0	0		0	0		0	0		0	0
167	2020-09-23 23:54:40	2020-09-24 00:02:43	Madrid	More than 1,000,000 inhabitants	Female	1986	University studies	Yes, it is my usual home	One	None	None	Worse	Worse	I am salaried employee and I leave home to work	…the private sector	Yes, I have a lower performance	Yes	No	No	No	No	N/A	N/A	N/A	N/A	N/A	N/A		N/A	N/A	N/A	N/A	N/A	N/A	N/A	2	7		2	4		0	0		0	0		3	7
168	2020-09-23 23:55:14	2020-09-24 00:04:36	Valencia/València	Between 400,001 and 1,000,000	Female	1965	Secondary education	Yes, I would like to change, but I have no choice	None			Worse	Worse	I am unemployed or on leave of absence			N/A	N/A	N/A	N/A	N/A	N/A	N/A	N/A	N/A	N/A	N/A		N/A	N/A	N/A	N/A	N/A	N/A	N/A	7	7	7	1	1	0	0	0	0	3	0	0	5	7
169	2020-09-23 23:55:24	2020-09-24 00:18:35	León	Between 100,001 and 400,000	Male	1944	University studies	Yes, it is my usual home	One	None	Two	Same	Same	Retired			N/A	N/A	N/A	N/A	N/A	N/A	N/A	N/A	N/A	N/A	N/A		N/A	N/A	N/A	N/A	N/A	N/A	N/A													5	5
170	2020-09-23 23:55:54	2020-09-23 23:58:41	Valencia/València	Between 400,001 and 1,000,000	Female	1970	University studies	Yes, it is my usual home	Three	One	One	Better	Worse	I am self-employed, and I leave home to work		Yes, I have a lower performance	Yes	No	No	No	No	N/A	N/A	N/A	N/A	N/A	N/A		N/A	N/A	N/A	N/A	N/A	N/A	N/A
171	2020-09-23 23:55:59	2020-09-24 00:14:02	Valencia/València	Between 400,001 and 1,000,000	Male	1961	University studies	Yes, it is my usual home	Three	None	None	Same	Same	I am salaried employee and I leave home to work	…the public sector	No	No	No	No	No	Yes	N/A	N/A	N/A	N/A	N/A	N/A		N/A	N/A	N/A	N/A	N/A	N/A	N/A	4	3	4	0	1	0	1	1	1	0	0	0	1	1
172	2020-09-23 23:56:00	2020-09-24 00:10:37	Valencia/València	More than 1,000,000 inhabitants	Male	1953	University studies	Yes, it is my usual home	One	None	None	Same	Same	Retired			N/A	N/A	N/A	N/A	N/A	N/A	N/A	N/A	N/A	N/A	N/A		N/A	N/A	N/A	N/A	N/A	N/A	N/A	7	7		2	2		0	0		0	0		7	7
173	2020-09-23 23:56:02	2020-09-24 00:08:54	Valencia/València			1960	University studies	Yes, although it is not my usual residence	One	None	None	Same	Same	I am salaried employee and I leave home to work	…the public sector	No	No	No	No	No	Yes	N/A	N/A	N/A	N/A	N/A	N/A		N/A	N/A	N/A	N/A	N/A	N/A	N/A	2	6	4	6	6	6	0	0	0	0	0	0	2	2
174	2020-09-23 23:56:23	2020-09-24 00:06:52	Valencia/València	Between 2,001 and 10,000	Male	1955	University studies	Yes, it is my usual home	Four	None	One	Same	Same	Retired			N/A	N/A	N/A	N/A	N/A	N/A	N/A	N/A	N/A	N/A	N/A		N/A	N/A	N/A	N/A	N/A	N/A	N/A	7	7	7	2	3	4	5	5	5	7	7	7	7	7
175	2020-09-23 23:59:06	2020-09-24 00:22:21	Valladolid	Between 100,001 and 400,000	Female	1990	University studies	Yes, it is my usual home	One	None	None	Better	Worse	I am salaried employee and I leave home to work	…the private sector		No	Yes	No	No	No	N/A	N/A	N/A	N/A	N/A	N/A		N/A	N/A	N/A	N/A	N/A	N/A	N/A	7	0	1	0	1	1	0	0	0	0	0	0	0	0
176	2020-09-23 23:59:27	2020-09-24 00:16:19	Valencia/València	Between 50,001 and 100,000	Male	1976	University studies	Yes, it is my usual home	Two	One	One	Same	Same	I am self-employed, and I leave home to work		No	No	No	No	No	Yes	N/A	N/A	N/A	N/A	N/A	N/A		N/A	N/A	N/A	N/A	N/A	N/A	N/A	2	4	2	1	1	1				3	5	3	5	5
177	2020-09-24 00:00:03	2020-09-24 00:16:30	Valencia/València	Between 10,001 and 50,000	Male	1961	University studies	Yes, it is my usual home	Three	Two	One	Same	Same	I am salaried employee and I leave home to work	…the public sector	Yes, I have a higher performance	No	No	No	No	Yes	N/A	N/A	N/A	N/A	N/A	N/A		N/A	N/A	N/A	N/A	N/A	N/A	N/A	7	7	7	0	3	0	4	7	4	7	7	7	7	7
178	2020-09-24 00:00:37	2020-09-24 00:19:17	Madrid	More than 1,000,000 inhabitants	Female	1946	University studies	Yes, it is my usual home	One	None	One	Same	Same	Retired			N/A	N/A	N/A	N/A	N/A	N/A	N/A	N/A	N/A	N/A	N/A		N/A	N/A	N/A	N/A	N/A	N/A	N/A	3	4		6	6
179	2020-09-24 00:02:29	2020-09-24 00:11:53	Valencia/València	Between 2,001 and 10,000	Male	1990	University studies	Yes, it is my usual home	Three	None	One	Worse	Better	I am unemployed or on leave of absence			N/A	N/A	N/A	N/A	N/A	N/A	N/A	N/A	N/A	N/A	N/A		N/A	N/A	N/A	N/A	N/A	N/A	N/A
180	2020-09-24 00:02:37	2020-09-24 00:14:40	Santa Cruz de Tenerife	Between 50,001 and 100,000	Male	1965	Baccalaureate	No, I have moved to another residence	One	None	None	Worse	Better	I am unemployed or on leave of absence			N/A	N/A	N/A	N/A	N/A	N/A	N/A	N/A	N/A	N/A	N/A		N/A	N/A	N/A	N/A	N/A	N/A	N/A	2	2	2	7	7	7							3	3
181	2020-09-24 00:03:21	2020-09-24 00:43:09	Barcelona	Between 50,001 and 100,000	Male	1978	Job training	Yes, it is my usual home	Five or more	None	One	Same	Same	I am salaried employee and I leave home to work	…the private sector	No	Yes	No	No	No	No	N/A	N/A	N/A	N/A	N/A	N/A		N/A	N/A	N/A	N/A	N/A	N/A	N/A										3	3	3	4	4
182	2020-09-24 00:04:25	2020-09-24 00:13:48	Zaragoza	Between 400,001 and 1,000,000	Male	1994	University studies	Yes, it is my usual home	Two	None	One	Worse	Worse	I am self-employed, and telework		No	Yes	No	No	No	No	No	No	No	No	No	Yes		N/A	N/A	N/A	N/A	N/A	N/A	N/A
183	2020-09-24 00:04:30	2020-09-24 00:17:05		Between 100,001 and 400,000	Male	1948	University studies	Yes, it is my usual home	Two	None	Two	Same	Same	Retired			N/A	N/A	N/A	N/A	N/A	N/A	N/A	N/A	N/A	N/A	N/A		N/A	N/A	N/A	N/A	N/A	N/A	N/A				7	7
184	2020-09-24 00:05:45	2020-09-24 00:17:23	Barcelona	More than 1,000,000 inhabitants	Male	1953	Secondary education	Yes, it is my usual home	Two	None	One	Same	Same	Retired			N/A	N/A	N/A	N/A	N/A	N/A	N/A	N/A	N/A	N/A	N/A		N/A	N/A	N/A	N/A	N/A	N/A	N/A	0	0	0	1	1	1				1	0	0	7	7
185	2020-09-24 00:06:03	2020-09-24 00:08:28	Valencia/València	Between 10,001 and 50,000	Male	1974	University studies	Yes, it is my usual home	Four	Two	None	Same	Same	I am salaried employee and I leave home to work	…the public sector	No	Yes	No	No	No	No	N/A	N/A	N/A	N/A	N/A	N/A		N/A	N/A	N/A	N/A	N/A	N/A	N/A
186	2020-09-24 00:06:22	2020-09-24 00:31:57	Valencia/València	Between 400,001 and 1,000,000	Female	1973	University studies	Yes, it is my usual home	Four	Two	One	Same	Same	I am salaried employee and I leave home to work	…the public sector	No	No	No	No	No	Yes	N/A	N/A	N/A	N/A	N/A	N/A		N/A	N/A	N/A	N/A	N/A	N/A	N/A	1	7	3	0	3	0	5	5	5	7	7	7	7	7
187	2020-09-24 00:07:20	2020-09-24 00:19:58		Between 400,001 and 1,000,000	Male	1949	University studies	Yes, it is my usual home	Two	None	One	Same	Better	Retired			N/A	N/A	N/A	N/A	N/A	N/A	N/A	N/A	N/A	N/A	N/A		N/A	N/A	N/A	N/A	N/A	N/A	N/A	7	7	7	2	3	2	0	0	0				7	7
188	2020-09-24 00:07:25	2020-09-24 00:21:48	Valencia/València	Between 400,001 and 1,000,000	Male	1956	University studies	Yes, it is my usual home	Two	None	One	Same	Same	Retired			N/A	N/A	N/A	N/A	N/A	N/A	N/A	N/A	N/A	N/A	N/A		N/A	N/A	N/A	N/A	N/A	N/A	N/A	6	6	6	1	2	1	4	1	4	4	0	4	7	7
189	2020-09-24 00:07:36	2020-09-24 00:24:16	Valencia/València	Between 10,001 and 50,000	Male	1965	Baccalaureate	Yes, it is my usual home	Three	One	None	Same	Worse	I am in an ERTE (Temporary Lay-off Plan)			N/A	N/A	N/A	N/A	N/A	N/A	N/A	N/A	N/A	N/A	N/A		N/A	N/A	N/A	N/A	N/A	N/A	N/A	2	7					1						6	6
190	2020-09-24 00:07:46	2020-09-24 00:19:44	Madrid	More than 1,000,000 inhabitants	Female	1988	University studies	Yes, it is my usual home	Three	None	Two	Worse	Worse	I am salaried employee and I leave home to work	…the public sector	No	No	No	No	No	Yes	N/A	N/A	N/A	N/A	N/A	N/A		N/A	N/A	N/A	N/A	N/A	N/A	N/A	3	0	0	0	0	0	0	0	0	0	0	0	7	7
191	2020-09-24 00:08:10	2020-09-24 00:19:44	Badajoz	Between 10,001 and 50,000	Male	1971	Job training	Yes, it is my usual home	Three	Two	None	Same	Same	I am salaried employee and I leave home to work	…the private sector	No	No	No	No	No	Yes	N/A	N/A	N/A	N/A	N/A	N/A		N/A	N/A	N/A	N/A	N/A	N/A	N/A	3	3		3	3		3	3		3	3		3	3
192	2020-09-24 00:08:34	2020-09-24 00:26:30	Valencia/València	Between 50,001 and 100,000	Male	1967	University studies	Yes, it is my usual home	One	One	None	Same	Same	I am salaried employee and I leave home to work	…the public sector	Yes, I have a higher performance	No	No	No	No	Yes	N/A	N/A	N/A	N/A	N/A	N/A		N/A	N/A	N/A	N/A	N/A	N/A	N/A	7	7	7	0	1	0	2	7	5	3	6	3	7	7
193	2020-09-24 00:08:55	2020-09-24 00:23:40	Sevilla	Between 50,001 and 100,000	Male	1947	University studies	Yes, it is my usual home	One	None	One	Same		Retired			N/A	N/A	N/A	N/A	N/A	N/A	N/A	N/A	N/A	N/A	N/A		N/A	N/A	N/A	N/A	N/A	N/A	N/A	5	7		0	0		0	0		0	0		7	7
194	2020-09-24 00:09:18	2020-09-24 00:23:52	Zamora	Between 50,001 and 100,000	Male	1949	Baccalaureate	Yes, it is my usual home	Three	None	Two	Same	Same	Retired			N/A	N/A	N/A	N/A	N/A	N/A	N/A	N/A	N/A	N/A	N/A		N/A	N/A	N/A	N/A	N/A	N/A	N/A	0	0	0	3	3	3	0	0	0	0	0	0	0	0
195	2020-09-24 00:09:36	2020-09-24 00:12:55	Sevilla	Between 400,001 and 1,000,000	Male	1958	University studies	Yes, it is my usual home	None			Same	Same	I am salaried employee and I leave home to work	…the public sector	No	No	No	No	No	Yes	N/A	N/A	N/A	N/A	N/A	N/A		N/A	N/A	N/A	N/A	N/A	N/A	N/A
196	2020-09-24 00:10:12	2020-09-24 00:10:49	Madrid	More than 1,000,000 inhabitants	Male	1978	University studies										N/A	N/A	N/A	N/A	N/A	N/A	N/A	N/A	N/A	N/A	N/A		N/A	N/A	N/A	N/A	N/A	N/A	N/A
197	2020-09-24 00:10:43	2020-09-24 00:23:36	Madrid	Between 10,001 and 50,000	Male	1977	University studies	Yes, it is my usual home	Two	One	None	Worse	Better	I was fired during the state of alarm period			N/A	N/A	N/A	N/A	N/A	N/A	N/A	N/A	N/A	N/A	N/A		N/A	N/A	N/A	N/A	N/A	N/A	N/A	3	7	7	1	4	3	0	0	5	3	7	7	7	7
198	2020-09-24 00:15:13	2020-09-24 00:30:24	Asturias	Between 100,001 and 400,000	Male	1946	University studies	Yes, it is my usual home	One	None	None	Same	Same	Retired			N/A	N/A	N/A	N/A	N/A	N/A	N/A	N/A	N/A	N/A	N/A		N/A	N/A	N/A	N/A	N/A	N/A	N/A													3	3
199	2020-09-24 00:15:31	2020-09-24 00:24:43	La Rioja	Between 100,001 and 400,000	Female	1968	University studies	Yes, it is my usual home	One	None	None	Same	Same	I am salaried employee and I combine telework and work outside the home	…the public sector	No	No	No	No	No	Yes	No	No	No	No	No	Yes		N/A	N/A	N/A	N/A	N/A	N/A	N/A
200	2020-09-24 00:15:52	2020-09-24 00:29:42	Madrid	More than 1,000,000 inhabitants	Male	1957	University studies	Yes, it is my usual home	Two	None	None	Same	Same	I am salaried employee and I combine telework and work outside the home	…the public sector	No	No	No	No	No	Yes	No	No	No	No	No	Yes		N/A	N/A	N/A	N/A	N/A	N/A	N/A	0	0		1	1		0	0		0	0		7	7
201	2020-09-24 00:16:19	2020-09-24 00:34:48	Cádiz	Between 100,001 and 400,000	Male	1961	University studies	Yes, it is my usual home	None			Same	Same	Other			N/A	N/A	N/A	N/A	N/A	N/A	N/A	N/A	N/A	N/A	N/A		N/A	N/A	N/A	N/A	N/A	N/A	N/A	7	7	7	2	3	3							7	7
202	2020-09-24 00:16:22	2020-09-24 00:28:52	Sevilla	Between 2,001 and 10,000	Male	1968	University studies	Yes, it is my usual home	Three	None	None	Same	Same	I am self-employed, and I combine telework and work outside the home		Yes, I have a lower performance	Yes	No	No	No	No	No	No	No	No	Yes	No		N/A	N/A	N/A	N/A	N/A	N/A	N/A	1	2		1	1		1	1		0	0		2	4
203	2020-09-24 00:16:35	2020-09-24 00:27:37	Madrid	Between 2,001 and 10,000	Female	1975	University studies	Yes, it is my usual home	One	None	None	Same	Same	I am salaried employee and I combine telework and work outside the home	…the private sector	Yes, I have a lower performance	No	No	No	No	Yes	No	No	No	No	Yes	No		N/A	N/A	N/A	N/A	N/A	N/A	N/A	2	4	3	0	1	0	0	0	0	1	0	0	2	4
204	2020-09-24 00:18:35	2020-09-24 00:28:15	Valencia/València	Between 400,001 and 1,000,000	Male	1977	University studies	Yes, it is my usual home	One	One	One	Worse	Better	Sick leave/pregnancy			N/A	N/A	N/A	N/A	N/A	N/A	N/A	N/A	N/A	N/A	N/A		N/A	N/A	N/A	N/A	N/A	N/A	N/A	0	0	0	0	0	0	0	0	0	0	0	0	1	1
205	2020-09-24 00:19:16	2020-09-24 00:40:15	Valencia/València	Between 10,001 and 50,000	Female	1976	University studies	Yes, it is my usual home	One	None	One	Same		I am salaried employee and telework	…the public sector	Yes, I have a lower performance	No	Yes	No	Yes	No	No	Yes	Yes	No	No	No		N/A	N/A	N/A	N/A	N/A	N/A	N/A	2	7	7	1	1	1	0	0	0	0	0	0	2	2
206	2020-09-24 00:19:50	2020-09-24 00:30:20	Madrid	More than 1,000,000 inhabitants	Female	1978	University studies	Yes, it is my usual home	Two	One	None	Same	Same	I am salaried employee and telework	…the public sector	Yes, I have a higher performance	No	No	No	No	Yes	No	Yes	Yes	No	No	No		N/A	N/A	N/A	N/A	N/A	N/A	N/A	2	7	7	1	3	2				2	7	2	7	7
207	2020-09-24 00:20:01	2020-09-24 00:38:48	Valencia/València	Between 400,001 and 1,000,000	Male	1950	University studies	No, I have moved to another residence	One	None	One			Retired			N/A	N/A	N/A	N/A	N/A	N/A	N/A	N/A	N/A	N/A	N/A		N/A	N/A	N/A	N/A	N/A	N/A	N/A	7	7	7	3	6	5	0	0	0	7	0	1	7	7
208	2020-09-24 00:20:04	2020-09-24 00:34:36	Alicante/Alacant	Between 100,001 and 400,000	Female	1953	University studies	No, I have moved to another residence	Two	None	One			Retired			N/A	N/A	N/A	N/A	N/A	N/A	N/A	N/A	N/A	N/A	N/A		N/A	N/A	N/A	N/A	N/A	N/A	N/A	7	7	7	2	7								7	7
209	2020-09-24 00:23:39	2020-09-24 00:31:45	Valencia/València	Between 50,001 and 100,000	Male	1992	University studies	Yes, I would like to change, but I have no choice	Two	None	None	Same	Same	I am salaried employee and I leave home to work	…the public sector	No	No	No	No	No	Yes	N/A	N/A	N/A	N/A	N/A	N/A		N/A	N/A	N/A	N/A	N/A	N/A	N/A	0	0	0	0	0	0	0	0	0	0	0	0	0	0
210	2020-09-24 00:25:03	2020-09-24 00:27:24	León	Between 100,001 and 400,000	Male	1944	University studies	Yes, it is my usual home	One	None	Two	Same	Same	Retired			N/A	N/A	N/A	N/A	N/A	N/A	N/A	N/A	N/A	N/A	N/A		N/A	N/A	N/A	N/A	N/A	N/A	N/A
211	2020-09-24 00:31:10	2020-09-24 00:37:41	Valencia/València	Between 10,001 and 50,000	Male	1992	University studies	Yes, it is my usual home	Three	None	None	Same	Same	Student			N/A	N/A	N/A	N/A	N/A	N/A	N/A	N/A	N/A	N/A	N/A	Yes, I am afraid of being in the classroom and catching the virus	Yes	No	No	No	No	No	No	7	7	4	2	2	2	0	0	0	0	0	0	7	7
212	2020-09-24 00:31:49	2020-09-24 00:45:20	Málaga	Between 400,001 and 1,000,000	Male	1968	University studies	Yes, it is my usual home	Two	None	None	Same	Same	I am salaried employee and I leave home to work	…the public sector	Yes, I have a higher performance	No	No	No	No	Yes	N/A	N/A	N/A	N/A	N/A	N/A		N/A	N/A	N/A	N/A	N/A	N/A	N/A	7	7	7	1	1	1	2	6	1				7	7
213	2020-09-24 00:33:05	2020-09-24 00:51:56	Valencia/València	Between 2,001 and 10,000	Male	1979	University studies	Yes, it is my usual home	Three	Two	One	Better	Better	I am salaried employee and I combine telework and work outside the home	…both sectors	No	No	No	No	No	Yes	No	No	No	No	Yes	Yes		N/A	N/A	N/A	N/A	N/A	N/A	N/A	1	7	5	0	2	0	0	0	0	2	4	3	5	7
214	2020-09-24 00:33:07	2020-09-24 00:42:33	Valencia/València	Between 400,001 and 1,000,000	Male	1978	University studies	No, I have moved to another residence	Two	None	None	Same	Same	I am self-employed, and telework		Yes, I have a lower performance	No	No	No	No	Yes	No	No	Yes	No	No	Yes		N/A	N/A	N/A	N/A	N/A	N/A	N/A	7	7		1	1					2			7	7
215	2020-09-24 00:33:28	2020-09-24 00:41:10	Gipuzkoa	Between 100,001 and 400,000	Male	1988	University studies	Yes, it is my usual home	None			Same	Same	I am salaried employee and I leave home to work	…the private sector	No	No	No	No	No	Yes	N/A	N/A	N/A	N/A	N/A	N/A		N/A	N/A	N/A	N/A	N/A	N/A	N/A	2	7	2	1	1	1							7	7
216	2020-09-24 00:34:03	2020-09-24 00:49:24	Valencia/València	Between 50,001 and 100,000	Male	1987	University studies	Yes, it is my usual home	One	None	None	Same	Same	Student			N/A	N/A	N/A	N/A	N/A	N/A	N/A	N/A	N/A	N/A	N/A	Yes, I am not sure how the classes will be taught	No	No	No	No	No	No	Yes	1	1		1	1								6	6
217	2020-09-24 00:40:29	2020-09-24 00:57:12	Valencia/València	Between 2,001 and 10,000	Female	1963	Baccalaureate	No, I have moved to another residence	None			Same	Same	I am salaried employee and I leave home to work	…the public sector	Yes, I have a higher performance	No	No	No	No	Yes	N/A	N/A	N/A	N/A	N/A	N/A		N/A	N/A	N/A	N/A	N/A	N/A	N/A	5	7	5	1	1	1	0	0	0	0	0	0	5	7
218	2020-09-24 00:41:41	2020-09-24 00:51:39	Valencia/València	Less than 2,000 inhabitants	Female	1987	University studies	No, I have moved to another residence	Two	Two	Two	Same	Same	I am salaried employee and I leave home to work	…the private sector	No	No	No	No	No	Yes	N/A	N/A	N/A	N/A	N/A	N/A		N/A	N/A	N/A	N/A	N/A	N/A	N/A
219	2020-09-24 00:41:48	2020-09-24 00:49:17	Valencia/València	Between 10,001 and 50,000	Male	1972	University studies	Yes, it is my usual home	One	None	None	Worse	Better	I am unemployed or on leave of absence			N/A	N/A	N/A	N/A	N/A	N/A	N/A	N/A	N/A	N/A	N/A		N/A	N/A	N/A	N/A	N/A	N/A	N/A	5	7		3	3		0	2		0	7		4	5
220	2020-09-24 00:42:04	2020-09-24 00:54:08	Valencia/València	Between 400,001 and 1,000,000	Male	1961	Baccalaureate	Yes, it is my usual home	Three	Three	One		Same	I am salaried employee and I combine telework and work outside the home	…the private sector	No	No	No	No	No	Yes	No	No	No	No	Yes	No		N/A	N/A	N/A	N/A	N/A	N/A	N/A	2	4	2	1	2	1	0	0	0				2	4
221	2020-09-24 00:45:26	2020-09-24 00:59:29	Toledo	Between 50,001 and 100,000	Female	1975	Baccalaureate	Yes, it is my usual home	Three	One		Same	Same	I am unemployed or on leave of absence			N/A	N/A	N/A	N/A	N/A	N/A	N/A	N/A	N/A	N/A	N/A		N/A	N/A	N/A	N/A	N/A	N/A	N/A	0	0		4	7		3	5		3	3		5	5
222	2020-09-24 00:45:52	2020-09-24 00:56:24	Zaragoza	Between 400,001 and 1,000,000	Male	1952	University studies	Yes, it is my usual home	One	None	None	Same	Same	Retired			N/A	N/A	N/A	N/A	N/A	N/A	N/A	N/A	N/A	N/A	N/A		N/A	N/A	N/A	N/A	N/A	N/A	N/A	2	3	4	1	1	1	0	0	0	0	0	0	2	3
223	2020-09-24 00:54:31	2020-09-24 01:03:19	Valencia/València	Between 400,001 and 1,000,000	Male	1951	University studies	Yes, it is my usual home	One	None	One	Same	Same	Retired			N/A	N/A	N/A	N/A	N/A	N/A	N/A	N/A	N/A	N/A	N/A		N/A	N/A	N/A	N/A	N/A	N/A	N/A				3	3								7	7
224	2020-09-24 00:54:44	2020-09-24 01:07:25	Alicante/Alacant	Between 10,001 and 50,000	Male	1965	Baccalaureate	Yes, it is my usual home	One	None	None	Better	Worse	I am salaried employee and I leave home to work	…the private sector	Yes, I have a higher performance	Yes	No	No	No	No	N/A	N/A	N/A	N/A	N/A	N/A		N/A	N/A	N/A	N/A	N/A	N/A	N/A	1	7	1	0	0	0	0	0	0	0	0	0	7	7
225	2020-09-24 00:54:59	2020-09-24 00:56:46	Valencia/València		Female	1997	University studies	Yes, it is my usual home	Three	None	None	Same	Same	Other			N/A	N/A	N/A	N/A	N/A	N/A	N/A	N/A	N/A	N/A	N/A		N/A	N/A	N/A	N/A	N/A	N/A	N/A
226	2020-09-24 00:57:45	2020-09-24 01:07:41	Barcelona	More than 1,000,000 inhabitants	Male	1990	Baccalaureate	No, I have moved to another residence	Two	None	One	Better	Better	I am salaried employee and telework	…the private sector	No	No	No	No	No	Yes	Yes	No	Yes	No	No	No		N/A	N/A	N/A	N/A	N/A	N/A	N/A	0	5	5	1	1	1							5	5
227	2020-09-24 01:02:56	2020-09-24 01:17:48	Valencia/València	Between 400,001 and 1,000,000	Male	1941	University studies	Yes, it is my usual home	None			Same	Same	Retired			N/A	N/A	N/A	N/A	N/A	N/A	N/A	N/A	N/A	N/A	N/A		N/A	N/A	N/A	N/A	N/A	N/A	N/A	3	3	3	1	1	1							7	7
228	2020-09-24 01:15:15	2020-09-24 01:27:19	Madrid	Between 50,001 and 100,000	Male	1977	University studies	Yes, it is my usual home	One	None	One	Better	Same	I am salaried employee and telework	…the private sector	Yes, I have a lower performance	Yes	No	No	No	No	No	No	Yes	No	Yes	Yes		N/A	N/A	N/A	N/A	N/A	N/A	N/A	1	3	1	1	1	1	0	0	0	0	0	0	5	6
229	2020-09-24 01:20:02	2020-09-24 01:27:29	Valencia/València	Between 400,001 and 1,000,000	Male	1971	Secondary education	Yes, it is my usual home	None			Same	Same	Sick leave/pregnancy			N/A	N/A	N/A	N/A	N/A	N/A	N/A	N/A	N/A	N/A	N/A		N/A	N/A	N/A	N/A	N/A	N/A	N/A	0	0	0	0	0	0	0	0	0	0	0	0	1	1
230	2020-09-24 01:21:21	2020-09-24 01:29:46	Valencia/València	Between 10,001 and 50,000	Male	1993	University studies	Yes, it is my usual home	One	None	None	Same	Worse	I was fired during the state of alarm period			N/A	N/A	N/A	N/A	N/A	N/A	N/A	N/A	N/A	N/A	N/A		N/A	N/A	N/A	N/A	N/A	N/A	N/A	7	7	7	0	0	0	0	0	0	0	0	0	7	7
231	2020-09-24 01:21:31	2020-09-24 01:38:23	Valencia/València	Between 400,001 and 1,000,000	Female	1957	University studies	Yes, it is my usual home	One	None	None	Same	Same	Retired			N/A	N/A	N/A	N/A	N/A	N/A	N/A	N/A	N/A	N/A	N/A		N/A	N/A	N/A	N/A	N/A	N/A	N/A	7	7	7	5	7	5							7	7
232	2020-09-24 01:31:26	2020-09-24 01:51:27	Valencia/València	More than 1,000,000 inhabitants	Male	1960	Baccalaureate	Yes, it is my usual home	None			Same	Same	I am salaried employee and I leave home to work	…the public sector	No	No	No	No	No	Yes	N/A	N/A	N/A	N/A	N/A	N/A		N/A	N/A	N/A	N/A	N/A	N/A	N/A	0	7	1	6	7	6				5	0	0	6	7
233	2020-09-24 01:31:29	2020-09-24 01:38:45	Valencia/València	More than 1,000,000 inhabitants	Male	1995	University studies	Yes, it is my usual home	Three	One	None	Same	Same	I am salaried employee and telework	…the private sector	Yes, I have a lower performance	No	No	No	No	Yes	No	No	No	No	Yes	No		N/A	N/A	N/A	N/A	N/A	N/A	N/A	1	1	1	0	0	0	1	1	1	1	2	3	1	1
234	2020-09-24 01:36:41	2020-09-24 01:39:07	A Coruña	Between 100,001 and 400,000	Male	1989	University studies	Yes, it is my usual home	One	None	None	Same	Same	I am salaried employee and I combine telework and work outside the home	…the public sector	Yes, I have a lower performance	No	No	No	No	Yes	No	Yes	Yes	No	Yes	No		N/A	N/A	N/A	N/A	N/A	N/A	N/A
235	2020-09-24 01:45:40	2020-09-24 02:10:53	Toledo	Between 50,001 and 100,000	Female	1964	University studies	Yes, it is my usual home	Two	None	One	Same	Same	I am salaried employee and telework	…the public sector	Yes, I have a higher performance	No	No	No	No	Yes	Yes	No	No	No	No	No		N/A	N/A	N/A	N/A	N/A	N/A	N/A	3	6	6	1	3	6	2	2	2	0	0	0	4	4
236	2020-09-24 01:52:15	2020-09-24 02:03:21	Valencia/València	Between 2,001 and 10,000	Female	1972	University studies	Yes, it is my usual home	Two	One	None	Same	Same	Retired			N/A	N/A	N/A	N/A	N/A	N/A	N/A	N/A	N/A	N/A	N/A		N/A	N/A	N/A	N/A	N/A	N/A	N/A	7	7	7	0	2	0	2	2	2	0	0	0	7	7
237	2020-09-24 02:23:18	2020-09-24 02:34:28	Valencia/València	Between 50,001 and 100,000	Female	1974	Secondary education	Yes, it is my usual home	Four	One	One			Retired			N/A	N/A	N/A	N/A	N/A	N/A	N/A	N/A	N/A	N/A	N/A		N/A	N/A	N/A	N/A	N/A	N/A	N/A	7	7		0	0
238	2020-09-24 02:24:39	2020-09-24 02:25:14	Valencia/València	Between 10,001 and 50,000	Male	1996	Secondary education										N/A	N/A	N/A	N/A	N/A	N/A	N/A	N/A	N/A	N/A	N/A		N/A	N/A	N/A	N/A	N/A	N/A	N/A
239	2020-09-24 02:26:49	2020-09-24 02:40:38	Barcelona	Between 50,001 and 100,000	Male	1954	University studies	Yes, it is my usual home	Two	None	None	Same	Same	Retired			N/A	N/A	N/A	N/A	N/A	N/A	N/A	N/A	N/A	N/A	N/A		N/A	N/A	N/A	N/A	N/A	N/A	N/A	3	3	3	0	0	0	0	0	0	0	0	0	3	3
240	2020-09-24 03:13:31	2020-09-24 03:24:55	Albacete	Between 100,001 and 400,000	Male		University studies	Yes, it is my usual home	None					I am salaried employee and I leave home to work	…the public sector	Yes, I have a lower performance	No	No	No	No	Yes	N/A	N/A	N/A	N/A	N/A	N/A		N/A	N/A	N/A	N/A	N/A	N/A	N/A	0	0	0	7	7	7	0	0	0	0	0	0	0	0
241	2020-09-24 04:01:41	2020-09-24 04:13:14	Madrid	More than 1,000,000 inhabitants	Female	1948	Secondary education	No, I have moved to another residence	None					Retired			N/A	N/A	N/A	N/A	N/A	N/A	N/A	N/A	N/A	N/A	N/A		N/A	N/A	N/A	N/A	N/A	N/A	N/A	4	4	4		1	1
242	2020-09-24 04:04:29	2020-09-24 04:14:52		Between 400,001 and 1,000,000	Male	1984	University studies	Yes, it is my usual home	One	None	One	Same	Same	I am salaried employee and I combine telework and work outside the home	…the private sector	No	No	No	No	No	Yes	No	No	No	Yes	No	No		N/A	N/A	N/A	N/A	N/A	N/A	N/A	0	7	0	0	7	0							5	7
243	2020-09-24 04:12:59	2020-09-24 04:25:51	Cádiz	Between 100,001 and 400,000	Male	1974	Job training	Yes, it is my usual home	None			Same	Same	I am salaried employee and I leave home to work	…both sectors	Yes, I have a lower performance	Yes	No	No	No	No	N/A	N/A	N/A	N/A	N/A	N/A		N/A	N/A	N/A	N/A	N/A	N/A	N/A	6	7	7	1	1	1							6	7
244	2020-09-24 04:34:35	2020-09-24 04:49:52	Las Palmas	Between 10,001 and 50,000	Male	1972	Baccalaureate	Yes, it is my usual home	One	None	One	Worse	Worse	I am salaried employee and I combine telework and work outside the home	…the public sector	Yes, I have a higher performance	No	No	Yes	No	No	No	No	No	No	Yes	No		N/A	N/A	N/A	N/A	N/A	N/A	N/A	7	7	7	2	2	2	0	0	0	2	0	1	7	7
245	2020-09-24 04:37:46	2020-09-24 04:57:36	Valencia/València	Between 2,001 and 10,000	Male	1962	University studies	Yes, it is my usual home	Two	None	None	Worse	Better	I am self-employed, and I combine telework and work outside the home		No	Yes	No	No	No	No	No	No	No	No	No	Yes		N/A	N/A	N/A	N/A	N/A	N/A	N/A
246	2020-09-24 04:43:51	2020-09-24 04:55:57	Valencia/València	Between 400,001 and 1,000,000	Male	1957	University studies	Yes, it is my usual home	One	None	One	Worse	Same	I am salaried employee and I leave home to work	…the public sector	Yes, I have a lower performance	No	No	No	No	Yes	N/A	N/A	N/A	N/A	N/A	N/A		N/A	N/A	N/A	N/A	N/A	N/A	N/A	5	7	5	3	5	4	0	0	0	0	0	0	3	5
247	2020-09-24 05:14:57	2020-09-24 05:26:10	Las Palmas	Between 100,001 and 400,000	Female	1988	University studies	Yes, it is my usual home	One	None	None	Worse	Same	I am salaried employee and telework	…the private sector	No	No	No	No	No	Yes	No	No	No	No	No	Yes		N/A	N/A	N/A	N/A	N/A	N/A	N/A	1	1		1	1								6	6
248	2020-09-24 05:21:20	2020-09-24 05:38:11	Valencia/València	Between 10,001 and 50,000	Male	1962	Baccalaureate	Yes, it is my usual home	Three	None	None	Same		I am self-employed, and I leave home to work		No	Yes	No	No	No	No	N/A	N/A	N/A	N/A	N/A	N/A		N/A	N/A	N/A	N/A	N/A	N/A	N/A
249	2020-09-24 05:33:55	2020-09-24 05:50:35	Alicante/Alacant	Between 50,001 and 100,000	Male	1945	University studies	Yes, it is my usual home	One	None	One	Same	Same	Retired			N/A	N/A	N/A	N/A	N/A	N/A	N/A	N/A	N/A	N/A	N/A		N/A	N/A	N/A	N/A	N/A	N/A	N/A	7	7	7	3	3	3							7	7
250	2020-09-24 05:34:38	2020-09-24 05:44:24	Valencia/València	Between 400,001 and 1,000,000	Male	1964	University studies	Yes, it is my usual home	Three	None	None	Same	Same	I am salaried employee and I combine telework and work outside the home	…the private sector	No	Yes	No	No	No	No	No	No	No	No	Yes	No		N/A	N/A	N/A	N/A	N/A	N/A	N/A	2	5	5	0	0	0	0	0	0	0	0	0	4	5
251	2020-09-24 05:37:43	2020-09-24 05:55:33	Valencia/València	Between 50,001 and 100,000	Male	1969	Baccalaureate	Yes, it is my usual home	Two	None	None	Same	Same	I am salaried employee and I leave home to work	…the private sector	Yes, I have a higher performance	Yes	No	No	No	No	N/A	N/A	N/A	N/A	N/A	N/A		N/A	N/A	N/A	N/A	N/A	N/A	N/A	2	4		0	3		0	0		0	0		3	6
252	2020-09-24 05:41:56	2020-09-24 05:44:12	Las Palmas	Between 100,001 and 400,000	Female	1983	University studies	Yes, it is my usual home	Two	None	One						N/A	N/A	N/A	N/A	N/A	N/A	N/A	N/A	N/A	N/A	N/A		N/A	N/A	N/A	N/A	N/A	N/A	N/A
253	2020-09-24 05:56:33	2020-09-24 06:09:22	Madrid	More than 1,000,000 inhabitants	Female	1981	University studies	Yes, it is my usual home	One	None	None	Same	Worse	I am salaried employee and telework	…the private sector	No	No	No	No	No	Yes	No	No	No	Yes	Yes	No		N/A	N/A	N/A	N/A	N/A	N/A	N/A	5	5	5	1	1	1	0	0	0	0	0	0	5	5
254	2020-09-24 06:07:59	2020-09-24 06:22:21	Madrid	Between 100,001 and 400,000	Male	1970	University studies	Yes, it is my usual home	Three	One	None	Same	Same	I am salaried employee and telework	…the private sector	No	No	No	No	No	Yes	No	No	Yes	No	Yes	Yes		N/A	N/A	N/A	N/A	N/A	N/A	N/A	0	0	0	1	1	1	1	1	1				7	7
255	2020-09-24 06:15:19	2020-09-24 06:37:37	Valencia/València	Between 10,001 and 50,000	Male	1976	University studies	Yes, it is my usual home	One	None	None	Same	Same	I am salaried employee and telework	…the public sector	Yes, I have a higher performance	No	No	No	No	Yes	Yes	No	Yes	No	No	No		N/A	N/A	N/A	N/A	N/A	N/A	N/A	0	6	6	0	0	1							5	6
256	2020-09-24 06:19:45	2020-09-24 06:28:56	Illes Balears	Between 10,001 and 50,000	Male	1984	University studies	Yes, it is my usual home	One	One	None	Same	Same	I am salaried employee and I combine telework and work outside the home	…the public sector	Yes, I have a higher performance	No	No	No	No	Yes	No	Yes	No	No	Yes	No		N/A	N/A	N/A	N/A	N/A	N/A	N/A	7	7	7	1	1	1	7	7	7	7	7	7	6	7
257	2020-09-24 06:20:40	2020-09-24 06:30:49	Valencia/València	Between 2,001 and 10,000	Male	1963	University studies	Yes, it is my usual home	Two	None	None	Same	Same	I am salaried employee and I leave home to work	…the public sector	No	No	No	No	No	Yes	N/A	N/A	N/A	N/A	N/A	N/A		N/A	N/A	N/A	N/A	N/A	N/A	N/A	0	0	0	5	5	5	0	0	0	0	0	0	6	6
258	2020-09-24 06:28:10	2020-09-24 06:39:43	Valencia/València	Between 2,001 and 10,000	Female	1971	University studies	No, I have moved to another residence	Three	Two	None	Worse	Worse	I am self-employed, and telework		No	No	No	No	Yes	No	No	Yes	No	No	Yes	Yes		N/A	N/A	N/A	N/A	N/A	N/A	N/A	2	7		2	5		5	5		2	2		2	7
259	2020-09-24 06:38:02	2020-09-24 06:38:31	Valencia/València	Between 400,001 and 1,000,000	Male	1990	University studies										N/A	N/A	N/A	N/A	N/A	N/A	N/A	N/A	N/A	N/A	N/A		N/A	N/A	N/A	N/A	N/A	N/A	N/A
260	2020-09-24 06:38:12	2020-09-24 06:51:10	Pontevedra	Less than 2,000 inhabitants	Female	1965	University studies	Yes, it is my usual home	One	None	None	Same	Same	I am salaried employee and telework	…the private sector	Yes, I have a higher performance	No	No	No	No	Yes	No	No	Yes	No	No	No		N/A	N/A	N/A	N/A	N/A	N/A	N/A	0	5	5	5	5	7							5	5
261	2020-09-24 06:38:43	2020-09-24 06:45:19		Between 50,001 and 100,000	Male	1984	Job training	Yes, it is my usual home	Two	One	None	Same	Same	I am salaried employee and I leave home to work	…the private sector	No	No	No	No	No	Yes	N/A	N/A	N/A	N/A	N/A	N/A		N/A	N/A	N/A	N/A	N/A	N/A	N/A	5	7	5	3	3	3	0	0	0	7	7	7	6	7
262	2020-09-24 06:39:05	2020-09-24 06:49:46	Valencia/València	Between 400,001 and 1,000,000	Male	1990	University studies	Yes, it is my usual home	Two	None	Two	Better	Same	I am salaried employee and I leave home to work	…the public sector	No	No	No	No	No	Yes	N/A	N/A	N/A	N/A	N/A	N/A		N/A	N/A	N/A	N/A	N/A	N/A	N/A	2	4	2	4	6	4	0	0	0	0	0	0	2	4
263	2020-09-24 06:44:06	2020-09-24 06:57:36	Castellón/Castelló	Between 2,001 and 10,000	Female	1993	University studies	Yes, it is my usual home	Three	None	One	Same	Same	I am salaried employee and I leave home to work	…both sectors	No	No	No	No	No	Yes	N/A	N/A	N/A	N/A	N/A	N/A		N/A	N/A	N/A	N/A	N/A	N/A	N/A	0	0	0	0	0	0	0	0	0	0	0	0	2	2
264	2020-09-24 06:44:26	2020-09-24 06:55:07	Valencia/València	Between 400,001 and 1,000,000	Male	1962	University studies	Yes, it is my usual home	One	None	None	Same	Same	I am salaried employee and I leave home to work	…the public sector	Yes, I have a higher performance	No	No	No	No	Yes	N/A	N/A	N/A	N/A	N/A	N/A		N/A	N/A	N/A	N/A	N/A	N/A	N/A													3	3
265	2020-09-24 06:46:06	2020-09-24 06:51:28	Valencia/València	Between 10,001 and 50,000	Male	1973	University studies	Yes, it is my usual home	Five or more	None	None	Same	Same	I am salaried employee and I leave home to work	…the public sector	Yes, I have a higher performance	No	No	No	No	Yes	N/A	N/A	N/A	N/A	N/A	N/A		N/A	N/A	N/A	N/A	N/A	N/A	N/A	5	5		0	7		7	7		7	7		7	7
266	2020-09-24 06:49:41	2020-09-24 07:06:03	Castellón/Castelló	Between 10,001 and 50,000	Male	1965	University studies	Yes, it is my usual home	Three	None	None	Same	Same	I am salaried employee and I combine telework and work outside the home	…the public sector	Yes, I have a lower performance	No	No	No	No	Yes	No	No	No	No	Yes	No		N/A	N/A	N/A	N/A	N/A	N/A	N/A	2	7											7	7
267	2020-09-24 06:50:57	2020-09-24 07:03:02	Barcelona	Between 10,001 and 50,000	Male	1980	University studies	Yes, it is my usual home	Three	Two	None	Same	Same	I am salaried employee and telework	…the private sector	No	No	No	No	No	Yes	Yes	No	Yes	No	No	No		N/A	N/A	N/A	N/A	N/A	N/A	N/A	1	6	5	0	1	1	2	3	2	3	5	3
268	2020-09-24 06:51:04	2020-09-24 06:51:50															N/A	N/A	N/A	N/A	N/A	N/A	N/A	N/A	N/A	N/A	N/A		N/A	N/A	N/A	N/A	N/A	N/A	N/A
269	2020-09-24 06:52:01	2020-09-24 07:07:39	Asturias	Between 100,001 and 400,000	Female	1969	University studies	No, I have returned to my usual residence	Three	None	None	Better	Same	I am salaried employee and I leave home to work	…the public sector	No	Yes	Yes	Yes	Yes	No	N/A	N/A	N/A	N/A	N/A	N/A		N/A	N/A	N/A	N/A	N/A	N/A	N/A	5	7	5	0	3	0	7	0	7	7	0	7	4	7
270	2020-09-24 06:53:15	2020-09-24 07:04:38	Valencia/València	Between 2,001 and 10,000	Male	1949	University studies	Yes, it is my usual home	One	None	One			Retired			N/A	N/A	N/A	N/A	N/A	N/A	N/A	N/A	N/A	N/A	N/A		N/A	N/A	N/A	N/A	N/A	N/A	N/A										5	0	5
271	2020-09-24 06:57:02	2020-09-24 07:08:01	Valencia/València	Between 50,001 and 100,000	Female	1968	Secondary education	Yes, it is my usual home	Two	None	None	Same	Same	I am unemployed or on leave of absence			N/A	N/A	N/A	N/A	N/A	N/A	N/A	N/A	N/A	N/A	N/A		N/A	N/A	N/A	N/A	N/A	N/A	N/A	7	7	7	7	7	7	0	0	0	0	0	0	7	7
272	2020-09-24 07:02:49	2020-09-24 07:04:59	Valencia/València	Between 10,001 and 50,000	Male	1972	University studies	Yes, it is my usual home	One	None	One	Same	Worse	I am in an ERTE (Temporary Lay-off Plan)			N/A	N/A	N/A	N/A	N/A	N/A	N/A	N/A	N/A	N/A	N/A		N/A	N/A	N/A	N/A	N/A	N/A	N/A
273	2020-09-24 07:03:49	2020-09-24 07:15:26	Valencia/València	More than 1,000,000 inhabitants	Female	1968	University studies	Yes, it is my usual home	Four	Three	One	Same	Same	I am salaried employee and I combine telework and work outside the home	…the public sector	Yes, I have a lower performance	No	No	No	No	Yes	Yes	Yes	No	Yes	Yes	No		N/A	N/A	N/A	N/A	N/A	N/A	N/A	5	5	5	0	7	1	3	7	3	0	0	0	5	5
274	2020-09-24 07:05:26	2020-09-24 07:17:03	Valencia/València	Between 2,001 and 10,000	Female	1991	University studies	Yes, although it is not my usual residence	None			Worse	Better	I was fired during the state of alarm period			N/A	N/A	N/A	N/A	N/A	N/A	N/A	N/A	N/A	N/A	N/A		N/A	N/A	N/A	N/A	N/A	N/A	N/A	3	3	3	1	1	1	0	0	0	0	0	0	7	7
275	2020-09-24 07:05:40	2020-09-24 07:15:19	Valencia/València	Between 400,001 and 1,000,000	Male	1984	University studies	Yes, it is my usual home	One	None	None	Same	Same	I am self-employed, and telework		No	No	No	No	No	Yes	No	Yes	Yes	No	Yes	No		N/A	N/A	N/A	N/A	N/A	N/A	N/A	2	7	4	1	2	2	0	0	0	0	0	0	7	7
276	2020-09-24 07:08:39	2020-09-24 07:47:29	Madrid	More than 1,000,000 inhabitants	Female	1978	University studies	Yes, it is my usual home	One	None	None	Same	Same	I am salaried employee and telework	…the private sector	No	No	No	No	No	Yes	No	No	No	No	No	Yes		N/A	N/A	N/A	N/A	N/A	N/A	N/A	7	7		1	1		0	0		0	0		7	7
277	2020-09-24 07:15:16	2020-09-24 07:23:47						Yes, it is my usual home	Two	One	One	Same		I am salaried employee and I leave home to work	…the public sector	No	No	No	No	No	Yes	N/A	N/A	N/A	N/A	N/A	N/A		N/A	N/A	N/A	N/A	N/A	N/A	N/A	5	5	7	2	4	2	5	7	5	5	7	7	5	7
278	2020-09-24 07:21:35	2020-09-24 07:30:39	Valencia/València	Between 10,001 and 50,000	Male	1991	University studies	Yes, it is my usual home	Two	None	One	Same	Same	I am salaried employee and I combine telework and work outside the home	…the private sector		No	No	No	No	Yes	No	No	Yes	No	No	No		N/A	N/A	N/A	N/A	N/A	N/A	N/A	3	6	4	1	1	1							3	3
279	2020-09-24 07:22:09	2020-09-24 07:32:29	Valencia/València	More than 1,000,000 inhabitants	Female	1983	University studies	Yes, it is my usual home	None			Same	Same	I am salaried employee and I leave home to work	…the public sector	Yes, I have a higher performance	Yes	No	No	No	No	N/A	N/A	N/A	N/A	N/A	N/A		N/A	N/A	N/A	N/A	N/A	N/A	N/A	5	5		2	4		0	0		0	0		7	7
280	2020-09-24 07:24:46	2020-09-24 07:33:17	Cádiz	Between 10,001 and 50,000	Male	1971	University studies	Yes, it is my usual home	Four	Three	One	Same	Same	I am salaried employee and I leave home to work	…the public sector	Yes, I have a lower performance	No	No	No	No	Yes	N/A	N/A	N/A	N/A	N/A	N/A		N/A	N/A	N/A	N/A	N/A	N/A	N/A	3	4		7	4		2	4		7	7		3	3
281	2020-09-24 07:25:56	2020-09-24 07:38:52	Málaga	Between 400,001 and 1,000,000	Male	1944	University studies	Yes, it is my usual home	One	One	None		Same	Other			N/A	N/A	N/A	N/A	N/A	N/A	N/A	N/A	N/A	N/A	N/A		N/A	N/A	N/A	N/A	N/A	N/A	N/A		7	2		0	0		0	0		0	0		7
282	2020-09-24 07:26:02	2020-09-24 07:39:02	Valencia/València				Job training	Yes, it is my usual home	Four	One	None	Same	Same	Sick leave/pregnancy			N/A	N/A	N/A	N/A	N/A	N/A	N/A	N/A	N/A	N/A	N/A		N/A	N/A	N/A	N/A	N/A	N/A	N/A	7	7		7	7		0	0		0	0		7	7
283	2020-09-24 07:28:12	2020-09-24 07:38:10	Alicante/Alacant	Between 100,001 and 400,000	Male	1970	Baccalaureate	Yes, it is my usual home	Three	Two	None	Same	Same	I am salaried employee and I leave home to work	…the public sector	No	No	No	No	No	Yes	N/A	N/A	N/A	N/A	N/A	N/A		N/A	N/A	N/A	N/A	N/A	N/A	N/A	1	3	1	2	2	2	0	0	0	0	0	0	3	5
284	2020-09-24 07:28:37	2020-09-24 07:40:54	Valencia/València	Between 400,001 and 1,000,000	Male	1964	Job training	Yes, it is my usual home	Two	One	None	Same	Same	I am salaried employee and I leave home to work	…the private sector	No	No	No	No	No	Yes	N/A	N/A	N/A	N/A	N/A	N/A		N/A	N/A	N/A	N/A	N/A	N/A	N/A	3	7	3	2	2	2	2	5	2	2	2	2	7	7
285	2020-09-24 07:28:53	2020-09-24 07:40:02	Valencia/València	Between 10,001 and 50,000	Male	1989	University studies	Yes, it is my usual home	Three	One	Two	Worse	Same	I am unemployed or on leave of absence			N/A	N/A	N/A	N/A	N/A	N/A	N/A	N/A	N/A	N/A	N/A		N/A	N/A	N/A	N/A	N/A	N/A	N/A	2	1	2	0	0	0	0	0	0	0	0	0	0	0
286	2020-09-24 07:29:08	2020-09-24 07:40:13	Valencia/València	Between 400,001 and 1,000,000	Female	1983	University studies	Yes, it is my usual home	One	None	None	Same	Same	I am salaried employee and I leave home to work	…the public sector	Yes, I have a lower performance	No	No	No	No	Yes	N/A	N/A	N/A	N/A	N/A	N/A		N/A	N/A	N/A	N/A	N/A	N/A	N/A	5	7	5	0	0	0	0	0	0	0	0	0	7	7
287	2020-09-24 07:37:01	2020-09-24 07:46:12	Valencia/València	Between 400,001 and 1,000,000	Male	1969	University studies	Yes, it is my usual home	One	None	One	Worse	Worse	I am salaried employee and I combine telework and work outside the home	…the private sector	Yes, I have a lower performance	No	No	No	No	Yes	Yes	No	Yes	No	No	Yes		N/A	N/A	N/A	N/A	N/A	N/A	N/A	2	4	1	0	2	0							2	4
288	2020-09-24 07:37:59	2020-09-24 07:51:44	Castellón/Castelló	Between 10,001 and 50,000	Male	1974	University studies	Yes, although it is not my usual residence	Two	One	None	Same	Worse	I am salaried employee and I combine telework and work outside the home	…both sectors	Yes, I have a higher performance	No	No	No	No	Yes	No	Yes	Yes	No	No	No		N/A	N/A	N/A	N/A	N/A	N/A	N/A	2	4		1	1		0	0		5	6		2	2
289	2020-09-24 07:41:02	2020-09-24 08:08:49	Valencia/València	Between 10,001 and 50,000	Female	1957	Baccalaureate	No, I have returned to my usual residence	Three	None	One	Same	Same	I am salaried employee and I leave home to work	…the public sector	No	No	No	No	No	Yes	N/A	N/A	N/A	N/A	N/A	N/A		N/A	N/A	N/A	N/A	N/A	N/A	N/A	6	7	6	7	7	7	1	0	0	2	0	1	5	5
290	2020-09-24 07:42:07	2020-09-24 07:54:32	Valencia/València			1972	University studies	Yes, it is my usual home	None			Same	Same	I am salaried employee and I leave home to work	…the public sector	No	No	No	No	No	Yes	N/A	N/A	N/A	N/A	N/A	N/A		N/A	N/A	N/A	N/A	N/A	N/A	N/A	3	3		0	3		0	0		0	0		5	5
291	2020-09-24 07:42:07	2020-09-24 08:07:40	Lleida	Less than 2,000 inhabitants	Female	1971	University studies	Yes, it is my usual home	Three	None	One	Same	Same	I am salaried employee and I leave home to work	…the private sector	No	No	No	No	No	Yes	N/A	N/A	N/A	N/A	N/A	N/A		N/A	N/A	N/A	N/A	N/A	N/A	N/A	2	6		0	1		0	0		0	0		3	0
292	2020-09-24 07:42:24	2020-09-24 07:44:42	Málaga	Between 50,001 and 100,000	Male	1981	University studies	Yes, it is my usual home	Three	Two	None	Same	Same	I am salaried employee and I leave home to work	…the public sector	Yes, I have a higher performance	No	No	No	No	Yes	N/A	N/A	N/A	N/A	N/A	N/A		N/A	N/A	N/A	N/A	N/A	N/A	N/A
293	2020-09-24 07:43:01	2020-09-24 07:55:46	Asturias	Between 100,001 and 400,000	Male	1981	Baccalaureate	Yes, it is my usual home	Two	None	None	Same	Same	I am salaried employee and I leave home to work	…the private sector	No	No	No	No	No	Yes	N/A	N/A	N/A	N/A	N/A	N/A		N/A	N/A	N/A	N/A	N/A	N/A	N/A	3	3	3	4	4	4	1	3	2	7	7	7	4	4
294	2020-09-24 07:44:59	2020-09-24 07:57:42	Valencia/València	Between 10,001 and 50,000	Female	1976	University studies	Yes, it is my usual home	Two	One	None	Same	Same	I am salaried employee and I leave home to work	…the private sector	No	No	No	No	No	Yes	N/A	N/A	N/A	N/A	N/A	N/A		N/A	N/A	N/A	N/A	N/A	N/A	N/A	7	2		0	0		0	0		7	2		7	4
295	2020-09-24 07:46:58	2020-09-24 08:29:07	Valencia/València	Between 400,001 and 1,000,000	Female	1977	University studies	Yes, it is my usual home	Three	Two	None	Same	Same	I am salaried employee and I leave home to work	…the public sector	No	No	No	No	No	Yes	N/A	N/A	N/A	N/A	N/A	N/A		N/A	N/A	N/A	N/A	N/A	N/A	N/A	4	7	7	0	1	0	3	7	3	7	7	7	7	7
296	2020-09-24 07:48:50	2020-09-24 07:59:00	Lleida	Between 100,001 and 400,000	Male	1969	University studies	Yes, although it is not my usual residence	Two	None	Two	Same	Same	I am salaried employee and I combine telework and work outside the home	…the public sector	No	No	No	Yes	No	No	No	No	No	No	Yes	No		N/A	N/A	N/A	N/A	N/A	N/A	N/A	3	0	0	0	0	0	0	0	0	2	0	2	3	0
297	2020-09-24 07:49:14	2020-09-24 08:05:53	Valencia/València	More than 1,000,000 inhabitants	Female	1949	Job training	Yes, it is my usual home	None			Same	Same	Retired			N/A	N/A	N/A	N/A	N/A	N/A	N/A	N/A	N/A	N/A	N/A		N/A	N/A	N/A	N/A	N/A	N/A	N/A	5	7		5	7		0	0		0	0		5	7
298	2020-09-24 07:49:29	2020-09-24 08:04:45	Valladolid	Between 2,001 and 10,000	Female	1970	University studies	Yes, it is my usual home	Three	None	None	Same	Same	I am salaried employee and I leave home to work	…the public sector	No	No	No	No	No	Yes	N/A	N/A	N/A	N/A	N/A	N/A		N/A	N/A	N/A	N/A	N/A	N/A	N/A	7	7		4	6		5	5		0	2		7	7
299	2020-09-24 07:49:34	2020-09-24 07:58:12	Valencia/València	Between 2,001 and 10,000	Male	1977	University studies	Yes, it is my usual home	Two	One	One	Same	Same	Retired			N/A	N/A	N/A	N/A	N/A	N/A	N/A	N/A	N/A	N/A	N/A		N/A	N/A	N/A	N/A	N/A	N/A	N/A	7	7		0	0		3	3		7	7		7	7
300	2020-09-24 07:52:38	2020-09-24 08:04:26	Valencia/València	Between 10,001 and 50,000	Male	1952	University studies	Yes, it is my usual home	Two	One	One	Same		Retired			N/A	N/A	N/A	N/A	N/A	N/A	N/A	N/A	N/A	N/A	N/A		N/A	N/A	N/A	N/A	N/A	N/A	N/A	2	2	2	0	0	0	0	0	0	0	0	0	1	1
301	2020-09-24 07:55:30	2020-09-24 08:05:43	Valencia/València	Between 50,001 and 100,000	Female	1984	University studies	No, I have moved to another residence	Three	Two	One	Worse	Worse	I am salaried employee and I leave home to work	…the public sector	No	No	Yes	No	No	Yes	N/A	N/A	N/A	N/A	N/A	N/A		N/A	N/A	N/A	N/A	N/A	N/A	N/A	7	7		3	6		3	5		7	7		7	7
302	2020-09-24 07:55:52	2020-09-24 08:10:15	Valencia/València	Between 10,001 and 50,000	Male	1959	University studies	Yes, it is my usual home	Two	None	One	Same	Same	I am salaried employee and telework	…the public sector	Yes, I have a higher performance	No	No	No	No	Yes	Yes	No	Yes	No	Yes	No		N/A	N/A	N/A	N/A	N/A	N/A	N/A	0	7	1	0	1	0	0	0	0	0	0	0	0	7
303	2020-09-24 07:56:05	2020-09-24 08:03:25	Barcelona	Between 10,001 and 50,000	Female	1973	University studies	Yes, it is my usual home	Four	None	None	Same	Same	I am self-employed, and telework		Yes, I have a higher performance	Yes	No	No	No	No	No	No	No	No	Yes	Yes		N/A	N/A	N/A	N/A	N/A	N/A	N/A	6	6	6	1	1	1	5	5	5	3	7	3	5	5
304	2020-09-24 07:56:12	2020-09-24 08:12:39	Madrid	More than 1,000,000 inhabitants	Male	1975	University studies	Yes, it is my usual home	One	None	None	Same	Same	I am salaried employee and I combine telework and work outside the home	…the private sector	No	Yes	No	No	No	No	No	No	No	Yes	Yes	No		N/A	N/A	N/A	N/A	N/A	N/A	N/A	3	3		1	1								2	2
305	2020-09-24 07:56:22	2020-09-24 08:09:51	Valencia/València	Between 400,001 and 1,000,000	Male	1943	University studies	Yes, it is my usual home	One	None	One	Same	Same	Retired			N/A	N/A	N/A	N/A	N/A	N/A	N/A	N/A	N/A	N/A	N/A		N/A	N/A	N/A	N/A	N/A	N/A	N/A	0	0	0	0	0	0	0	0	0	0	0	0	0	0
306	2020-09-24 07:57:09	2020-09-24 08:06:26	Valencia/València	Between 2,001 and 10,000	Male	1980	University studies	Yes, it is my usual home	Three	Two	None	Same	Same	I am salaried employee and I combine telework and work outside the home	…the private sector	No	No	No	No	No	Yes	No	No	No	No	Yes	No		N/A	N/A	N/A	N/A	N/A	N/A	N/A	1	4	2
307	2020-09-24 07:58:52	2020-09-24 08:06:45	Asturias	Between 10,001 and 50,000	Male	1990	University studies	No, I have moved to another residence	One	None	One	Better	Better	I am salaried employee and I combine telework and work outside the home	…the public sector	No	No	No	No	No	Yes	No	No	Yes	No	Yes	Yes		N/A	N/A	N/A	N/A	N/A	N/A	N/A	7	7		1	2								7	7
308	2020-09-24 07:58:54	2020-09-24 07:59:25	Valencia/València	Between 400,001 and 1,000,000	Male	1970	University studies										N/A	N/A	N/A	N/A	N/A	N/A	N/A	N/A	N/A	N/A	N/A		N/A	N/A	N/A	N/A	N/A	N/A	N/A
309	2020-09-24 07:59:12	2020-09-24 08:11:37	Valencia/València	Between 400,001 and 1,000,000	Male	1979	University studies	Yes, it is my usual home	Two	None	One	Same	Same	I am salaried employee and telework	…the private sector	Yes, I have a lower performance	Yes	No	No	No	No	No	No	No	No	Yes	No		N/A	N/A	N/A	N/A	N/A	N/A	N/A	3	4	4	1	1	1	0	0	0	0	0	0	4	4
310	2020-09-24 07:59:59	2020-09-24 08:10:29	Barcelona	More than 1,000,000 inhabitants	Male	1949	University studies	Yes, it is my usual home	One	None	One	Same	Same	Retired			N/A	N/A	N/A	N/A	N/A	N/A	N/A	N/A	N/A	N/A	N/A		N/A	N/A	N/A	N/A	N/A	N/A	N/A	7	7	7	7	7	7							7	7
311	2020-09-24 08:00:54	2020-09-24 08:18:00	Alicante/Alacant	Between 100,001 and 400,000	Male	1967	Baccalaureate	Yes, it is my usual home	Four	Two	One	Same	Same	I am salaried employee and I leave home to work	…the public sector	No	No	No	No	No	Yes	N/A	N/A	N/A	N/A	N/A	N/A		N/A	N/A	N/A	N/A	N/A	N/A	N/A				1	1	1	3	6	4	3	5	4	5	7
312	2020-09-24 08:01:23	2020-09-24 08:13:46	Valencia/València	More than 1,000,000 inhabitants	Female	1948	Baccalaureate	Yes, it is my usual home	None			Same	Same	Retired			N/A	N/A	N/A	N/A	N/A	N/A	N/A	N/A	N/A	N/A	N/A		N/A	N/A	N/A	N/A	N/A	N/A	N/A	7	7	7	7	7	7							7	7
313	2020-09-24 08:01:28	2020-09-24 08:14:43	Valencia/València	Between 50,001 and 100,000	Female	1974	Job training	Yes, it is my usual home	Two	None	One	Same	Same	I am salaried employee and I leave home to work	…the private sector	No	Yes	No	No	No	No	N/A	N/A	N/A	N/A	N/A	N/A		N/A	N/A	N/A	N/A	N/A	N/A	N/A	6	6	6	1	1	1	5	5	5	0	0	0	6	6
314	2020-09-24 08:02:52	2020-09-24 08:14:04	Burgos	Between 100,001 and 400,000	Female	1970	University studies	Yes, it is my usual home	Two	None	None	Same		I am salaried employee and I leave home to work	…the public sector	Yes, I have a higher performance	No	No	No	No	Yes	N/A	N/A	N/A	N/A	N/A	N/A		N/A	N/A	N/A	N/A	N/A	N/A	N/A	2	2	2	1	1	1	7	7	0	7	7	0	7	7
315	2020-09-24 08:05:18	2020-09-24 08:19:49	Alicante/Alacant	Between 2,001 and 10,000	Male	1969	University studies	Yes, it is my usual home	Four	None	None	Same	Same	I am salaried employee and I combine telework and work outside the home	…the public sector	No	No	No	No	No	Yes	Yes	No	Yes	No	No	Yes		N/A	N/A	N/A	N/A	N/A	N/A	N/A	0	0	0	0	0	0	3	3	3	4	4	4	1	1
316	2020-09-24 08:06:59	2020-09-24 08:16:03	Valencia/València	Between 10,001 and 50,000	Male	1979	University studies	Yes, it is my usual home	Two	One	Two	Same		I am salaried employee and I leave home to work	…the public sector	No	No	No	No	No	Yes	N/A	N/A	N/A	N/A	N/A	N/A		N/A	N/A	N/A	N/A	N/A	N/A	N/A	7	7	7	5	5	5				7	7	7	7	7
317	2020-09-24 08:08:50	2020-09-24 08:25:10	Madrid	More than 1,000,000 inhabitants	Male	1964	University studies	No, I have moved to another residence	Three	Two	None	Better	Worse	I am self-employed, and I combine telework and work outside the home		No	Yes	No	No	No	No	No	No	Yes	No	No	No		N/A	N/A	N/A	N/A	N/A	N/A	N/A	0	0	0	0	0	0
318	2020-09-24 08:10:36	2020-09-24 08:18:56	Valencia/València	Between 400,001 and 1,000,000	Male	1981	University studies	Yes, it is my usual home	Three	Two	One	Same	Same	I am salaried employee and I leave home to work	…the public sector	No	No	No	No	No	Yes	N/A	N/A	N/A	N/A	N/A	N/A		N/A	N/A	N/A	N/A	N/A	N/A	N/A	7	7	7	0	0	0	5	5	5	7	7	7	7	7
319	2020-09-24 08:10:37	2020-09-24 08:27:45	Valencia/València	Between 400,001 and 1,000,000	Female	1972	Baccalaureate	Yes, it is my usual home	Two	None	None	Better	Worse	I am salaried employee and I combine telework and work outside the home	…the public sector	No	No	No	No	No	Yes	No	No	No	Yes	No	No		N/A	N/A	N/A	N/A	N/A	N/A	N/A	7	7	7	1	1	1							7	7
320	2020-09-24 08:11:20	2020-09-24 08:20:56	Valencia/València	More than 1,000,000 inhabitants	Female	1995	University studies	Yes, it is my usual home	Two	None	Two	Same		I am salaried employee and I combine telework and work outside the home	…the private sector	Yes, I have a higher performance	No	No	No	No	Yes	Yes	No	Yes	No	No	No		N/A	N/A	N/A	N/A	N/A	N/A	N/A	0	0	0	0	0	0							0	0
321	2020-09-24 08:11:58	2020-09-24 08:24:51	Illes Balears	Between 10,001 and 50,000	Female	1961	Primary education	Yes, it is my usual home	Two	One	One	Same		I am salaried employee and I combine telework and work outside the home	…the public sector	Yes, I have a lower performance	No	No	Yes	No	No	No	No	No	No	Yes	No		N/A	N/A	N/A	N/A	N/A	N/A	N/A	7	7	7	7	7	7	0	0	0	0	0	0	7	7
322	2020-09-24 08:12:33	2020-09-24 08:25:34	Valencia/València	Between 10,001 and 50,000	Male	1991	University studies	Yes, it is my usual home	One	None	One	Same	Same	I am salaried employee and I leave home to work	…the private sector	Yes, I have a higher performance	No	No	No	No	Yes	N/A	N/A	N/A	N/A	N/A	N/A		N/A	N/A	N/A	N/A	N/A	N/A	N/A	6	6	6	0	1	1	0	1	0	1	1	1	3	3
323	2020-09-24 08:12:42	2020-09-24 08:22:54	Málaga	Between 50,001 and 100,000	Male	1950	Baccalaureate	Yes, it is my usual home	One	None	One			Retired			N/A	N/A	N/A	N/A	N/A	N/A	N/A	N/A	N/A	N/A	N/A		N/A	N/A	N/A	N/A	N/A	N/A	N/A													4	4
324	2020-09-24 08:13:08	2020-09-24 09:52:50	Madrid	More than 1,000,000 inhabitants	Male	1973	Secondary education	Yes, it is my usual home	One	None	None	Same	Same	I am salaried employee and I combine telework and work outside the home	…the private sector	Yes, I have a higher performance	No	No	No	No	Yes	No	No	No	No	Yes	No		N/A	N/A	N/A	N/A	N/A	N/A	N/A	2	5	4	4	5	5	0	0	0	0	0	0
325	2020-09-24 08:15:24	2020-09-24 08:29:45	Alicante/Alacant	Between 10,001 and 50,000	Male	1993	University studies	Yes, it is my usual home	Three	One	One	Better	Worse	I am unemployed or on leave of absence			N/A	N/A	N/A	N/A	N/A	N/A	N/A	N/A	N/A	N/A	N/A		N/A	N/A	N/A	N/A	N/A	N/A	N/A	2	4	2
326	2020-09-24 08:15:49	2020-09-24 08:28:26	Valencia/València	Between 2,001 and 10,000	Male	1960	Secondary education	Yes, it is my usual home	One	One	One	Same	Same	I am salaried employee and I leave home to work	…the public sector	No	No	No	No	No	Yes	N/A	N/A	N/A	N/A	N/A	N/A		N/A	N/A	N/A	N/A	N/A	N/A	N/A	0	0	0	1	7	1							1	1
327	2020-09-24 08:16:24	2020-09-24 08:30:03	Valencia/València	Between 400,001 and 1,000,000	Male	1965	University studies	Yes, it is my usual home	Three	None	None	Better	Worse	I am self-employed, and I leave home to work		Yes, I have a lower performance	Yes	No	No	No	No	N/A	N/A	N/A	N/A	N/A	N/A		N/A	N/A	N/A	N/A	N/A	N/A	N/A	3	3	3	0	0	0	0	0	0	0	0	0	7	7
328	2020-09-24 08:16:47	2020-09-24 08:31:37	Valencia/València	Between 400,001 and 1,000,000	Female	1973	University studies	Yes, it is my usual home	Two	One	None	Same	Same	I am salaried employee and I leave home to work	…the public sector	Yes, I have a lower performance	No	No	No	No	Yes	N/A	N/A	N/A	N/A	N/A	N/A		N/A	N/A	N/A	N/A	N/A	N/A	N/A	4	7	7	3	5	5	2	5	2	2	7	3	5	7
329	2020-09-24 08:17:44	2020-09-24 08:26:48	Valencia/València	Between 400,001 and 1,000,000	Male	1967	University studies	Yes, it is my usual home	Two	None	None	Same	Same	I am salaried employee and I leave home to work	…the public sector	No	No	No	No	No	Yes	N/A	N/A	N/A	N/A	N/A	N/A		N/A	N/A	N/A	N/A	N/A	N/A	N/A	6	7	6	0	3	0	0	1	0	0	0	0	5	7
330	2020-09-24 08:18:44	2020-09-24 08:32:05	Valencia/València	Between 400,001 and 1,000,000	Female	1954	University studies	Yes, it is my usual home	One	None	One	Same	Same	Retired			N/A	N/A	N/A	N/A	N/A	N/A	N/A	N/A	N/A	N/A	N/A		N/A	N/A	N/A	N/A	N/A	N/A	N/A	6	7	7	0	1	1	0	0	0	0	0	0	6	7
331	2020-09-24 08:19:01	2020-09-24 08:27:22	Lugo	Between 50,001 and 100,000	Male	1975	University studies	No, I have returned to my usual residence	None			Same	Same	I am salaried employee and I leave home to work	…the public sector	No	No	No	Yes	No	No	N/A	N/A	N/A	N/A	N/A	N/A		N/A	N/A	N/A	N/A	N/A	N/A	N/A	4	0	4	2	2	2	0	0	0	0	0	0	6	6
332	2020-09-24 08:20:01	2020-09-24 08:43:28	Valencia/València	Between 400,001 and 1,000,000	Male	1985	University studies	Yes, it is my usual home	One	None	None	Better	Worse	I am salaried employee and I combine telework and work outside the home	…both sectors	Yes, I have a higher performance	Yes	No	No	No	No	No	Yes	No	No	Yes	No		N/A	N/A	N/A	N/A	N/A	N/A	N/A	3	6	4	1	2	1							4	5
333	2020-09-24 08:20:29	2020-09-24 08:25:02	Valencia/València	More than 1,000,000 inhabitants	Female	1999	University studies	Yes, it is my usual home	One	None	None	Better	Same	I am salaried employee and I leave home to work	…the public sector	Yes, I have a higher performance	No	No	No	No	Yes	N/A	N/A	N/A	N/A	N/A	N/A		N/A	N/A	N/A	N/A	N/A	N/A	N/A	7	7	7	0	1	0
334	2020-09-24 08:22:05	2020-09-24 08:40:50	Valencia/València	Between 400,001 and 1,000,000	Male	1957	University studies	Yes, it is my usual home	Three	Two	Two	Same		I am salaried employee and I combine telework and work outside the home	…the private sector	No	No	No	No	No	Yes	No	No	No	No	No	Yes		N/A	N/A	N/A	N/A	N/A	N/A	N/A	2	7	4										7	7
335	2020-09-24 08:26:07	2020-09-24 08:40:41	Alicante/Alacant	Between 2,001 and 10,000	Male	1950	University studies	Yes, although it is not my usual residence	One	None	One	Same		Retired			N/A	N/A	N/A	N/A	N/A	N/A	N/A	N/A	N/A	N/A	N/A		N/A	N/A	N/A	N/A	N/A	N/A	N/A	7	7	7	1	1	1	0	0	0	1	1	1	3	3
336	2020-09-24 08:29:46	2020-09-24 08:44:39	Valencia/València	Between 10,001 and 50,000	Male	1965	University studies	Yes, it is my usual home	One	One	One	Same	Same	I am salaried employee and telework	…the private sector	No	Yes	No	No	No	No	Yes	No	Yes	No	Yes	Yes		N/A	N/A	N/A	N/A	N/A	N/A	N/A	6	7	7	0	0	0	0	0	0	0	0	0	6	7
337	2020-09-24 08:29:55	2020-09-24 08:42:26	Valencia/València	More than 1,000,000 inhabitants	Male	1957	University studies	Yes, it is my usual home	Two	None	One	Same	Same	Retired			N/A	N/A	N/A	N/A	N/A	N/A	N/A	N/A	N/A	N/A	N/A		N/A	N/A	N/A	N/A	N/A	N/A	N/A	7	7	7	1	1	1	0	0	0	1	0	1	7	7
338	2020-09-24 08:29:59	2020-09-24 08:50:51	Valencia/València	Between 2,001 and 10,000	Male	1963	Job training	Yes, it is my usual home	Three	None	One	Same	Same	I am salaried employee and I leave home to work	…the public sector		No	No	No	No	Yes	N/A	N/A	N/A	N/A	N/A	N/A		N/A	N/A	N/A	N/A	N/A	N/A	N/A	0	0	0	1	2	1	0	0	0	0	0	0	4	6
339	2020-09-24 08:31:21	2020-09-24 08:50:24	Valencia/València	More than 1,000,000 inhabitants	Female	1969	University studies	Yes, it is my usual home	Two	One	None	Same	Same	I am salaried employee and I combine telework and work outside the home	…the public sector	Yes, I have a lower performance	No	No	No	No	Yes	Yes	No	No	No	Yes	No		N/A	N/A	N/A	N/A	N/A	N/A	N/A	2	4		1	1		2	4		1	5		5	5
340	2020-09-24 08:31:27	2020-09-24 08:39:33	Valladolid	Between 100,001 and 400,000	Male	1980	University studies	Yes, it is my usual home	Two	One	None	Better	Same	I am salaried employee and I leave home to work	…the public sector	Yes, I have a lower performance	No	Yes	No	No	No	N/A	N/A	N/A	N/A	N/A	N/A		N/A	N/A	N/A	N/A	N/A	N/A	N/A	4	7		1	1		1	5		3	6		3	7
341	2020-09-24 08:34:04	2020-09-24 08:47:51	Valencia/València	Between 2,001 and 10,000	Female	1963	Job training	Yes, it is my usual home	Two	None	None	Worse	Same	I am salaried employee and I leave home to work	…the private sector	Yes, I have a lower performance	No	Yes	No	No	No	N/A	N/A	N/A	N/A	N/A	N/A		N/A	N/A	N/A	N/A	N/A	N/A	N/A	7	7	7	3	3	3							7	7
342	2020-09-24 08:35:31	2020-09-24 08:50:32	León	Between 100,001 and 400,000	Male	1944	University studies	Yes, it is my usual home	One	None	One	Same	Same	Retired			N/A	N/A	N/A	N/A	N/A	N/A	N/A	N/A	N/A	N/A	N/A		N/A	N/A	N/A	N/A	N/A	N/A	N/A	1	1					5	5		5	2		7	7
343	2020-09-24 08:36:15	2020-09-24 09:00:50	Asturias	Between 10,001 and 50,000	Female	1978	University studies	Yes, it is my usual home	One	None	One	Same	Same	I am salaried employee and telework	…the private sector	No	No	No	No	No	Yes	Yes	No	Yes	No	No	No		N/A	N/A	N/A	N/A	N/A	N/A	N/A	2	2	2	5	7	7				4	6	6	2	2
344	2020-09-24 08:37:06	2020-09-24 08:46:09	Asturias	Between 100,001 and 400,000	Female	1992	University studies	No, I have moved to another residence	One	None	One	Worse	Worse	I was fired after the state of alarm period			N/A	N/A	N/A	N/A	N/A	N/A	N/A	N/A	N/A	N/A	N/A		N/A	N/A	N/A	N/A	N/A	N/A	N/A	0	0	0	1	2	1							0	0
345	2020-09-24 08:37:40	2020-09-24 08:45:57	Almeria	Between 2,001 and 10,000	Male	1955	University studies	Yes, it is my usual home	One	None	One	Same	Same	Retired			N/A	N/A	N/A	N/A	N/A	N/A	N/A	N/A	N/A	N/A	N/A		N/A	N/A	N/A	N/A	N/A	N/A	N/A
346	2020-09-24 08:37:42	2020-09-24 08:46:35	Valencia/València	Between 2,001 and 10,000	Male	1965	University studies	Yes, it is my usual home	None			Same	Same	I am salaried employee and I leave home to work	…the public sector	No	No	No	No	No	Yes	N/A	N/A	N/A	N/A	N/A	N/A		N/A	N/A	N/A	N/A	N/A	N/A	N/A	6	6	6	1	1	1	0	0	0	3	4	4	6	6
347	2020-09-24 08:38:36	2020-09-24 08:53:32	Valencia/València	Between 10,001 and 50,000	Female	1971	University studies	Yes, it is my usual home	One	None	None	Same	Same	I am salaried employee and I leave home to work	…the public sector	No	No	No	No	No	Yes	N/A	N/A	N/A	N/A	N/A	N/A		N/A	N/A	N/A	N/A	N/A	N/A	N/A	3	3	3	3	3	3							3	3
348	2020-09-24 08:40:40	2020-09-24 08:54:11	Madrid	More than 1,000,000 inhabitants	Male	1950	Job training	Yes, it is my usual home	One	None	None	Same	Same	Retired			N/A	N/A	N/A	N/A	N/A	N/A	N/A	N/A	N/A	N/A	N/A		N/A	N/A	N/A	N/A	N/A	N/A	N/A	2	2	2
349	2020-09-24 08:40:55	2020-09-24 08:54:44	Valencia/València	Between 2,001 and 10,000	Male	1957	University studies	Yes, it is my usual home	Three	None	None	Same	Same	Retired			N/A	N/A	N/A	N/A	N/A	N/A	N/A	N/A	N/A	N/A	N/A		N/A	N/A	N/A	N/A	N/A	N/A	N/A	7	3	7	3	7	5							7	3
350	2020-09-24 08:41:39	2020-09-24 08:57:59	Valencia/València	Between 10,001 and 50,000	Male	1958	University studies	Yes, it is my usual home	One	None	None	Same	Same	Retired			N/A	N/A	N/A	N/A	N/A	N/A	N/A	N/A	N/A	N/A	N/A		N/A	N/A	N/A	N/A	N/A	N/A	N/A	0	0	0	0	0	0	0	0	0	0	0	0	0	0
351	2020-09-24 08:41:50	2020-09-24 08:55:46	Valencia/València	Between 10,001 and 50,000	Female	1993	University studies	Yes, it is my usual home	One	None	None	Same	Same	I am unemployed or on leave of absence			N/A	N/A	N/A	N/A	N/A	N/A	N/A	N/A	N/A	N/A	N/A		N/A	N/A	N/A	N/A	N/A	N/A	N/A	4	4	4	1	1	1				1	3	0	3	3
352	2020-09-24 08:41:51	2020-09-24 08:57:27	Valencia/València	Between 2,001 and 10,000	Male	1964	Job training	Yes, it is my usual home	Three	None	None	Same	Same	I am salaried employee and I leave home to work	…the public sector	No	No	No	No	No	Yes	N/A	N/A	N/A	N/A	N/A	N/A		N/A	N/A	N/A	N/A	N/A	N/A	N/A	0	0		0	1		2	2		0	0		0	0
353	2020-09-24 08:42:01	2020-09-24 08:52:59	Valencia/València	Between 2,001 and 10,000	Male	1969	University studies	No, I have returned to my usual residence	One	None	None	Same	Better	I am salaried employee and telework	…the private sector	No	No	No	No	No	Yes	No	No	Yes	No	No	No		N/A	N/A	N/A	N/A	N/A	N/A	N/A	5	5	5	1	1	1							5	5
354	2020-09-24 08:42:43	2020-09-24 08:54:18	Valencia/València	Between 400,001 and 1,000,000	Female	1986	University studies	Yes, it is my usual home	One	None	None	Same	Same	I am salaried employee and I leave home to work	…the public sector	No	No	No	No	No	Yes	N/A	N/A	N/A	N/A	N/A	N/A		N/A	N/A	N/A	N/A	N/A	N/A	N/A	2	7	4	0	1	0	0	0	0	0	0	0	7	7
355	2020-09-24 08:43:46	2020-09-24 09:00:34	Madrid	More than 1,000,000 inhabitants	Male	1952	Baccalaureate	Yes, it is my usual home	One	None	One	Same		Retired			N/A	N/A	N/A	N/A	N/A	N/A	N/A	N/A	N/A	N/A	N/A		N/A	N/A	N/A	N/A	N/A	N/A	N/A	0	0	0	7	7	7							7	7
356	2020-09-24 08:44:04	2020-09-24 08:52:36	Cantabria	Between 100,001 and 400,000	Male	1956	Baccalaureate	Yes, it is my usual home	One	None	None	Same	Same	I am salaried employee and I leave home to work	…the public sector	No	No	No	No	No	Yes	N/A	N/A	N/A	N/A	N/A	N/A		N/A	N/A	N/A	N/A	N/A	N/A	N/A	3	3	3	1	1	1							7	7
357	2020-09-24 08:44:25	2020-09-24 08:57:08	Albacete	Between 100,001 and 400,000	Male	1963	University studies	Yes, it is my usual home	None			Same	Same	I am salaried employee and I leave home to work	…the public sector	No	No	No	No	No	Yes	N/A	N/A	N/A	N/A	N/A	N/A		N/A	N/A	N/A	N/A	N/A	N/A	N/A	7	7	7	2	2	2							7	7
358	2020-09-24 08:46:00	2020-09-24 08:57:22	Valencia/València	Less than 2,000 inhabitants	Female	1974	University studies	Yes, it is my usual home	Three	Two	None	Same	Same	I am salaried employee and I leave home to work	…both sectors	No	No	No	No	No	Yes	N/A	N/A	N/A	N/A	N/A	N/A		N/A	N/A	N/A	N/A	N/A	N/A	N/A	0	0	0	0	3	0	4	6	3	5	7	5	0	0
359	2020-09-24 08:46:07	2020-09-24 09:03:25	Valencia/València	Between 400,001 and 1,000,000		1975	University studies		One	One	None	Same		Sick leave/pregnancy			N/A	N/A	N/A	N/A	N/A	N/A	N/A	N/A	N/A	N/A	N/A		N/A	N/A	N/A	N/A	N/A	N/A	N/A				1	1	1	6	6	6	2	7	2	7	7
360	2020-09-24 08:46:47	2020-09-24 09:00:31	Valencia/València	Between 400,001 and 1,000,000	Female	1958	University studies	Yes, it is my usual home	None			Same	Same	I am salaried employee and I leave home to work	…the public sector	No	No	No	No	No	Yes	N/A	N/A	N/A	N/A	N/A	N/A		N/A	N/A	N/A	N/A	N/A	N/A	N/A	3	7	7	1	1	1
361	2020-09-24 08:47:59	2020-09-24 09:00:12	Valencia/València	More than 1,000,000 inhabitants	Female	1966	University studies	Yes, it is my usual home	Three	One	None	Worse	Worse	I was fired after the state of alarm period			N/A	N/A	N/A	N/A	N/A	N/A	N/A	N/A	N/A	N/A	N/A		N/A	N/A	N/A	N/A	N/A	N/A	N/A	0	4	7	0	2	2	2	5	2	3	5	3	4	4
362	2020-09-24 08:48:42	2020-09-24 08:56:38	Castellón/Castelló	Between 100,001 and 400,000	Female	1967	University studies	Yes, it is my usual home	None			Same	Same	I am salaried employee and I leave home to work	…the public sector	No	No	Yes	No	No	No	N/A	N/A	N/A	N/A	N/A	N/A		N/A	N/A	N/A	N/A	N/A	N/A	N/A	5	7	5	1	1	1	0	0	0	0	0	0	6	7
363	2020-09-24 08:49:46	2020-09-24 09:01:48		More than 1,000,000 inhabitants	Male	1951	Primary education	Yes, it is my usual home	One	None	One	Same	Same	Retired			N/A	N/A	N/A	N/A	N/A	N/A	N/A	N/A	N/A	N/A	N/A		N/A	N/A	N/A	N/A	N/A	N/A	N/A							1	1	1				1	1
364	2020-09-24 08:50:14	2020-09-24 09:03:03	A Coruña	Between 2,001 and 10,000	Male	1982	University studies	Yes, it is my usual home	Two	One	One	Same	Same	I am salaried employee and I leave home to work	…the private sector	No	No	No	No	No	Yes	N/A	N/A	N/A	N/A	N/A	N/A		N/A	N/A	N/A	N/A	N/A	N/A	N/A	5	7	4	1	1	1	0	0	0	7	7	7	7	7
365	2020-09-24 08:50:47	2020-09-24 09:01:47	Madrid	Between 10,001 and 50,000	Male	1965	University studies	Yes, it is my usual home	None			Worse	Better	I am salaried employee and telework	…both sectors	No	Yes	No	No	No	No	No	No	No	No	Yes	No		N/A	N/A	N/A	N/A	N/A	N/A	N/A	2	7	5	2	3	2	0	0	0	0	0	0	2	7
366	2020-09-24 08:51:00	2020-09-24 09:07:59	Madrid	Between 100,001 and 400,000	Male	1961	University studies	Yes, it is my usual home	One	None	One	Same	Same	Other			N/A	N/A	N/A	N/A	N/A	N/A	N/A	N/A	N/A	N/A	N/A		N/A	N/A	N/A	N/A	N/A	N/A	N/A	5	7	6	3	3	3	0	0	0	0	0	0	3	7
367	2020-09-24 08:52:21	2020-09-24 09:02:35	Madrid	Between 50,001 and 100,000	Male	1992	University studies	Yes, it is my usual home	Four	None	One	Better	Better	I am salaried employee and telework	…the private sector	Yes, I have a higher performance	No	No	No	No	Yes	Yes	No	Yes	No	No	Yes		N/A	N/A	N/A	N/A	N/A	N/A	N/A	4	4	4	1	1	0	0	0	0	0	0	0	5	5
368	2020-09-24 08:52:48	2020-09-24 09:11:21	Madrid	Between 10,001 and 50,000	Female	1980	University studies	Yes, it is my usual home	Three	Two	None	Same	Same	I am salaried employee and telework	…the private sector	No	Yes	No	No	No	No	Yes	No	Yes	No	Yes	Yes		N/A	N/A	N/A	N/A	N/A	N/A	N/A	0	0	2	2	2	2	3	5	3	7	7	7	3	3
369	2020-09-24 08:53:22	2020-09-24 09:00:52	Madrid	More than 1,000,000 inhabitants	Male	1982	University studies	Yes, I would like to change, but I have no choice	One	None	None	Same	Same	I am salaried employee and I combine telework and work outside the home	…the public sector	No	Yes	Yes	No	No	No	Yes	No	Yes	No	No	No		N/A	N/A	N/A	N/A	N/A	N/A	N/A	0	7	7	1	1	1	0	0	0	0	0	0	7	7
370	2020-09-24 08:54:47	2020-09-24 09:05:38	Barcelona	More than 1,000,000 inhabitants	Male	1945	University studies	Yes, it is my usual home	One	None	None	Same	Same	Retired			N/A	N/A	N/A	N/A	N/A	N/A	N/A	N/A	N/A	N/A	N/A		N/A	N/A	N/A	N/A	N/A	N/A	N/A	1	7	1	0	7	0							3	7
371	2020-09-24 08:55:17	2020-09-24 09:03:38	Valencia/València	Between 10,001 and 50,000	Male	1969	University studies	Yes, it is my usual home	Three	Two	None	Better	Worse	I am salaried employee and I leave home to work	…the public sector	Yes, I have a higher performance	No	No	No	No	Yes	N/A	N/A	N/A	N/A	N/A	N/A		N/A	N/A	N/A	N/A	N/A	N/A	N/A	0	0	0	0	0	0	2	5	4	0	7	0	0	0
372	2020-09-24 08:55:17	2020-09-24 09:04:27	Lugo	Less than 2,000 inhabitants	Male	1982	University studies	No, I have moved to another residence	Two	None	Two	Same	Same	Unpaid work at home			N/A	N/A	N/A	N/A	N/A	N/A	N/A	N/A	N/A	N/A	N/A		N/A	N/A	N/A	N/A	N/A	N/A	N/A	2	0	2	2	0	2	0	0	0	1	7	1	7	7
373	2020-09-24 08:55:33	2020-09-24 09:09:37	Valencia/València	Between 400,001 and 1,000,000	Male	1951	University studies	Yes, it is my usual home	One	None	None			Retired			N/A	N/A	N/A	N/A	N/A	N/A	N/A	N/A	N/A	N/A	N/A		N/A	N/A	N/A	N/A	N/A	N/A	N/A	7	7	7							3	0	3	7	7
374	2020-09-24 08:57:19	2020-09-24 09:09:53	Navarra	Between 2,001 and 10,000	Male	1953	University studies	Yes, it is my usual home	One	None	None	Same	Same	I am self-employed, and telework		No	No	No	No	No	Yes	Yes	No	Yes	No	No	No		N/A	N/A	N/A	N/A	N/A	N/A	N/A	1	4					0	3		0	4		2	4
375	2020-09-24 08:59:12	2020-09-24 09:10:01	Almeria	Between 10,001 and 50,000	Male	1975	University studies	Yes, it is my usual home	Two	None	Two	Same	Same	I am unemployed or on leave of absence			N/A	N/A	N/A	N/A	N/A	N/A	N/A	N/A	N/A	N/A	N/A		N/A	N/A	N/A	N/A	N/A	N/A	N/A	1	0	0	0	0	0	2	1	0	2	0	1	2	0
376	2020-09-24 09:00:14	2020-09-24 09:07:53	Valladolid	Less than 2,000 inhabitants	Female	1990	University studies	Yes, it is my usual home	One	None	None	Better	Same	Other			N/A	N/A	N/A	N/A	N/A	N/A	N/A	N/A	N/A	N/A	N/A		N/A	N/A	N/A	N/A	N/A	N/A	N/A	7	7	7	1	2	1							5	5
377	2020-09-24 09:01:42	2020-09-24 09:15:13	Toledo	Between 50,001 and 100,000	Male	1969	University studies	Yes, it is my usual home	None			Same	Better	I am salaried employee and telework	…the public sector	No	No	No	No	No	Yes	No	No	Yes	No	No	No		N/A	N/A	N/A	N/A	N/A	N/A	N/A	2	7	6	1	1	1
378	2020-09-24 09:02:52	2020-09-24 09:17:23	Valencia/València	Between 400,001 and 1,000,000	Male	1963	Baccalaureate	Yes, it is my usual home	One	None	None		Same	I am salaried employee and I leave home to work	…the public sector	Yes, I have a lower performance	No	No	No	No	Yes	N/A	N/A	N/A	N/A	N/A	N/A		N/A	N/A	N/A	N/A	N/A	N/A	N/A	2	2	2	1	1	1							5	5
379	2020-09-24 09:06:29	2020-09-24 09:16:27	Alicante/Alacant	Between 10,001 and 50,000	Female	1963	Secondary education	Yes, it is my usual home	One	None	None	Same	Same	I am unemployed or on leave of absence			N/A	N/A	N/A	N/A	N/A	N/A	N/A	N/A	N/A	N/A	N/A		N/A	N/A	N/A	N/A	N/A	N/A	N/A	6	6	6	7	7	7	3	0	0	0	4	5	7	7
380	2020-09-24 09:08:32	2020-09-24 09:20:32	Valencia/València	Between 400,001 and 1,000,000	Male	1955	University studies	Yes, it is my usual home		One	Two	Same		Retired			N/A	N/A	N/A	N/A	N/A	N/A	N/A	N/A	N/A	N/A	N/A		N/A	N/A	N/A	N/A	N/A	N/A	N/A	7	7	7	7	7	7	0	0	0	0	0	5	7	7
381	2020-09-24 09:08:38	2020-09-24 09:20:35	Valencia/València	Between 400,001 and 1,000,000	Female	1992	University studies	No, I have moved to another residence	One	None	None	Same		I am salaried employee and I combine telework and work outside the home	…the public sector	Yes, I have a higher performance	No	No	No	No	Yes	No	No	No	No	Yes	No		N/A	N/A	N/A	N/A	N/A	N/A	N/A	2	7	2	1	1	1	0	0	0	0	0	0	5	7
382	2020-09-24 09:10:03	2020-09-24 09:22:36	Salamanca	Between 100,001 and 400,000	Male	1989	University studies	Yes, although it is not my usual residence	Two	None	One	Same	Better	I am salaried employee and telework	…the public sector	No	No	No	No	No	Yes	No	No	Yes	No	No	No		N/A	N/A	N/A	N/A	N/A	N/A	N/A	0	0	5	1	0	0	0	0	0	0	0	0	5	0
383	2020-09-24 09:10:42	2020-09-24 09:25:41	Valencia/València	Between 50,001 and 100,000	Male	1942	University studies	No, I have moved to another residence	One	None	One	Same	Same	Retired			N/A	N/A	N/A	N/A	N/A	N/A	N/A	N/A	N/A	N/A	N/A		N/A	N/A	N/A	N/A	N/A	N/A	N/A													5	5
384	2020-09-24 09:11:53	2020-09-24 09:30:09	Las Palmas	Between 100,001 and 400,000	Female	1983	University studies	Yes, it is my usual home	Two	None	One	Worse	Same	I am salaried employee and I leave home to work	…the private sector	Yes, I have a lower performance	No	No	No	No	Yes	N/A	N/A	N/A	N/A	N/A	N/A		N/A	N/A	N/A	N/A	N/A	N/A	N/A	0	0	0	1	2	2	0	0	0	2	0	5	2	4
385	2020-09-24 09:12:53	2020-09-24 09:25:34	Valencia/València	Between 50,001 and 100,000	Male	1970	University studies	Yes, it is my usual home	Three	Two	None	Same		I am salaried employee and I leave home to work	…the private sector	No	No	No	No	No	No	N/A	N/A	N/A	N/A	N/A	N/A		N/A	N/A	N/A	N/A	N/A	N/A	N/A	7	7		2	2		5	5		7	7		7	7
386	2020-09-24 09:13:04	2020-09-24 09:22:25	Murcia	Between 100,001 and 400,000	Male	1981	University studies	Yes, it is my usual home	None			Better	Same	I am salaried employee and telework	…the public sector	Yes, I have a higher performance	No	No	No	No	Yes	Yes	No	Yes	No	Yes	No		N/A	N/A	N/A	N/A	N/A	N/A	N/A	0	7	5	1	1	1	0	0	0	0	0	0	5	7
387	2020-09-24 09:13:21	2020-09-24 09:28:40	Zaragoza	Between 10,001 and 50,000	Female	1973	University studies	Yes, it is my usual home	Two	One	None	Same	Better	I am salaried employee and I combine telework and work outside the home	…the public sector	Yes, I have a higher performance	No	No	No	No	Yes	No	No	Yes	No	No	No		N/A	N/A	N/A	N/A	N/A	N/A	N/A	1	1	1	2	2	2	7	7	7	7	7	7	5	3
388	2020-09-24 09:13:28	2020-09-24 09:23:50	Valencia/València	Between 50,001 and 100,000	Male	1955	Baccalaureate	Yes, it is my usual home	One	None	None	Same	Same	I am salaried employee and I leave home to work	…the public sector	Yes, I have a lower performance	No	No	No	No	Yes	N/A	N/A	N/A	N/A	N/A	N/A		N/A	N/A	N/A	N/A	N/A	N/A	N/A	1	1	1	0	0	0	0	0	0	1	1	1	1	1
389	2020-09-24 09:15:02	2020-09-24 09:25:00	Valencia/València	Less than 2,000 inhabitants	Male	1965	Baccalaureate	Yes, it is my usual home	None			Same	Same	I am salaried employee and I leave home to work	…the public sector	Yes, I have a lower performance	No	No	No	No	Yes	N/A	N/A	N/A	N/A	N/A	N/A		N/A	N/A	N/A	N/A	N/A	N/A	N/A	7	7	7	3	3	3	0	0	0	0	0	0	7	7
390	2020-09-24 09:16:52	2020-09-24 09:55:20	Valencia/València	Between 2,001 and 10,000	Female	1972	University studies	Yes, it is my usual home	Three	Two	None	Same	Same	I am salaried employee and I leave home to work	…the public sector	No	No	Yes	No	No	No	N/A	N/A	N/A	N/A	N/A	N/A		N/A	N/A	N/A	N/A	N/A	N/A	N/A	0	7	0	1	7	1	2	2	2	3	4	3	7	7
391	2020-09-24 09:17:11	2020-09-24 09:28:39	Valencia/València	Between 10,001 and 50,000	Female	1984	University studies	Yes, it is my usual home	Two	One	One	Better	Better	I am salaried employee and telework	…the private sector	No	No	No	No	No	Yes	No	No	Yes	No	No	No		N/A	N/A	N/A	N/A	N/A	N/A	N/A	4	7	6	1	1	1				5	7	6	7	7
392	2020-09-24 09:18:41	2020-09-24 09:44:20	Valencia/València	Between 400,001 and 1,000,000	Male	1980	University studies	Yes, it is my usual home	Three	Two	One	Same	Same	I am salaried employee and I leave home to work	…the public sector	Yes, I have a higher performance	No	No	No	No	Yes	N/A	N/A	N/A	N/A	N/A	N/A		N/A	N/A	N/A	N/A	N/A	N/A	N/A	0	0	0	0	0	0	5	5	5	7	7	7	2	1
393	2020-09-24 09:19:32	2020-09-24 09:26:50	Valencia/València	Between 400,001 and 1,000,000	Female	1985	University studies	No, I have returned to my usual residence	Three	None	None	Same	Same	I am salaried employee and I leave home to work	…the public sector	No	No	Yes	No	No	No	N/A	N/A	N/A	N/A	N/A	N/A		N/A	N/A	N/A	N/A	N/A	N/A	N/A	4	1	5	1	0	1	0	0	0	0	0	0	4	1
394	2020-09-24 09:19:53	2020-09-24 09:24:21		Between 400,001 and 1,000,000	Male	1965	University studies	Yes, it is my usual home	Three	None	None						N/A	N/A	N/A	N/A	N/A	N/A	N/A	N/A	N/A	N/A	N/A		N/A	N/A	N/A	N/A	N/A	N/A	N/A
395	2020-09-24 09:20:47	2020-09-24 09:34:09	Valencia/València	Between 400,001 and 1,000,000	Female	1952	University studies	Yes, it is my usual home	None			Better	Same	Retired			N/A	N/A	N/A	N/A	N/A	N/A	N/A	N/A	N/A	N/A	N/A		N/A	N/A	N/A	N/A	N/A	N/A	N/A	7	7	7	3	3	3	0	0	0	0	0	0	7	7
396	2020-09-24 09:21:35	2020-09-24 10:11:26	Murcia	Between 100,001 and 400,000	Female	1975	University studies	Yes, it is my usual home	One	None	None	Same	Same	I am salaried employee and I leave home to work	…the public sector	No	No	No	No	No	Yes	N/A	N/A	N/A	N/A	N/A	N/A		N/A	N/A	N/A	N/A	N/A	N/A	N/A	0	0	0	0	0	0	0	0	0	0	0	0	7	7
397	2020-09-24 09:23:57	2020-09-24 09:34:57	Valencia/València	Between 400,001 and 1,000,000	Male	1960	University studies	Yes, it is my usual home	One	None	One	Same	Same	I am salaried employee and I leave home to work	…the public sector	Yes, I have a lower performance	No	No	No	No	Yes	N/A	N/A	N/A	N/A	N/A	N/A		N/A	N/A	N/A	N/A	N/A	N/A	N/A	3	3	3	3	3	3	0	0	0	0	0	0	3	3
398	2020-09-24 09:25:14	2020-09-24 09:27:13	Madrid	More than 1,000,000 inhabitants	Male	1965	University studies	Yes, it is my usual home	One	None	None	Same	Same	I am salaried employee and I combine telework and work outside the home	…the public sector	No	No	No	No	No	Yes	No	Yes	No	No	No	No		N/A	N/A	N/A	N/A	N/A	N/A	N/A
399	2020-09-24 09:27:12	2020-09-24 09:37:28	Madrid	Between 50,001 and 100,000	Male	1976	Job training	Yes, it is my usual home	Three	Two	None	Same	Same	I am salaried employee and I leave home to work	…the private sector	No	No	No	No	No	Yes	N/A	N/A	N/A	N/A	N/A	N/A		N/A	N/A	N/A	N/A	N/A	N/A	N/A	0	7	0	0	5	0	2	7	2	7	7	7	5	7
400	2020-09-24 09:28:44	2020-09-24 09:43:13	Málaga	Between 50,001 and 100,000	Female	1976	Job training	Yes, it is my usual home	One	None	None	Same	Same	I am unemployed or on leave of absence			N/A	N/A	N/A	N/A	N/A	N/A	N/A	N/A	N/A	N/A	N/A		N/A	N/A	N/A	N/A	N/A	N/A	N/A	2	5	2	0	1	0							6	6
401	2020-09-24 09:29:02	2020-09-24 09:48:22	Valencia/València	Between 50,001 and 100,000	Male	1955	Baccalaureate	Yes, it is my usual home	Three	One	One	Same	Same	Retired			N/A	N/A	N/A	N/A	N/A	N/A	N/A	N/A	N/A	N/A	N/A		N/A	N/A	N/A	N/A	N/A	N/A	N/A	0	0	0	0	0	0	0	0	0	7	7	7	0	0
402	2020-09-24 09:30:10	2020-09-24 09:40:29	Granada	Between 100,001 and 400,000	Male	1983	University studies	Yes, it is my usual home	Two	One	None	Same	Same	I am salaried employee and I leave home to work	…the public sector	No	No	No	Yes	No	No	N/A	N/A	N/A	N/A	N/A	N/A		N/A	N/A	N/A	N/A	N/A	N/A	N/A	2	7	2	1	2	1	2	0	4	7	7	7	7	7
403	2020-09-24 09:30:20	2020-09-24 09:49:50	Madrid	More than 1,000,000 inhabitants	Female	1972	University studies	Yes, it is my usual home	None			Same	Same	I am salaried employee and I combine telework and work outside the home	…the private sector	Yes, I have a higher performance	No	No	No	No	Yes	Yes	No	Yes	No	No	No		N/A	N/A	N/A	N/A	N/A	N/A	N/A	2	7		1	1								4	7
404	2020-09-24 09:30:24	2020-09-24 09:41:41	Barcelona	Between 50,001 and 100,000	Female	1996	University studies	Yes, it is my usual home	One	None	None	Same	Better	I am salaried employee and I leave home to work	…the private sector	No	No	No	No	No	Yes	N/A	N/A	N/A	N/A	N/A	N/A		N/A	N/A	N/A	N/A	N/A	N/A	N/A	0	7	5	1	2	1	0	0	0	0	0	0	7	7
405	2020-09-24 09:30:40	2020-09-24 09:44:12		Between 100,001 and 400,000	Male	1983	University studies	Yes, it is my usual home	Two	One	None	Better	Better	I am salaried employee and telework	…the private sector	No	No	No	No	No	Yes	No	No	Yes	No	No	No		N/A	N/A	N/A	N/A	N/A	N/A	N/A	4	4	4	1	1	1	0	0	0	7	7	7	5	5
406	2020-09-24 09:31:23	2020-09-24 09:39:45	Castellón/Castelló	Between 10,001 and 50,000	Male	1969	University studies	No, I have moved to another residence	Three	Two	One	Same	Same	I am salaried employee and I leave home to work	…the public sector	No	No	No	No	No	Yes	N/A	N/A	N/A	N/A	N/A	N/A		N/A	N/A	N/A	N/A	N/A	N/A	N/A	7	7		1	1		7	6		7	7		7	7
407	2020-09-24 09:33:29	2020-09-24 09:43:10	Córdoba	Between 100,001 and 400,000	Male	1971	University studies	Yes, it is my usual home	Two	One	None	Same	Same	I am salaried employee and telework	…the public sector	No	No	No	No	No	Yes	No	No	No	No	Yes	No		N/A	N/A	N/A	N/A	N/A	N/A	N/A	1	2	1	1	5	1	4	6	2	4	7	4	4	5
408	2020-09-24 09:33:34	2020-09-24 09:36:04	Valencia/València	More than 1,000,000 inhabitants	Male	1996	University studies	No, I have moved to another residence	Two	None	None	Better	Same	I am salaried employee and I leave home to work	…both sectors	Yes, I have a lower performance	No	No	No	No	Yes	N/A	N/A	N/A	N/A	N/A	N/A		N/A	N/A	N/A	N/A	N/A	N/A	N/A
409	2020-09-24 09:34:52	2020-09-24 09:46:59	Valencia/València	Between 400,001 and 1,000,000	Female	1952	University studies	No, I have returned to my usual residence	One	None	One	Same	Same	Retired			N/A	N/A	N/A	N/A	N/A	N/A	N/A	N/A	N/A	N/A	N/A		N/A	N/A	N/A	N/A	N/A	N/A	N/A	7	7	7	1	1	1	0	0	0	0	0	0	7	7
410	2020-09-24 09:35:44	2020-09-24 09:46:49	Madrid	More than 1,000,000 inhabitants	Male	1950	Baccalaureate	Yes, it is my usual home	None			Same	Same	Retired			N/A	N/A	N/A	N/A	N/A	N/A	N/A	N/A	N/A	N/A	N/A		N/A	N/A	N/A	N/A	N/A	N/A	N/A	7	7	7	2	2	2
411	2020-09-24 09:35:48	2020-09-24 09:44:03	Valencia/València	Between 400,001 and 1,000,000	Male	1971	University studies	Yes, it is my usual home	Two	One	None	Same	Same	I am salaried employee and I leave home to work	…the public sector	No	No	No	Yes	No	No	N/A	N/A	N/A	N/A	N/A	N/A		N/A	N/A	N/A	N/A	N/A	N/A	N/A	2	6	2	1	1	1	0	5	0	7	7	7	6	7
412	2020-09-24 09:38:00	2020-09-24 09:46:46	Madrid	More than 1,000,000 inhabitants	Female	1982	University studies	Yes, it is my usual home	Three	Two	None	Same	Same	I am salaried employee and I leave home to work	…the public sector	Yes, I have a lower performance	No	No	No	No	Yes	N/A	N/A	N/A	N/A	N/A	N/A		N/A	N/A	N/A	N/A	N/A	N/A	N/A	4	7	4	0	1	1	0	5	0	7	7	7	3	5
413	2020-09-24 09:41:59	2020-09-24 09:54:28	Valencia/València	Between 50,001 and 100,000	Male	1974	University studies	Yes, it is my usual home	Three	One	One	Worse	Better	I am unemployed or on leave of absence			N/A	N/A	N/A	N/A	N/A	N/A	N/A	N/A	N/A	N/A	N/A		N/A	N/A	N/A	N/A	N/A	N/A	N/A	5	7	7	1	5	1	5	7	7	5	7	7	5	7
414	2020-09-24 09:42:26	2020-09-24 09:57:59	Madrid	Between 10,001 and 50,000	Male	1976	Job training	Yes, it is my usual home	Four	Two	None			I am salaried employee and I leave home to work	…the private sector	No	Yes	No	No	No	No	N/A	N/A	N/A	N/A	N/A	N/A		N/A	N/A	N/A	N/A	N/A	N/A	N/A	7	7		2	2		2	7		7	7		7	7
415	2020-09-24 09:44:33	2020-09-24 09:54:36	Valencia/València	Between 10,001 and 50,000	Male	1968	University studies	Yes, it is my usual home	Three	None	One	Worse	Better	I am salaried employee and telework	…the private sector	Yes, I have a higher performance	No	No	No	No	Yes	No	No	No	Yes	No	No		N/A	N/A	N/A	N/A	N/A	N/A	N/A	3	7	6	2	2	2	5	5	5	0	0	0	6	7
416	2020-09-24 09:44:54	2020-09-24 09:55:22	Valencia/València	Between 2,001 and 10,000	Female	1977	University studies	Yes, it is my usual home	One	None	None	Same	Same	I am salaried employee and telework	…the private sector	No	No	No	No	No	Yes	Yes	No	Yes	No	Yes	No		N/A	N/A	N/A	N/A	N/A	N/A	N/A	0	4	4	0	1	0							5	5
417	2020-09-24 09:45:40	2020-09-24 09:47:41	Valencia/València	More than 1,000,000 inhabitants	Female	1991	University studies	Yes, it is my usual home	One	None	None	Same	Same	Other			N/A	N/A	N/A	N/A	N/A	N/A	N/A	N/A	N/A	N/A	N/A		N/A	N/A	N/A	N/A	N/A	N/A	N/A
418	2020-09-24 09:46:01	2020-09-24 09:59:57	Madrid	More than 1,000,000 inhabitants	Female	1959	University studies	No, I have moved to another residence	One	None	None	Same	Same	I am unemployed or on leave of absence			N/A	N/A	N/A	N/A	N/A	N/A	N/A	N/A	N/A	N/A	N/A		N/A	N/A	N/A	N/A	N/A	N/A	N/A	5	7		0	7		0	0		1	0		5	7
419	2020-09-24 09:46:31	2020-09-24 09:49:40	Barcelona	Between 50,001 and 100,000	Male	1979	University studies	Yes, it is my usual home	Two	One	None	Same	Same	I am salaried employee and I combine telework and work outside the home	…the private sector	Yes, I have a higher performance	Yes	No	No	No	No	Yes	No	Yes	No	No	No		N/A	N/A	N/A	N/A	N/A	N/A	N/A
420	2020-09-24 09:46:33	2020-09-24 10:00:08	Valencia/València	Between 10,001 and 50,000	Female	1969	University studies	Yes, it is my usual home	Two	None	One	Worse	Worse	I am salaried employee and I combine telework and work outside the home	…the public sector	No	No	No	Yes	No	No	No	No	Yes	No	Yes	No		N/A	N/A	N/A	N/A	N/A	N/A	N/A	3	7	7	1	1	1	2	2	2	2	1	2	7	7
421	2020-09-24 09:46:54	2020-09-24 09:59:08	Valencia/València	Between 400,001 and 1,000,000	Male	1982	University studies	Yes, it is my usual home	Four	Three	None	Better	Better	I am salaried employee and I leave home to work	…the public sector	Yes, I have a lower performance	No	No	No	No	Yes	N/A	N/A	N/A	N/A	N/A	N/A		N/A	N/A	N/A	N/A	N/A	N/A	N/A	4	6	1	0	1	0	0	2	0	7	7	4	6	4
422	2020-09-24 09:46:56	2020-09-24 09:56:34		Between 100,001 and 400,000	Male	1987	University studies	Yes, it is my usual home	One	None	None	Same	Same	I am salaried employee and telework	…the private sector	Yes, I have a lower performance	No	No	No	No	Yes	No	No	No	No	Yes	No		N/A	N/A	N/A	N/A	N/A	N/A	N/A	6	5	2	2	1	1							7	7
423	2020-09-24 09:47:44	2020-09-24 10:07:08	Castellón/Castelló	Between 100,001 and 400,000	Male	1971	University studies	No, I have moved to another residence	One	None	One	Worse	Worse	I am salaried employee and I leave home to work	…the private sector	No	Yes	No	No	No	No	N/A	N/A	N/A	N/A	N/A	N/A		N/A	N/A	N/A	N/A	N/A	N/A	N/A	7	7	7	1	1	1							4	7
424	2020-09-24 09:51:16	2020-09-24 09:55:59	Valencia/València	More than 1,000,000 inhabitants	Male	1992	University studies	No, I have moved to another residence	None			Same	Same	I am salaried employee and I leave home to work	…the public sector	Yes, I have a lower performance	No	No	No	No	Yes	N/A	N/A	N/A	N/A	N/A	N/A		N/A	N/A	N/A	N/A	N/A	N/A	N/A
425	2020-09-24 09:51:31	2020-09-24 10:02:40	Valencia/València	Between 400,001 and 1,000,000	Male	1966	University studies	Yes, it is my usual home	One	One	One	Same	Same	I am unemployed or on leave of absence			N/A	N/A	N/A	N/A	N/A	N/A	N/A	N/A	N/A	N/A	N/A		N/A	N/A	N/A	N/A	N/A	N/A	N/A	2	7	2	0	7	0	0	0	0	0	0	0	7	7
426	2020-09-24 09:52:28	2020-09-24 13:02:44	Valencia/València	Between 50,001 and 100,000	Female	1954	University studies	Yes, it is my usual home	One	None	None	Better	Same	I am self-employed, and I leave home to work		No	Yes	No	No	No	No	N/A	N/A	N/A	N/A	N/A	N/A		N/A	N/A	N/A	N/A	N/A	N/A	N/A	3	7	3	3	3	3							2	4
427	2020-09-24 09:53:32	2020-09-24 10:01:40	Burgos	Between 10,001 and 50,000	Male	1981	University studies	Yes, although it is not my usual residence	Two	Two	One	Same	Same	I am salaried employee and telework	…the private sector	No	Yes	Yes	No	No	No	No	No	No	No	Yes	Yes		N/A	N/A	N/A	N/A	N/A	N/A	N/A	2	4	1	1	1	1							7	4
428	2020-09-24 09:55:50	2020-09-24 10:17:31	Valencia/València			1954	University studies	No, I have returned to my usual residence	None			Same	Same	Retired			N/A	N/A	N/A	N/A	N/A	N/A	N/A	N/A	N/A	N/A	N/A		N/A	N/A	N/A	N/A	N/A	N/A	N/A	6	7	7	3	6	6	0	0	0	0	0	0	6	6
429	2020-09-24 09:56:01	2020-09-24 10:09:13	Cantabria	Between 10,001 and 50,000	Male	1958	University studies	Yes, it is my usual home	One	None	None	Same	Same	I am salaried employee and I leave home to work	…the private sector	No	No	No	No	No	Yes	N/A	N/A	N/A	N/A	N/A	N/A		N/A	N/A	N/A	N/A	N/A	N/A	N/A	0	0	0	1	1	1	0	0	0	0	0	0	2	2
430	2020-09-24 09:56:27	2020-09-24 10:07:10	Valencia/València	Between 2,001 and 10,000	Male	1956	University studies	Yes, it is my usual home	One	None	None	Same	Same	I am salaried employee and I combine telework and work outside the home	…the public sector	No	No	No	No	No	Yes	Yes	No	No	No	Yes	No		N/A	N/A	N/A	N/A	N/A	N/A	N/A	2	5	2	0	1	1
431	2020-09-24 09:57:13	2020-09-24 10:10:42	Valencia/València	Between 400,001 and 1,000,000	Male	1981	University studies	Yes, it is my usual home	One	None	One	Same	Same	I am salaried employee and I leave home to work	…the private sector	No	No	No	No	No	Yes	N/A	N/A	N/A	N/A	N/A	N/A		N/A	N/A	N/A	N/A	N/A	N/A	N/A	3	3	3	2	4	4	0	0	0	2	2	2	4	4
432	2020-09-24 09:57:45	2020-09-24 10:07:29	Valencia/València	Between 50,001 and 100,000	Male	1968	University studies	Yes, it is my usual home	One	None	None	Same	Same	I am salaried employee and I leave home to work	…the public sector	No	Yes	Yes	No	No	No	N/A	N/A	N/A	N/A	N/A	N/A		N/A	N/A	N/A	N/A	N/A	N/A	N/A	0
433	2020-09-24 09:57:55	2020-09-24 10:11:18	Madrid	Between 100,001 and 400,000	Male	1963	University studies	Yes, it is my usual home	Two	None	None	Same	Same	I am salaried employee and I combine telework and work outside the home	…the private sector	No	Yes	No	No	No	No	No	No	No	No	Yes	No		N/A	N/A	N/A	N/A	N/A	N/A	N/A	0	0	0	0	0	0							2	4
434	2020-09-24 09:59:20	2020-09-24 10:14:49	Barcelona	More than 1,000,000 inhabitants	Male	1956	University studies	Yes, it is my usual home	One	None	None	Same	Same	Retired			N/A	N/A	N/A	N/A	N/A	N/A	N/A	N/A	N/A	N/A	N/A		N/A	N/A	N/A	N/A	N/A	N/A	N/A	0	0	0	3	6	3				2	5	2	2	2
435	2020-09-24 09:59:36	2020-09-24 10:13:12	Madrid	More than 1,000,000 inhabitants	Female	1953	University studies	Yes, it is my usual home	One	None	None	Same	Same	Retired			N/A	N/A	N/A	N/A	N/A	N/A	N/A	N/A	N/A	N/A	N/A		N/A	N/A	N/A	N/A	N/A	N/A	N/A	4	7		2	5								5	7
436	2020-09-24 10:00:58	2020-09-24 10:03:04	Valencia/València	Between 50,001 and 100,000	Male	1994	University studies		Four	None	None		Worse	I am in an ERTE (Temporary Lay-off Plan)			N/A	N/A	N/A	N/A	N/A	N/A	N/A	N/A	N/A	N/A	N/A		N/A	N/A	N/A	N/A	N/A	N/A	N/A
437	2020-09-24 10:00:58	2020-09-24 10:32:02	Toledo	Between 50,001 and 100,000	Female	1977	Job training	Yes, it is my usual home	One	One	None	Same	Same	I am salaried employee and I leave home to work	…the public sector	No	No	No	No	No	Yes	N/A	N/A	N/A	N/A	N/A	N/A		N/A	N/A	N/A	N/A	N/A	N/A	N/A	0	7	7	1	2	2	0	5	5	0	7	7	5	7
438	2020-09-24 10:01:13	2020-09-24 10:09:54	Castellón/Castelló	Between 100,001 and 400,000	Female	1978	University studies	No, I have moved to another residence	One	None	None	Same	Same	I am salaried employee and I leave home to work	…the private sector	Yes, I have a lower performance	Yes	Yes	No	No	No	N/A	N/A	N/A	N/A	N/A	N/A		N/A	N/A	N/A	N/A	N/A	N/A	N/A	0	3	2	1	1	1							5	5
439	2020-09-24 10:01:45	2020-09-24 10:03:01	Valencia/València	Between 400,001 and 1,000,000	Male	1953	University studies	Yes, it is my usual home	None					Retired			N/A	N/A	N/A	N/A	N/A	N/A	N/A	N/A	N/A	N/A	N/A		N/A	N/A	N/A	N/A	N/A	N/A	N/A
440	2020-09-24 10:01:50	2020-09-24 10:10:23	Valencia/València	Between 2,001 and 10,000	Female	1984	University studies	Yes, it is my usual home	Three	Two	One	Same	Worse	I was fired during the state of alarm period			N/A	N/A	N/A	N/A	N/A	N/A	N/A	N/A	N/A	N/A	N/A		N/A	N/A	N/A	N/A	N/A	N/A	N/A	6	7	6	7	7	7	0	5	0	4	7	4	7	7
441	2020-09-24 10:03:26	2020-09-24 10:15:23	Barcelona	More than 1,000,000 inhabitants	Male	1962	University studies	Yes, although it is not my usual residence	None				Same	I am salaried employee and I leave home to work	…the private sector		No	No	No	No	Yes	N/A	N/A	N/A	N/A	N/A	N/A		N/A	N/A	N/A	N/A	N/A	N/A	N/A	0	2	0	0	0	0	0	0	0	0	0	0	2	2
442	2020-09-24 10:04:03	2020-09-24 10:13:46	Castellón/Castelló	Less than 2,000 inhabitants	Male	1948	Job training	Yes, it is my usual home	One	None	One			Retired			N/A	N/A	N/A	N/A	N/A	N/A	N/A	N/A	N/A	N/A	N/A		N/A	N/A	N/A	N/A	N/A	N/A	N/A	1	1	1	0	0	0	0	0	0	7	0	3	0	0
443	2020-09-24 10:04:33	2020-09-24 10:13:38	Valencia/València	Between 50,001 and 100,000	Male	1976	University studies	Yes, it is my usual home	One	None	None	Worse	Better	I am salaried employee and I combine telework and work outside the home	…the private sector	No	No	Yes	Yes	No	No	No	No	Yes	No	Yes	Yes		N/A	N/A	N/A	N/A	N/A	N/A	N/A	0	0	0	1	1	1	0	0	0	0	0	0	3	7
444	2020-09-24 10:04:42	2020-09-24 10:13:56	Valencia/València	Between 400,001 and 1,000,000	Female	1978	University studies	Yes, it is my usual home	Two	None	None	Better	Same	I am self-employed, and I leave home to work		Yes, I have a higher performance	Yes	No	No	No	No	N/A	N/A	N/A	N/A	N/A	N/A		N/A	N/A	N/A	N/A	N/A	N/A	N/A	2	6		0	2		0	0					1	5
445	2020-09-24 10:05:21	2020-09-24 10:18:18	Valencia/València	Between 400,001 and 1,000,000	Male	1970	University studies	Yes, it is my usual home	None			Worse	Same	I am salaried employee and I leave home to work	…the public sector	No	No	No	No	No	Yes	N/A	N/A	N/A	N/A	N/A	N/A		N/A	N/A	N/A	N/A	N/A	N/A	N/A	0	7	0	1	1	1							6	7
446	2020-09-24 10:06:32	2020-09-24 10:16:31	Murcia	Between 400,001 and 1,000,000	Male	1984	University studies	Yes, it is my usual home	Three	Two	None	Same	Same	I am salaried employee and I combine telework and work outside the home	…the public sector	No	No	No	No	No	Yes	No	Yes	No	No	Yes	No		N/A	N/A	N/A	N/A	N/A	N/A	N/A	6	3	3	0	1	0	0	5	0	5	7	5	5	7
447	2020-09-24 10:10:15	2020-09-24 10:12:43	Valencia/València	Between 400,001 and 1,000,000	Male	1960	University studies	Yes, it is my usual home	One	None	None	Same	Same	Retired			N/A	N/A	N/A	N/A	N/A	N/A	N/A	N/A	N/A	N/A	N/A		N/A	N/A	N/A	N/A	N/A	N/A	N/A
448	2020-09-24 10:10:17	2020-09-24 10:21:53	Valencia/València	Between 10,001 and 50,000	Male	1969	University studies	Yes, it is my usual home	Three	None	None	Same	Same	I am self-employed, and I combine telework and work outside the home		No	No	No	No	No	Yes	No	No	No	No	Yes	No		N/A	N/A	N/A	N/A	N/A	N/A	N/A	1	6	4	2	3	1	3	5	5	7	7	7	4	4
449	2020-09-24 10:10:27	2020-09-24 11:02:54	Valencia/València	Between 10,001 and 50,000	Male	1963	University studies		One	None	None	Worse	Better	Other			N/A	N/A	N/A	N/A	N/A	N/A	N/A	N/A	N/A	N/A	N/A		N/A	N/A	N/A	N/A	N/A	N/A	N/A	2	3	2	0	0	0	0	0	0	2	0	2	2	2
450	2020-09-24 10:10:57	2020-09-24 10:25:23	Zaragoza	Between 400,001 and 1,000,000	Female	1971	University studies	Yes, it is my usual home	One	None	None	Worse	Worse	I am self-employed, and I combine telework and work outside the home		No	Yes	No	No	No	No	No	No	Yes	No	No	No		N/A	N/A	N/A	N/A	N/A	N/A	N/A	7	7	7	1	5	3							0	0
451	2020-09-24 10:11:56	2020-09-24 10:20:16	Valencia/València	Between 400,001 and 1,000,000	Male	1983	University studies	Yes, it is my usual home	Two	One	One	Same	Same	I am salaried employee and I leave home to work	…the private sector	No	No	No	No	No	Yes	N/A	N/A	N/A	N/A	N/A	N/A		N/A	N/A	N/A	N/A	N/A	N/A	N/A	2	4	2	0	0	0	0	0	0	7	7	7	5	5
452	2020-09-24 10:12:27	2020-09-24 10:25:45	Valencia/València	Between 400,001 and 1,000,000	Male	1945	University studies	Yes, it is my usual home	One	None	One	Same	Same	Retired			N/A	N/A	N/A	N/A	N/A	N/A	N/A	N/A	N/A	N/A	N/A		N/A	N/A	N/A	N/A	N/A	N/A	N/A
453	2020-09-24 10:12:33	2020-09-24 10:27:11	Madrid	Between 50,001 and 100,000	Male	1970	Baccalaureate	Yes, it is my usual home	Four	Two	Two	Worse	Better	I am self-employed, and I leave home to work		No	Yes	No	No	No	No	N/A	N/A	N/A	N/A	N/A	N/A		N/A	N/A	N/A	N/A	N/A	N/A	N/A	3	7	2	2	3	1	1	2	0	1	4	1	2	7
454	2020-09-24 10:12:55	2020-09-24 10:24:42	Valencia/València	Between 400,001 and 1,000,000	Male	1955	University studies	Yes, it is my usual home	One	None	None	Same	Same	Retired			N/A	N/A	N/A	N/A	N/A	N/A	N/A	N/A	N/A	N/A	N/A		N/A	N/A	N/A	N/A	N/A	N/A	N/A	7	7	7	2	2	2							7	7
455	2020-09-24 10:13:06	2020-09-24 10:24:17		Between 10,001 and 50,000	Male	1975	University studies	Yes, it is my usual home	Five or more	Three	None	Same	Same	I am salaried employee and telework	…the private sector	Yes, I have a higher performance	No	No	No	No	Yes	No	No	Yes	No	Yes	No		N/A	N/A	N/A	N/A	N/A	N/A	N/A	7	7	7	1	1	1	5	5	5	2	2	2	7	7
456	2020-09-24 10:13:06	2020-09-24 10:13:51	Valencia/València	Between 10,001 and 50,000	Male	1989	University studies	Yes, it is my usual home	Two	None	None						N/A	N/A	N/A	N/A	N/A	N/A	N/A	N/A	N/A	N/A	N/A		N/A	N/A	N/A	N/A	N/A	N/A	N/A
457	2020-09-24 10:13:09	2020-09-24 10:32:59	Toledo	Between 50,001 and 100,000	Male	1971	Baccalaureate	Yes, it is my usual home	One	None	None		Same	I am salaried employee and I leave home to work	…the public sector	No	No	No	No	No	Yes	N/A	N/A	N/A	N/A	N/A	N/A		N/A	N/A	N/A	N/A	N/A	N/A	N/A	7	7	7	1	3	2							7	7
458	2020-09-24 10:13:32	2020-09-24 10:23:40	Valencia/València	Between 10,001 and 50,000	Male	1997	University studies	Yes, it is my usual home	Two	None	None	Same	Same	I am unemployed or on leave of absence			N/A	N/A	N/A	N/A	N/A	N/A	N/A	N/A	N/A	N/A	N/A		N/A	N/A	N/A	N/A	N/A	N/A	N/A	7	0		1	0		0	0		0	0		7	0
459	2020-09-24 10:13:49	2020-09-24 10:21:06	Valencia/València	Between 2,001 and 10,000	Male	1957	University studies	Yes, it is my usual home	Three	None	Two	Same	Same	Retired			N/A	N/A	N/A	N/A	N/A	N/A	N/A	N/A	N/A	N/A	N/A		N/A	N/A	N/A	N/A	N/A	N/A	N/A	5	5	5	3	7	3							5	3
460	2020-09-24 10:13:50	2020-09-24 10:26:49	Valencia/València	Between 400,001 and 1,000,000	Male	1960	University studies	Yes, it is my usual home	One	None	None	Better	Same	I am salaried employee and I combine telework and work outside the home	…the private sector	No	Yes	No	No	No	No	No	No	No	No	Yes	No		N/A	N/A	N/A	N/A	N/A	N/A	N/A	0	7	0	0	0	0	0	0	0	0	0	0	4	7
461	2020-09-24 10:15:18	2020-09-24 10:25:48	Valencia/València	More than 1,000,000 inhabitants	Male	1947	University studies	Yes, it is my usual home	One	None	One			Retired			N/A	N/A	N/A	N/A	N/A	N/A	N/A	N/A	N/A	N/A	N/A		N/A	N/A	N/A	N/A	N/A	N/A	N/A	1	3	1	0	0	0	3	0	3	5	0	5	2	4
462	2020-09-24 10:15:35	2020-09-24 10:23:13	Valencia/València	Between 400,001 and 1,000,000	Male	1952	University studies	No, I have returned to my usual residence	One	None	One	Same	Same	Retired			N/A	N/A	N/A	N/A	N/A	N/A	N/A	N/A	N/A	N/A	N/A		N/A	N/A	N/A	N/A	N/A	N/A	N/A	7	7	7	1	1	1							7	7
463	2020-09-24 10:15:45	2020-09-24 10:18:52	Valencia/València		Female	1992	University studies	Yes, it is my usual home	One	None	None	Same	Better	I am salaried employee and I leave home to work	…the public sector	Yes, I have a higher performance	No	No	No	No	Yes	N/A	N/A	N/A	N/A	N/A	N/A		N/A	N/A	N/A	N/A	N/A	N/A	N/A
464	2020-09-24 10:16:31	2020-09-24 10:24:57	Zaragoza	Between 400,001 and 1,000,000	Male	1978	University studies	Yes, it is my usual home	Three	Two	None	Same	Same	I am salaried employee and telework	…the private sector	No	No	No	No	No	Yes	No	No	No	No	No	Yes		N/A	N/A	N/A	N/A	N/A	N/A	N/A	7	7	7	0	1	0	0	2	0	5	7	5	7	7
465	2020-09-24 10:17:25	2020-09-24 10:30:43	Alicante/Alacant	Between 100,001 and 400,000	Male	1999	University studies	Yes, although it is not my usual residence	None			Same	Same	Student			N/A	N/A	N/A	N/A	N/A	N/A	N/A	N/A	N/A	N/A	N/A	Yes, I am not sure how the classes will be taught	Yes	No	No	No	No	Yes	No	7	7	7	1	2	1							7	7
466	2020-09-24 10:17:35	2020-09-24 10:19:31		More than 1,000,000 inhabitants	Female	1995	University studies	Yes, it is my usual home	Three	None	Two	Same	Same	Student			N/A	N/A	N/A	N/A	N/A	N/A	N/A	N/A	N/A	N/A	N/A	Yes, I have not received enough information	Yes	No	No	No	No	No	No
467	2020-09-24 10:19:51	2020-09-24 10:30:03	Madrid	More than 1,000,000 inhabitants	Female	1979	University studies	No, I have returned to my usual residence	One	One	None	Same	Same	I am salaried employee and I combine telework and work outside the home	…the public sector	No	No	No	No	No	Yes	No	Yes	No	No	Yes	No		N/A	N/A	N/A	N/A	N/A	N/A	N/A	7	7	7
468	2020-09-24 10:20:23	2020-09-24 10:31:37	Valencia/València	Between 50,001 and 100,000	Female	1982	University studies	Yes, it is my usual home	Two	One	None	Same	Same	Sick leave/pregnancy			N/A	N/A	N/A	N/A	N/A	N/A	N/A	N/A	N/A	N/A	N/A		N/A	N/A	N/A	N/A	N/A	N/A	N/A	5	5	5	2	2	2						7	5	5
469	2020-09-24 10:21:32	2020-09-24 10:31:53	Madrid	More than 1,000,000 inhabitants	Male	1975	University studies	Yes, it is my usual home	Three	Two	None	Same	Same	I am salaried employee and I combine telework and work outside the home	…the public sector	No	No	No	No	No	Yes	No	Yes	No	No	No	No		N/A	N/A	N/A	N/A	N/A	N/A	N/A	2	7	4	0	1	0	3	4	3	7	7	7	5	7
470	2020-09-24 10:26:23	2020-09-24 10:37:05	Valencia/València	Between 400,001 and 1,000,000	Female	1954	Job training	Yes, it is my usual home	None			Same		Retired			N/A	N/A	N/A	N/A	N/A	N/A	N/A	N/A	N/A	N/A	N/A		N/A	N/A	N/A	N/A	N/A	N/A	N/A	7	7		2	3
471	2020-09-24 10:28:33	2020-09-24 10:48:22	Albacete	Between 100,001 and 400,000	Male	1952	University studies	Yes, although it is not my usual residence	Two	One	None	Same	Same	Retired			N/A	N/A	N/A	N/A	N/A	N/A	N/A	N/A	N/A	N/A	N/A		N/A	N/A	N/A	N/A	N/A	N/A	N/A	5	2	5	0	0	0	0	5	0	5	5	5	5	5
472	2020-09-24 10:30:22	2020-09-24 10:43:06	Almeria	Between 50,001 and 100,000	Male	1965	University studies	Yes, it is my usual home	Three	One	None	Same	Same	I am salaried employee and I leave home to work	…the public sector	No	No	No	No	No	Yes	N/A	N/A	N/A	N/A	N/A	N/A		N/A	N/A	N/A	N/A	N/A	N/A	N/A	2	3		1	1		3	5		5	5		3	3
473	2020-09-24 10:31:15	2020-09-24 10:32:00	Valencia/València	Between 400,001 and 1,000,000	Male		Job training										N/A	N/A	N/A	N/A	N/A	N/A	N/A	N/A	N/A	N/A	N/A		N/A	N/A	N/A	N/A	N/A	N/A	N/A
474	2020-09-24 10:31:42	2020-09-24 10:40:34	Las Palmas	Between 100,001 and 400,000	Male	1962	University studies	Yes, it is my usual home	Three	None	One	Same	Same	I am salaried employee and telework	…the public sector	No	No	No	No	No	Yes	No	No	No	Yes	Yes	No		N/A	N/A	N/A	N/A	N/A	N/A	N/A	6	7	6
475	2020-09-24 10:32:21	2020-09-24 10:48:12	Valencia/València	Between 400,001 and 1,000,000	Female	1961	University studies	Yes, it is my usual home	One	None	One	Same	Same	I am salaried employee and I leave home to work	…the public sector	No	No	No	No	No	Yes	N/A	N/A	N/A	N/A	N/A	N/A		N/A	N/A	N/A	N/A	N/A	N/A	N/A	3	7	4	5	7	5	0	0	0	0	0	0	5	7
476	2020-09-24 10:33:25	2020-09-24 10:52:39	Salamanca	Between 100,001 and 400,000	Male	1980	Job training	No, I have moved to another residence	Two	Two	None			I am self-employed, and I leave home to work		Yes, I have a lower performance	Yes	No	No	No	No	N/A	N/A	N/A	N/A	N/A	N/A		N/A	N/A	N/A	N/A	N/A	N/A	N/A	4	7	4	1	1	1	7	7	7	3	7	3	7	7
477	2020-09-24 10:33:35	2020-09-24 10:45:42	Valencia/València	Between 400,001 and 1,000,000	Male	1969	University studies	Yes, it is my usual home	Three	Two	None	Same	Same	I am salaried employee and I leave home to work	…the private sector	Yes, I have a lower performance	Yes	No	No	No	No	N/A	N/A	N/A	N/A	N/A	N/A		N/A	N/A	N/A	N/A	N/A	N/A	N/A	1	0											1	1
478	2020-09-24 10:34:08	2020-09-24 10:49:33	Alicante/Alacant	Between 10,001 and 50,000	Male	1991	University studies	No, I have returned to my usual residence	Three	One	Three	Same	Same	I am salaried employee and telework	…the private sector	No	Yes	No	No	No	No	No	No	Yes	No	No	No		N/A	N/A	N/A	N/A	N/A	N/A	N/A	6	6	6	1	1	1	0	0	0	0	2	0	6	7
479	2020-09-24 10:34:47	2020-09-24 11:01:48	Valencia/València	Between 50,001 and 100,000	Female	1952	University studies	Yes, it is my usual home	One	None	One	Same		Retired			N/A	N/A	N/A	N/A	N/A	N/A	N/A	N/A	N/A	N/A	N/A		N/A	N/A	N/A	N/A	N/A	N/A	N/A	5	7	7	3	7	3				5	0	1	5	7
480	2020-09-24 10:35:12	2020-09-24 10:48:46	Valencia/València	Between 400,001 and 1,000,000	Female	1982	University studies	No, I have moved to another residence	One	None	None	Same	Same	I am salaried employee and I leave home to work	…both sectors	No	No	No	No	No	Yes	N/A	N/A	N/A	N/A	N/A	N/A		N/A	N/A	N/A	N/A	N/A	N/A	N/A	1	5	2	1	1	1							5	5
481	2020-09-24 10:36:43	2020-09-24 10:50:00	Alicante/Alacant	Between 100,001 and 400,000	Female	1953	University studies	Yes, it is my usual home	None			Same	Same	Retired			N/A	N/A	N/A	N/A	N/A	N/A	N/A	N/A	N/A	N/A	N/A		N/A	N/A	N/A	N/A	N/A	N/A	N/A	1	1	1	1	1	1	0	0	0	0	0	0	1	1
482	2020-09-24 10:39:54	2020-09-24 11:02:39	Valencia/València	Between 10,001 and 50,000	Male	1961	Secondary education	Yes, it is my usual home	Three	None	None	Worse	Better	I was fired during the state of alarm period			N/A	N/A	N/A	N/A	N/A	N/A	N/A	N/A	N/A	N/A	N/A		N/A	N/A	N/A	N/A	N/A	N/A	N/A		7	3										7	7
483	2020-09-24 10:40:11	2020-09-24 10:54:55	Valencia/València	Between 50,001 and 100,000	Female	1967	Baccalaureate	Yes, it is my usual home	One	None	One	Same	Same	I am unemployed or on leave of absence			N/A	N/A	N/A	N/A	N/A	N/A	N/A	N/A	N/A	N/A	N/A		N/A	N/A	N/A	N/A	N/A	N/A	N/A	4	4	4	5	5	5	0	0	0	0	0	0	0	0
484	2020-09-24 10:41:11	2020-09-24 11:00:26	Valencia/València	Between 2,001 and 10,000	Male	1965	Job training	Yes, although it is not my usual residence	Two	None	One	Same	Same	I am self-employed, and I leave home to work		No	Yes	No	No	No	No	N/A	N/A	N/A	N/A	N/A	N/A		N/A	N/A	N/A	N/A	N/A	N/A	N/A	5	2	5	1	1	1							5	2
485	2020-09-24 10:44:11	2020-09-24 11:05:09	Valencia/València	Between 10,001 and 50,000	Male	1946	Baccalaureate	Yes, it is my usual home	One	None	One	Same		Retired			N/A	N/A	N/A	N/A	N/A	N/A	N/A	N/A	N/A	N/A	N/A		N/A	N/A	N/A	N/A	N/A	N/A	N/A	0	0	0	0	0	0	0	0	0	4	2	2	2	2
486	2020-09-24 10:44:54	2020-09-24 11:01:03	Málaga	Between 400,001 and 1,000,000	Male	1975	Baccalaureate	Yes, it is my usual home	Three	None	None	Better	Same	I am salaried employee and I leave home to work	…the private sector	Yes, I have a lower performance	Yes	Yes	Yes	No	No	N/A	N/A	N/A	N/A	N/A	N/A		N/A	N/A	N/A	N/A	N/A	N/A	N/A	0	3	0	0	0	0	0	2	0	0	0	0	1	2
487	2020-09-24 10:46:59	2020-09-24 11:06:11	Valencia/València	Between 400,001 and 1,000,000	Male	1962	University studies	Yes, it is my usual home	Two	None	One	Same	Worse	I am self-employed without no possibility of practising my profession			N/A	N/A	N/A	N/A	N/A	N/A	N/A	N/A	N/A	N/A	N/A		N/A	N/A	N/A	N/A	N/A	N/A	N/A	0	5	5	1	3	5	0	0	0	0	0	0	1	1
488	2020-09-24 10:47:15	2020-09-24 11:02:24	Madrid	More than 1,000,000 inhabitants	Male	1979	University studies	Yes, it is my usual home	One	None	None	Same	Same	I am salaried employee and I combine telework and work outside the home	…the public sector	Yes, I have a lower performance	No	No	Yes	Yes	No	No	No	Yes	No	No	No		N/A	N/A	N/A	N/A	N/A	N/A	N/A	0	0	0	0	5	5	0	0	0	0	0	0	4	4
489	2020-09-24 10:48:06	2020-09-24 11:00:43	Valencia/València	Between 400,001 and 1,000,000	Female	1992	University studies	Yes, it is my usual home	One	None	None	Same	Same	I am salaried employee and I combine telework and work outside the home	…the public sector	Yes, I have a higher performance	No	No	No	No	Yes	Yes	No	Yes	No	No	No		N/A	N/A	N/A	N/A	N/A	N/A	N/A	1	4	3	1	2	1	0	0	0	1	0	0	6	6
490	2020-09-24 10:49:02	2020-09-24 11:05:43	Madrid	More than 1,000,000 inhabitants	Female	1954	University studies	Yes, it is my usual home	One	None	None	Same	Same	Retired			N/A	N/A	N/A	N/A	N/A	N/A	N/A	N/A	N/A	N/A	N/A		N/A	N/A	N/A	N/A	N/A	N/A	N/A	0	3		2	6		0	0		0	0		2	4
491	2020-09-24 10:49:10	2020-09-24 11:00:30	Barcelona	Between 100,001 and 400,000	Male	1964	University studies	Yes, it is my usual home	One	None	None	Same	Same	I am salaried employee and I leave home to work	…the private sector	Yes, I have a higher performance	Yes	No	No	No	No	N/A	N/A	N/A	N/A	N/A	N/A		N/A	N/A	N/A	N/A	N/A	N/A	N/A	2	4	2	2	4	2	0	0	0	0	0	0	7	7
492	2020-09-24 10:49:15	2020-09-24 11:03:11	Sevilla	Between 400,001 and 1,000,000	Male	1993	Baccalaureate	No, I have returned to my usual residence	One	None	None	Worse	Worse	I am in an ERTE (Temporary Lay-off Plan)			N/A	N/A	N/A	N/A	N/A	N/A	N/A	N/A	N/A	N/A	N/A		N/A	N/A	N/A	N/A	N/A	N/A	N/A	3	6		1	2								1	5
493	2020-09-24 10:49:30	2020-09-24 10:51:27	Alicante/Alacant	Between 2,001 and 10,000	Male	1992	University studies	Yes, it is my usual home	Two	None	None	Same	Same	I am salaried employee and I leave home to work	…the public sector	Yes, I have a higher performance	No	No	No	No	Yes	N/A	N/A	N/A	N/A	N/A	N/A		N/A	N/A	N/A	N/A	N/A	N/A	N/A
494	2020-09-24 10:49:58	2020-09-24 11:03:22	Valencia/València	Between 2,001 and 10,000	Male	1993	University studies	Yes, although it is not my usual residence	Four	None	One	Same	Same	I am salaried employee and I combine telework and work outside the home	…the public sector	No	No	No	No	No	Yes	Yes	No	No	Yes	No	No		N/A	N/A	N/A	N/A	N/A	N/A	N/A	5	2	5	1	0	1	0	0	0	0	0	0	4	5
495	2020-09-24 10:50:15	2020-09-24 10:53:38	Valencia/València	Between 400,001 and 1,000,000	Female	1996	University studies	Yes, it is my usual home	Two	None	None	Better	Better	I am salaried employee and I combine telework and work outside the home	…the private sector	No	Yes	No	No	No	No	No	No	No	Yes	No	No		N/A	N/A	N/A	N/A	N/A	N/A	N/A
496	2020-09-24 10:52:42	2020-09-24 11:05:39	Valencia/València	Between 2,001 and 10,000	Male	1967	Baccalaureate	Yes, it is my usual home	One	One	One	Worse	Better	I was fired after the state of alarm period			N/A	N/A	N/A	N/A	N/A	N/A	N/A	N/A	N/A	N/A	N/A		N/A	N/A	N/A	N/A	N/A	N/A	N/A	7	7	7	7	7	7							7	7
497	2020-09-24 10:53:16	2020-09-24 10:55:42	Castellón/Castelló	Between 2,001 and 10,000	Female	1994	University studies	Yes, it is my usual home	One	None	None	Same	Same	I am salaried employee and I combine telework and work outside the home	…the private sector	No	No	No	No	No	Yes	Yes	No	No	No	No	No		N/A	N/A	N/A	N/A	N/A	N/A	N/A
498	2020-09-24 10:53:46	2020-09-24 11:27:12	Madrid	More than 1,000,000 inhabitants	Female	1950	University studies	Yes, it is my usual home	None			Same	Same	Retired			N/A	N/A	N/A	N/A	N/A	N/A	N/A	N/A	N/A	N/A	N/A		N/A	N/A	N/A	N/A	N/A	N/A	N/A	5	7	7	1	3	1	0	0	0	0	0	0	7	7
499	2020-09-24 10:55:03	2020-09-24 10:56:36	Santa Cruz de Tenerife	Between 10,001 and 50,000	Male	1985	University studies	Yes, it is my usual home	One	None	None	Better	Same	I am self-employed, and I leave home to work		No	No	No	No	No	Yes	N/A	N/A	N/A	N/A	N/A	N/A		N/A	N/A	N/A	N/A	N/A	N/A	N/A
500	2020-09-24 10:56:26	2020-09-24 11:08:41	Valencia/València	Between 400,001 and 1,000,000	Male	1997	University studies	No, I have moved to another residence	Three	None	Two	Worse	Better	I am salaried employee and I leave home to work	…the private sector	Yes, I have a lower performance	Yes	No	No	No	No	N/A	N/A	N/A	N/A	N/A	N/A		N/A	N/A	N/A	N/A	N/A	N/A	N/A	2	3	5	1	1	3	3	4	0	4	6	1	4	4
501	2020-09-24 10:56:37	2020-09-24 14:15:38	Valencia/València	Between 400,001 and 1,000,000	Female	1963	University studies	Yes, it is my usual home	Two	None	None	Same	Same	I am salaried employee and I leave home to work	…the private sector	Yes, I have a lower performance	No	No	No	No	Yes	N/A	N/A	N/A	N/A	N/A	N/A		N/A	N/A	N/A	N/A	N/A	N/A	N/A
502	2020-09-24 10:57:52	2020-09-24 11:03:57	Alicante/Alacant	Between 100,001 and 400,000	Male	1975	University studies	Yes, it is my usual home	Four	Three	None	Better		I am salaried employee and I combine telework and work outside the home	…the private sector	No	No	No	No	No	Yes	No	No	No	No	Yes	No		N/A	N/A	N/A	N/A	N/A	N/A	N/A	7	5		3	7		3	7		3	7		7	7
503	2020-09-24 10:58:38	2020-09-24 11:09:53	Valencia/València	Between 400,001 and 1,000,000	Male	1950	University studies	Yes, it is my usual home	One	None	One	Same		Retired			N/A	N/A	N/A	N/A	N/A	N/A	N/A	N/A	N/A	N/A	N/A		N/A	N/A	N/A	N/A	N/A	N/A	N/A	6	7	6	7	7	7							7	7
504	2020-09-24 10:59:43	2020-09-24 11:10:50	Valencia/València	Between 10,001 and 50,000	Male	1954	University studies	Yes, it is my usual home	One	None	None	Same	Same	Retired			N/A	N/A	N/A	N/A	N/A	N/A	N/A	N/A	N/A	N/A	N/A		N/A	N/A	N/A	N/A	N/A	N/A	N/A	6	6	6	0	0	0	0	0	0	0	0	0	7	7
505	2020-09-24 11:00:42	2020-09-24 11:09:25	Valencia/València	Between 10,001 and 50,000	Female	1983	University studies	Yes, it is my usual home	Three	Two	One	Same	Same	I am salaried employee and I leave home to work	…the public sector	No	No	No	No	No	Yes	N/A	N/A	N/A	N/A	N/A	N/A		N/A	N/A	N/A	N/A	N/A	N/A	N/A	2	7		2	2		5	7		5	7		7	7
506	2020-09-24 11:01:52	2020-09-24 11:12:00	Valencia/València	Between 400,001 and 1,000,000	Male	1987	University studies	Yes, it is my usual home	None			Worse	Same	I am salaried employee and I leave home to work	…the public sector	Yes, I have a lower performance	No	No	No	No	Yes	N/A	N/A	N/A	N/A	N/A	N/A		N/A	N/A	N/A	N/A	N/A	N/A	N/A	0	7	0	0	1	0	0	0	0	0	0	0	4	7
507	2020-09-24 11:02:40	2020-09-24 11:14:04	Sevilla	Between 400,001 and 1,000,000	Female	1956	University studies	Yes, it is my usual home	One	One	One	Same	Same	I am salaried employee and I combine telework and work outside the home	…the public sector	Yes, I have a lower performance	No	No	No	Yes	No	No	No	No	Yes	No	No		N/A	N/A	N/A	N/A	N/A	N/A	N/A	1	1	1	3	3	3	0	0	0	0	0	0	0	0
508	2020-09-24 11:03:27	2020-09-24 11:14:25	Valencia/València	Between 400,001 and 1,000,000	Male	1970	Job training	Yes, it is my usual home	None			Same	Worse	I am self-employed without no possibility of practising my profession			N/A	N/A	N/A	N/A	N/A	N/A	N/A	N/A	N/A	N/A	N/A		N/A	N/A	N/A	N/A	N/A	N/A	N/A	3	7	7	2	2	2							5	7
509	2020-09-24 11:03:51	2020-09-24 11:21:49	Valencia/València	Between 400,001 and 1,000,000	Female	1974	University studies	Yes, it is my usual home	None			Same	Same	I am unemployed or on leave of absence			N/A	N/A	N/A	N/A	N/A	N/A	N/A	N/A	N/A	N/A	N/A		N/A	N/A	N/A	N/A	N/A	N/A	N/A	5	7	5	1	1	1				2	5	3	6	7
510	2020-09-24 11:05:57	2020-09-24 11:18:41	Valencia/València	Between 400,001 and 1,000,000	Female	1974	University studies	Yes, it is my usual home	Four	Three	None	Worse	Worse	I am unemployed or on leave of absence			N/A	N/A	N/A	N/A	N/A	N/A	N/A	N/A	N/A	N/A	N/A		N/A	N/A	N/A	N/A	N/A	N/A	N/A	2	7	7	0	7	7	1	5	1	7	7	7	7	7
511	2020-09-24 11:06:11	2020-09-24 11:20:48	Valencia/València	Between 400,001 and 1,000,000	Male	1955	University studies	Yes, it is my usual home	One	None	One	Same	Same	I am salaried employee and I leave home to work	…the public sector	Yes, I have a higher performance	No	No	No	No	Yes	N/A	N/A	N/A	N/A	N/A	N/A		N/A	N/A	N/A	N/A	N/A	N/A	N/A
512	2020-09-24 11:06:15	2020-09-24 11:24:29	Valencia/València	More than 1,000,000 inhabitants	Female	1968	University studies	Yes, it is my usual home	Two	None	None	Worse	Better	I am self-employed, and telework		Yes, I have a lower performance	Yes	No	No	No	No	No	No	No	Yes	No	No		N/A	N/A	N/A	N/A	N/A	N/A	N/A				0	2	0
513	2020-09-24 11:07:49	2020-09-24 11:23:53	Valencia/València	Between 10,001 and 50,000	Female	1950	Job training	Yes, it is my usual home	None			Same		Retired			N/A	N/A	N/A	N/A	N/A	N/A	N/A	N/A	N/A	N/A	N/A		N/A	N/A	N/A	N/A	N/A	N/A	N/A	7	1		3	1		3	0		4	0		7	7
514	2020-09-24 11:08:01	2020-09-24 11:10:53	Valencia/València	Between 400,001 and 1,000,000	Male	1975	University studies	Yes, it is my usual home	Five or more	Three	None	Same	Same	I am salaried employee and I combine telework and work outside the home	…the public sector	Yes, I have a higher performance	No	No	Yes	No	No	No	Yes	No	No	No	No		N/A	N/A	N/A	N/A	N/A	N/A	N/A
515	2020-09-24 11:08:36	2020-09-24 11:21:38	Albacete	Between 100,001 and 400,000	Male	1959	University studies	Yes, it is my usual home	Two	None	One	Same	Same	Retired			N/A	N/A	N/A	N/A	N/A	N/A	N/A	N/A	N/A	N/A	N/A		N/A	N/A	N/A	N/A	N/A	N/A	N/A	3	1		0	0		3	3					3	3
516	2020-09-24 11:09:52	2020-09-24 11:23:02	Madrid	Between 10,001 and 50,000	Male	1963	Baccalaureate	Yes, it is my usual home	Two	One	One	Same	Worse	I am in an ERTE (Temporary Lay-off Plan)			N/A	N/A	N/A	N/A	N/A	N/A	N/A	N/A	N/A	N/A	N/A		N/A	N/A	N/A	N/A	N/A	N/A	N/A	2	7								5	0		7	7
517	2020-09-24 11:09:56	2020-09-24 11:20:15	Bizkaia	Between 100,001 and 400,000	Male	1984	University studies	Yes, I would like to change, but I have no choice	One	None	None	Same	Worse	I am salaried employee and I combine telework and work outside the home	…the public sector	Yes, I have a lower performance	No	No	Yes	No	No	No	Yes	No	No	No	No		N/A	N/A	N/A	N/A	N/A	N/A	N/A	5	7	7	3	5	5				2	1	1	5	7
518	2020-09-24 11:10:26	2020-09-24 11:20:18	Madrid	More than 1,000,000 inhabitants	Female	1967	Secondary education	Yes, it is my usual home	One	None	None	Same		I am salaried employee and telework	…the private sector	Yes, I have a lower performance	No	No	No	No	Yes	Yes	No	No	No	No	No		N/A	N/A	N/A	N/A	N/A	N/A	N/A			5			1			0			0
519	2020-09-24 11:13:25	2020-09-24 11:25:35	Valencia/València	Between 400,001 and 1,000,000	Male	1996	University studies	Yes, I would like to change, but I have no choice	Three	None	Two	Same	Worse	Student			N/A	N/A	N/A	N/A	N/A	N/A	N/A	N/A	N/A	N/A	N/A	Yes, I am afraid of being in the classroom and catching the virus	Yes	No	No	No	No	No	No	5	0	5	0	0	0							3	0
520	2020-09-24 11:13:48	2020-09-24 11:25:03	Valencia/València	Between 50,001 and 100,000	Male	1958	University studies	Yes, it is my usual home	One	None	One	Same	Same	I am salaried employee and I leave home to work	…the private sector	No	No	No	No	No	Yes	N/A	N/A	N/A	N/A	N/A	N/A		N/A	N/A	N/A	N/A	N/A	N/A	N/A	2	3	2	0	2	0	0	0	0				5	5
521	2020-09-24 11:15:13	2020-09-24 11:31:13	Navarra	Between 400,001 and 1,000,000	Female	1984	University studies	Yes, it is my usual home	Two	One	None	Same	Same	I am unemployed or on leave of absence			N/A	N/A	N/A	N/A	N/A	N/A	N/A	N/A	N/A	N/A	N/A		N/A	N/A	N/A	N/A	N/A	N/A	N/A	6	6	6	2	2	2	0	0	0	0	0	2	1	1
522	2020-09-24 11:17:08	2020-09-24 11:27:51	Valencia/València	Less than 2,000 inhabitants	Male	1944	University studies	Yes, although it is not my usual residence	Five or more	One	One	Same	Same	Retired			N/A	N/A	N/A	N/A	N/A	N/A	N/A	N/A	N/A	N/A	N/A		N/A	N/A	N/A	N/A	N/A	N/A	N/A	1	1	1	0	0	0	0	0	0	1	0	3	2	2
523	2020-09-24 11:17:12	2020-09-24 11:28:15	Valencia/València	Between 10,001 and 50,000	Male	1962	University studies	Yes, it is my usual home	One	None	None	Worse		I was fired after the state of alarm period			N/A	N/A	N/A	N/A	N/A	N/A	N/A	N/A	N/A	N/A	N/A		N/A	N/A	N/A	N/A	N/A	N/A	N/A	2	2		0	0		0	0		0	0		2	3
524	2020-09-24 11:17:31	2020-09-24 11:36:51	Madrid	More than 1,000,000 inhabitants	Male	1942	University studies	Yes, it is my usual home	One	None	One	Same	Same	Retired			N/A	N/A	N/A	N/A	N/A	N/A	N/A	N/A	N/A	N/A	N/A		N/A	N/A	N/A	N/A	N/A	N/A	N/A	5	3	5	0	2	0	0	0	0	1	0	0	3	3
525	2020-09-24 11:19:17	2020-09-24 11:22:20		Between 400,001 and 1,000,000	Male	1946	University studies	Yes, although it is not my usual residence	Two	None	One		Same	Retired			N/A	N/A	N/A	N/A	N/A	N/A	N/A	N/A	N/A	N/A	N/A		N/A	N/A	N/A	N/A	N/A	N/A	N/A
526	2020-09-24 11:19:52	2020-09-24 11:29:41	Valencia/València	Between 400,001 and 1,000,000	Male	1943	University studies	Yes, it is my usual home	One	None	None	Same		Retired			N/A	N/A	N/A	N/A	N/A	N/A	N/A	N/A	N/A	N/A	N/A		N/A	N/A	N/A	N/A	N/A	N/A	N/A										0			1
527	2020-09-24 11:20:01	2020-09-24 11:27:41	Madrid	More than 1,000,000 inhabitants	Female	1964	Baccalaureate	Yes, it is my usual home	None			Worse	Worse	I am self-employed, and I leave home to work		Yes, I have a lower performance	Yes	No	No	No	No	N/A	N/A	N/A	N/A	N/A	N/A		N/A	N/A	N/A	N/A	N/A	N/A	N/A
528	2020-09-24 11:20:52	2020-09-24 11:30:17	Valencia/València	Between 400,001 and 1,000,000	Male	1969	University studies	Yes, it is my usual home	Three	One	One	Same	Worse	I am self-employed, and I leave home to work		Yes, I have a higher performance	Yes	No	No	No	No	N/A	N/A	N/A	N/A	N/A	N/A		N/A	N/A	N/A	N/A	N/A	N/A	N/A	6	7	6	0	3	0	2	2	2	0	0	0	6	7
529	2020-09-24 11:21:07	2020-09-24 13:39:45	Barcelona	Between 400,001 and 1,000,000	Male	1991	University studies	No, I have moved to another residence	Two	None	Two	Worse	Worse	I am salaried employee and I combine telework and work outside the home	…the public sector	No	No	Yes	No	No	No	No	No	Yes	No	No	Yes		N/A	N/A	N/A	N/A	N/A	N/A	N/A	4	7		1	1					1	0		4	7
530	2020-09-24 11:21:30	2020-09-24 11:32:36	Valencia/València	More than 1,000,000 inhabitants	Female	1967	Job training	Yes, it is my usual home	Two	None	One	Same		I am unemployed or on leave of absence			N/A	N/A	N/A	N/A	N/A	N/A	N/A	N/A	N/A	N/A	N/A		N/A	N/A	N/A	N/A	N/A	N/A	N/A	7	7		2	2		0	0		0	0		7	7
531	2020-09-24 11:22:06	2020-09-24 11:32:43	Valencia/València	Between 10,001 and 50,000	Female	1996	University studies	Yes, it is my usual home	Three	None	One	Same	Better	I am salaried employee and telework	…the private sector	Yes, I have a lower performance	No	No	No	No	Yes	No	No	No	No	Yes	No		N/A	N/A	N/A	N/A	N/A	N/A	N/A	0	1		0	0		0	0		0	0		7	7
532	2020-09-24 11:23:42	2020-09-24 11:32:52	Alicante/Alacant	Between 100,001 and 400,000	Female	1971	University studies	Yes, it is my usual home	Four	None	None	Same	Same	I am salaried employee and I leave home to work	…the public sector	Yes, I have a lower performance	No	No	Yes	No	No	N/A	N/A	N/A	N/A	N/A	N/A		N/A	N/A	N/A	N/A	N/A	N/A	N/A	7	7		1	1		2	4		0	0		7	7
533	2020-09-24 11:23:47	2020-09-24 11:49:33	Valencia/València	More than 1,000,000 inhabitants	Female	1982	University studies	Yes, it is my usual home	Two	One	None	Same	Same	I am salaried employee and I leave home to work	…the private sector	No	No	No	No	No	Yes	N/A	N/A	N/A	N/A	N/A	N/A		N/A	N/A	N/A	N/A	N/A	N/A	N/A	2	2	2	1	2	1	2	7	2	6	7	6	2	2
534	2020-09-24 11:24:41	2020-09-24 11:27:13															N/A	N/A	N/A	N/A	N/A	N/A	N/A	N/A	N/A	N/A	N/A		N/A	N/A	N/A	N/A	N/A	N/A	N/A	7
535	2020-09-24 11:28:56	2020-09-24 11:38:58	Valencia/València	Between 400,001 and 1,000,000	Male	1948	University studies	Yes, it is my usual home	One	None	One	Same	Same	Retired			N/A	N/A	N/A	N/A	N/A	N/A	N/A	N/A	N/A	N/A	N/A		N/A	N/A	N/A	N/A	N/A	N/A	N/A	3	5	3	0	3	0	0	0	0	2	0	2	3	3
536	2020-09-24 11:29:32	2020-09-24 11:40:34	Valencia/València	Between 50,001 and 100,000	Male	1957	University studies	Yes, it is my usual home	One	None	None	Worse	Better	I am salaried employee and I combine telework and work outside the home	…the public sector	No	No	No	No	No	Yes	Yes	No	No	No	No	No		N/A	N/A	N/A	N/A	N/A	N/A	N/A	4	4	4	0	0	0	0	0	0	0	0	0	7	7
537	2020-09-24 11:30:46	2020-09-24 11:51:42	Valencia/València	Between 400,001 and 1,000,000	Male	1952	University studies	Yes, it is my usual home	Two	One	One	Better	Worse	Retired			N/A	N/A	N/A	N/A	N/A	N/A	N/A	N/A	N/A	N/A	N/A		N/A	N/A	N/A	N/A	N/A	N/A	N/A	0	3	3	1	2	3							0	5
538	2020-09-24 11:31:40	2020-09-24 11:33:31	Madrid	More than 1,000,000 inhabitants	Female	1950	University studies	Yes, it is my usual home	None			Same	Same	Retired			N/A	N/A	N/A	N/A	N/A	N/A	N/A	N/A	N/A	N/A	N/A		N/A	N/A	N/A	N/A	N/A	N/A	N/A
539	2020-09-24 11:31:46	2020-09-24 11:40:21	Madrid	More than 1,000,000 inhabitants	Male	1982	University studies	No, I have moved to another residence	Two	None	None	Worse	Better	I am salaried employee and I leave home to work	…the public sector	No	No	No	No	No	Yes	N/A	N/A	N/A	N/A	N/A	N/A		N/A	N/A	N/A	N/A	N/A	N/A	N/A	2	7	2	1	1	1							3	3
540	2020-09-24 11:32:05	2020-09-24 11:46:04	Valencia/València	Between 400,001 and 1,000,000	Male	1941	University studies	Yes, it is my usual home	One	None	One	Same	Same	Retired			N/A	N/A	N/A	N/A	N/A	N/A	N/A	N/A	N/A	N/A	N/A		N/A	N/A	N/A	N/A	N/A	N/A	N/A	1	1	1	0	0	0							1	1
541	2020-09-24 11:32:18	2020-09-24 11:43:33	Valencia/València	Between 10,001 and 50,000	Male	1951	University studies	Yes, it is my usual home	One	None	One	Same	Same	Retired			N/A	N/A	N/A	N/A	N/A	N/A	N/A	N/A	N/A	N/A	N/A		N/A	N/A	N/A	N/A	N/A	N/A	N/A	6	7	7	1	2	1							7	7
542	2020-09-24 11:32:21	2020-09-24 11:46:54	Murcia	Between 100,001 and 400,000	Male	1961	University studies	Yes, it is my usual home	One	None	None	Same	Same	I am salaried employee and I combine telework and work outside the home	…the public sector	Yes, I have a lower performance	No	No	Yes	No	No	No	No	No	No	No	Yes		N/A	N/A	N/A	N/A	N/A	N/A	N/A	1	3	1	0	1	0							6	6
543	2020-09-24 11:34:06	2020-09-24 11:50:37	Córdoba	Between 100,001 and 400,000	Male	1975	University studies	Yes, it is my usual home	Three	Two	One	Same	Same	I am salaried employee and I combine telework and work outside the home	…the public sector		No	No	No	No	Yes	Yes	Yes	Yes	No	No	No		N/A	N/A	N/A	N/A	N/A	N/A	N/A	4	6	4	1	2	1	3	5	4	2	4	3	6	6
544	2020-09-24 11:34:12	2020-09-24 11:52:25	Badajoz	Between 100,001 and 400,000	Female	1948	Secondary education	Yes, it is my usual home	One	None	None			Retired			N/A	N/A	N/A	N/A	N/A	N/A	N/A	N/A	N/A	N/A	N/A		N/A	N/A	N/A	N/A	N/A	N/A	N/A	7	7	7	2	4	2							5	5
545	2020-09-24 11:34:30	2020-09-24 11:46:59	Madrid	More than 1,000,000 inhabitants	Male	1957	University studies	Yes, it is my usual home	Two	None	None	Same	Same	Retired			N/A	N/A	N/A	N/A	N/A	N/A	N/A	N/A	N/A	N/A	N/A		N/A	N/A	N/A	N/A	N/A	N/A	N/A	1	1	2	0	0	0	0	0	0	0	0	0	2	2
546	2020-09-24 11:35:12	2020-09-24 11:48:57	Albacete	Between 100,001 and 400,000	Male	1957	University studies	Yes, it is my usual home	One	None	None	Same	Same	Retired			N/A	N/A	N/A	N/A	N/A	N/A	N/A	N/A	N/A	N/A	N/A		N/A	N/A	N/A	N/A	N/A	N/A	N/A	4	4	4	0	0	0	0	0	0	0	0	0	4	4
547	2020-09-24 11:35:17	2020-09-24 11:42:15	Valencia/València	Between 400,001 and 1,000,000			University studies	Yes, it is my usual home	Two	One	None		Worse	I am salaried employee and I combine telework and work outside the home	…the private sector	Yes, I have a lower performance	Yes	No	No	No	No	No	Yes	No	No	Yes	No		N/A	N/A	N/A	N/A	N/A	N/A	N/A
548	2020-09-24 11:36:22	2020-09-24 11:47:32	Valencia/València	Between 10,001 and 50,000	Male	1983	University studies	Yes, it is my usual home	Three	Two	One	Same	Same	I am salaried employee and I combine telework and work outside the home	…the public sector	No	No	No	No	No	Yes	Yes	No	Yes	No	No	Yes		N/A	N/A	N/A	N/A	N/A	N/A	N/A	0	0	0	0	0	0	3	5	3	5	7	5	0	0
549	2020-09-24 11:37:34	2020-09-24 11:39:35	Valencia/València	Between 10,001 and 50,000	Male	1990	University studies	Yes, it is my usual home	Three	None	None	Worse	Worse	I am unemployed or on leave of absence			N/A	N/A	N/A	N/A	N/A	N/A	N/A	N/A	N/A	N/A	N/A		N/A	N/A	N/A	N/A	N/A	N/A	N/A
550	2020-09-24 11:38:39	2020-09-24 12:01:57	Valencia/València	Between 10,001 and 50,000	Male	1949	University studies	Yes, it is my usual home	Two	None	Two			Retired			N/A	N/A	N/A	N/A	N/A	N/A	N/A	N/A	N/A	N/A	N/A		N/A	N/A	N/A	N/A	N/A	N/A	N/A	5	7	7	0	0	0	0	0	0	0	0	0	6	7
551	2020-09-24 11:39:02	2020-09-24 11:55:57	Valencia/València	Between 2,001 and 10,000	Male	1983	University studies	Yes, it is my usual home	Two	None	None	Same		I am salaried employee and I leave home to work	…the private sector	No	No	No	No	No	Yes	N/A	N/A	N/A	N/A	N/A	N/A		N/A	N/A	N/A	N/A	N/A	N/A	N/A	2	7	2	2	2	2	0	0	0	7	7	7	7	7
552	2020-09-24 11:39:44	2020-09-24 11:54:20		Between 2,001 and 10,000	Male	1944	University studies	Yes, it is my usual home	One	None	One		Same	Retired			N/A	N/A	N/A	N/A	N/A	N/A	N/A	N/A	N/A	N/A	N/A		N/A	N/A	N/A	N/A	N/A	N/A	N/A	7	7	7	7	7	7							7	7
553	2020-09-24 11:39:53	2020-09-24 11:48:43	Valencia/València	Between 10,001 and 50,000	Male	1981	University studies	Yes, it is my usual home	Two	One	One	Better	Same	I am salaried employee and I combine telework and work outside the home	…the private sector	No	Yes	No	No	No	No	No	No	No	No	Yes	No		N/A	N/A	N/A	N/A	N/A	N/A	N/A	0	7	5	0	3	0	0	0	0	0	0	0	7	7
554	2020-09-24 11:40:48	2020-09-24 11:53:45	Valencia/València	More than 1,000,000 inhabitants	Female	1970	University studies	Yes, it is my usual home	Three	Two	Three	Better	Same	I am salaried employee and I combine telework and work outside the home	…the private sector	No	Yes	No	No	No	No	No	No	No	No	No	Yes		N/A	N/A	N/A	N/A	N/A	N/A	N/A	2	7	7	0	1	1	5	5	5	5	5	5	7	7
555	2020-09-24 11:41:17	2020-09-24 11:50:48	Palencia	Less than 2,000 inhabitants	Female	1964	University studies	Yes, it is my usual home	Three	None	One	Same	Same	I am salaried employee and I combine telework and work outside the home	…the public sector	No	No	No	No	No	Yes	Yes	No	Yes	No	Yes	No		N/A	N/A	N/A	N/A	N/A	N/A	N/A	7	7	7	7	7	7							7	7
556	2020-09-24 11:42:19	2020-09-24 11:56:09	Málaga	Between 50,001 and 100,000	Male	1975	University studies	Yes, it is my usual home	Three	Two	One	Same		I am salaried employee and I combine telework and work outside the home	…the private sector	Yes, I have a higher performance	Yes	No	No	No	No	No	Yes	No	No	No	No		N/A	N/A	N/A	N/A	N/A	N/A	N/A	7	7	7	2	2	2	2	5	3	2	7	3	7	7
557	2020-09-24 11:43:48	2020-09-24 11:53:03	Valencia/València	Between 400,001 and 1,000,000	Male	1961	University studies	Yes, it is my usual home	One	None	None	Worse	Better	I am salaried employee and I leave home to work	…the public sector	No	No	No	No	No	Yes	N/A	N/A	N/A	N/A	N/A	N/A		N/A	N/A	N/A	N/A	N/A	N/A	N/A	7	7		7	7								7	7
558	2020-09-24 11:43:51	2020-09-24 11:49:50	Castellón/Castelló	Between 10,001 and 50,000	Male	1976	University studies	Yes, it is my usual home	Three	Two	None	Same	Worse	I am self-employed, and I leave home to work		Yes, I have a lower performance	Yes	No	No	No	No	N/A	N/A	N/A	N/A	N/A	N/A		N/A	N/A	N/A	N/A	N/A	N/A	N/A	5	5	5	1	1	1	5	5	5	7	7	7	5	5
559	2020-09-24 11:44:50	2020-09-24 12:16:19	Valencia/València	Between 400,001 and 1,000,000	Female	1969	University studies	Yes, it is my usual home	One	None	One	Same	Same	Other			N/A	N/A	N/A	N/A	N/A	N/A	N/A	N/A	N/A	N/A	N/A		N/A	N/A	N/A	N/A	N/A	N/A	N/A													1	1
560	2020-09-24 11:48:11	2020-09-24 11:57:36	Alicante/Alacant	Between 100,001 and 400,000	Male	1966	University studies	No, I have returned to my usual residence	None			Same	Same	I am unemployed or on leave of absence			N/A	N/A	N/A	N/A	N/A	N/A	N/A	N/A	N/A	N/A	N/A		N/A	N/A	N/A	N/A	N/A	N/A	N/A	7	7	7	1	1	1							7	7
561	2020-09-24 11:49:59	2020-09-24 11:58:11	Huesca	Between 2,001 and 10,000	Male	1959	University studies	Yes, it is my usual home	Two	None	None	Same	Same	I am salaried employee and I leave home to work	…the private sector	No	Yes	No	No	No	No	N/A	N/A	N/A	N/A	N/A	N/A		N/A	N/A	N/A	N/A	N/A	N/A	N/A	7	7		2	2		7	7		0	0		7	7
562	2020-09-24 11:50:53	2020-09-24 11:52:39	Burgos	Between 10,001 and 50,000	Female	1996	University studies	Yes, although it is not my usual residence	Three	Two	Three			Student			N/A	N/A	N/A	N/A	N/A	N/A	N/A	N/A	N/A	N/A	N/A	Yes, for other reasons	Yes	No	No	No	No	No	No
563	2020-09-24 11:52:01	2020-09-24 12:02:01	Valencia/València	Between 400,001 and 1,000,000	Male	1973	University studies	Yes, it is my usual home	One	None	One	Same	Same	I am salaried employee and I combine telework and work outside the home	…the public sector	Yes, I have a lower performance	No	No	No	No	Yes	Yes	No	Yes	No	Yes	No		N/A	N/A	N/A	N/A	N/A	N/A	N/A	0	1	1	0	1	0							1	1
564	2020-09-24 11:54:39	2020-09-24 12:07:40	Albacete	Between 100,001 and 400,000	Male	1983	University studies	Yes, it is my usual home	None			Same	Same	I am salaried employee and I combine telework and work outside the home	…the private sector	Yes, I have a lower performance	No	No	No	No	Yes	Yes	No	Yes	No	No	No		N/A	N/A	N/A	N/A	N/A	N/A	N/A	7	7		1	1		0	0		0	0		7	7
565	2020-09-24 11:55:36	2020-09-24 12:08:34	Madrid	Between 100,001 and 400,000	Male	1957	Baccalaureate	Yes, it is my usual home	One	None	One	Same	Same	Retired			N/A	N/A	N/A	N/A	N/A	N/A	N/A	N/A	N/A	N/A	N/A		N/A	N/A	N/A	N/A	N/A	N/A	N/A	2	4	3										7	7
566	2020-09-24 11:57:11	2020-09-24 12:07:18	Alicante/Alacant	Between 100,001 and 400,000	Male	1976	University studies	Yes, it is my usual home	Four	Three	None	Same	Same	I am salaried employee and I leave home to work	…the private sector	No	Yes	No	No	No	No	N/A	N/A	N/A	N/A	N/A	N/A		N/A	N/A	N/A	N/A	N/A	N/A	N/A							5	5	5	7	7	7
567	2020-09-24 11:58:17	2020-09-24 12:08:01						Yes, it is my usual home	Three	None	One		Same	I am salaried employee and I leave home to work	…the public sector	No	No	Yes	No	No	No	N/A	N/A	N/A	N/A	N/A	N/A		N/A	N/A	N/A	N/A	N/A	N/A	N/A
568	2020-09-24 12:00:16	2020-09-24 12:08:43	Barcelona	Between 10,001 and 50,000	Male	1967	University studies	Yes, it is my usual home	One	None	None	Same	Same	I am self-employed, and I combine telework and work outside the home		Yes, I have a higher performance	No	No	No	No	Yes	No	No	No	No	Yes	No		N/A	N/A	N/A	N/A	N/A	N/A	N/A	2	2	2	2	2	2							2	2
569	2020-09-24 12:00:43	2020-09-24 12:15:59	Valencia/València	Between 400,001 and 1,000,000	Male	1951	University studies	Yes, it is my usual home	Two	None	One		Same	Retired			N/A	N/A	N/A	N/A	N/A	N/A	N/A	N/A	N/A	N/A	N/A		N/A	N/A	N/A	N/A	N/A	N/A	N/A	1	1		0	0		0	0		0	0		1	1
570	2020-09-24 12:01:40	2020-09-24 12:14:29	Valencia/València	Between 400,001 and 1,000,000	Female	1957	University studies	No, I have moved to another residence	Two	None	One	Same	Same	I am salaried employee and I leave home to work	…the public sector	Yes, I have a lower performance	No	No	No	No	Yes	N/A	N/A	N/A	N/A	N/A	N/A		N/A	N/A	N/A	N/A	N/A	N/A	N/A	7	7	7	2	5	2	0	0	0	0	0	0	7	7
571	2020-09-24 12:02:31	2020-09-24 12:17:14	Valencia/València	Between 400,001 and 1,000,000	Male	1953	University studies	Yes, although it is not my usual residence	One	None	None	Same	Same	Retired			N/A	N/A	N/A	N/A	N/A	N/A	N/A	N/A	N/A	N/A	N/A		N/A	N/A	N/A	N/A	N/A	N/A	N/A	7	7		2	4		0	0		0	0		7	7
572	2020-09-24 12:04:35	2020-09-24 12:20:01	Valencia/València	More than 1,000,000 inhabitants	Female	1960	Job training	Yes, it is my usual home	None			Same	Same	Other			N/A	N/A	N/A	N/A	N/A	N/A	N/A	N/A	N/A	N/A	N/A		N/A	N/A	N/A	N/A	N/A	N/A	N/A	7	7	7	1	1	1							7	7
573	2020-09-24 12:04:43	2020-09-24 12:11:04	Valencia/València	Between 10,001 and 50,000	Female	1970	University studies	Yes, although it is not my usual residence	Two	None	None	Same	Same	I am salaried employee and I leave home to work	…the private sector	Yes, I have a lower performance	No	No	No	No	Yes	N/A	N/A	N/A	N/A	N/A	N/A		N/A	N/A	N/A	N/A	N/A	N/A	N/A	5	7	3	2	5	2	0	0	0	0	0	0	7	7
574	2020-09-24 12:04:43	2020-09-24 12:20:32	Valencia/València	Less than 2,000 inhabitants	Female	1995	University studies	Yes, it is my usual home	One	None	None	Better	Better	I am salaried employee and I leave home to work	…the public sector	No	No	No	No	No	Yes	N/A	N/A	N/A	N/A	N/A	N/A		N/A	N/A	N/A	N/A	N/A	N/A	N/A	4	4	4	1	1	1	0	0	0	0	0	0	0	0
575	2020-09-24 12:05:50	2020-09-24 12:18:32		Between 10,001 and 50,000	Female	1972	University studies	Yes, it is my usual home	Three	None	None	Same		I am salaried employee and I leave home to work	…the public sector	Yes, I have a higher performance	No	No	No	No	Yes	N/A	N/A	N/A	N/A	N/A	N/A		N/A	N/A	N/A	N/A	N/A	N/A	N/A	0	7	7	2	5	2	2	7	5	2	7	2	4	7
576	2020-09-24 12:06:23	2020-09-24 12:19:44	Bizkaia	Between 10,001 and 50,000	Male	1968	Job training	Yes, it is my usual home	None			Worse	Better	I am self-employed, and I leave home to work		No	Yes	No	No	No	No	N/A	N/A	N/A	N/A	N/A	N/A		N/A	N/A	N/A	N/A	N/A	N/A	N/A	0	0	0	1	1	1							7	7
577	2020-09-24 12:07:12	2020-09-24 12:20:08	Valencia/València	Between 10,001 and 50,000	Male	1967	University studies	Yes, it is my usual home	Two	None	None	Same	Same	I am salaried employee and I leave home to work	…the public sector		No	No	No	No	Yes	N/A	N/A	N/A	N/A	N/A	N/A		N/A	N/A	N/A	N/A	N/A	N/A	N/A	0	3	0	1	1	1							2	3
578	2020-09-24 12:08:24	2020-09-24 12:17:56	Valencia/València	More than 1,000,000 inhabitants	Female	1996	University studies	No, I have returned to my usual residence	Two	None	None	Same	Same	I am self-employed, and I leave home to work		Yes, I have a lower performance	No	No	No	No	Yes	N/A	N/A	N/A	N/A	N/A	N/A		N/A	N/A	N/A	N/A	N/A	N/A	N/A	7	3	7	1	2	1	0	0	0	0	0	0	6	4
579	2020-09-24 12:10:45	2020-09-24 12:30:42	Badajoz	Between 100,001 and 400,000	Female	1976	University studies	Yes, it is my usual home	Three	Two	None	Worse	Better	I am salaried employee and I leave home to work	…the public sector	Yes, I have a lower performance	No	Yes	No	No	No	N/A	N/A	N/A	N/A	N/A	N/A		N/A	N/A	N/A	N/A	N/A	N/A	N/A	6	6		1	4		2	6		3	6		6	6
580	2020-09-24 12:10:49	2020-09-24 12:24:15	Barcelona	Less than 2,000 inhabitants	Female	1966	University studies	Yes, it is my usual home	Two	None	None	Same	Same	I am salaried employee and I leave home to work	…the private sector	Yes, I have a lower performance	Yes	No	No	No	No	N/A	N/A	N/A	N/A	N/A	N/A		N/A	N/A	N/A	N/A	N/A	N/A	N/A	4	7	5	1	2	1							5	5
581	2020-09-24 12:11:23	2020-09-24 12:24:07	Valencia/València	Between 100,001 and 400,000	Female	1991	University studies	Yes, it is my usual home	Three	None	Two	Worse	Better	I am salaried employee and I leave home to work	…the private sector	No	No	No	No	No	Yes	N/A	N/A	N/A	N/A	N/A	N/A		N/A	N/A	N/A	N/A	N/A	N/A	N/A	2	7		2	7		0	0		0	0		3	7
582	2020-09-24 12:11:50	2020-09-24 12:23:40	Madrid	More than 1,000,000 inhabitants	Male	1993	University studies	No, I have moved to another residence	Two	None	None	Same		I am salaried employee and telework	…the private sector	Yes, I have a lower performance	Yes	No	No	No	No	No	No	No	Yes	Yes	No		N/A	N/A	N/A	N/A	N/A	N/A	N/A
583	2020-09-24 12:13:01	2020-09-24 12:20:13	Valencia/València	More than 1,000,000 inhabitants	Female	1994	University studies	No, I have returned to my usual residence	One	None	One	Same	Same	I am salaried employee and I leave home to work	…the private sector	Yes, I have a lower performance	No	Yes	No	No	No	N/A	N/A	N/A	N/A	N/A	N/A		N/A	N/A	N/A	N/A	N/A	N/A	N/A	3	7	0	2	2	1							5	7
584	2020-09-24 12:16:01	2020-09-24 12:24:50	Albacete	Between 100,001 and 400,000	Male	1987	Baccalaureate	Yes, it is my usual home	Two	None	Two	Worse	Worse	I was fired after the state of alarm period			N/A	N/A	N/A	N/A	N/A	N/A	N/A	N/A	N/A	N/A	N/A		N/A	N/A	N/A	N/A	N/A	N/A	N/A		2
585	2020-09-24 12:17:01	2020-09-24 12:29:48	Valencia/València	Between 2,001 and 10,000	Male	1961	University studies	Yes, it is my usual home	Two	None	None	Same	Same	I am salaried employee and telework	…the private sector	No	No	No	No	No	Yes	No	No	No	Yes	Yes	No		N/A	N/A	N/A	N/A	N/A	N/A	N/A
586	2020-09-24 12:17:48	2020-09-24 12:19:01	Madrid	More than 1,000,000 inhabitants	Male	1958	University studies	Yes, it is my usual home	One	None	One						N/A	N/A	N/A	N/A	N/A	N/A	N/A	N/A	N/A	N/A	N/A		N/A	N/A	N/A	N/A	N/A	N/A	N/A
587	2020-09-24 12:18:49	2020-09-24 12:30:38	Valencia/València	Between 400,001 and 1,000,000	Male	1974	University studies	Yes, it is my usual home	Three	None	None	Same	Same	I am salaried employee and I combine telework and work outside the home	…the private sector	No	No	No	No	No	Yes	No	No	Yes	No	No	No		N/A	N/A	N/A	N/A	N/A	N/A	N/A	0	1	1	2	2	2				5	7	5	5	2
588	2020-09-24 12:19:02	2020-09-24 12:29:01	Cáceres	Between 2,001 and 10,000	Female	1980	Job training	Yes, it is my usual home	Two	One	None	Same	Better	Other			N/A	N/A	N/A	N/A	N/A	N/A	N/A	N/A	N/A	N/A	N/A		N/A	N/A	N/A	N/A	N/A	N/A	N/A	7	7	7	5	5	5	5	5	5	7	7	7	6	6
589	2020-09-24 12:19:19	2020-09-24 13:27:35	Valencia/València	Between 400,001 and 1,000,000	Male	1951	University studies	Yes, it is my usual home	Two	None	One	Same	Same	Retired			N/A	N/A	N/A	N/A	N/A	N/A	N/A	N/A	N/A	N/A	N/A		N/A	N/A	N/A	N/A	N/A	N/A	N/A	1	1		0	0		0	0		0	0		1	1
590	2020-09-24 12:19:37	2020-09-24 12:21:00	Madrid	More than 1,000,000 inhabitants	Female	1955	University studies										N/A	N/A	N/A	N/A	N/A	N/A	N/A	N/A	N/A	N/A	N/A		N/A	N/A	N/A	N/A	N/A	N/A	N/A
591	2020-09-24 12:19:50	2020-09-24 12:26:43		Between 2,001 and 10,000	Male	1969	Secondary education	Yes, it is my usual home	Three	None	One	Same	Same	I am salaried employee and I leave home to work	…the private sector	No	No	No	No	No	Yes	N/A	N/A	N/A	N/A	N/A	N/A		N/A	N/A	N/A	N/A	N/A	N/A	N/A
592	2020-09-24 12:20:43	2020-09-24 12:35:50	Barcelona	More than 1,000,000 inhabitants	Male	1933	University studies	Yes, it is my usual home	One	None	None	Same	Same	Retired			N/A	N/A	N/A	N/A	N/A	N/A	N/A	N/A	N/A	N/A	N/A		N/A	N/A	N/A	N/A	N/A	N/A	N/A	7	7	7	7	7	7
593	2020-09-24 12:20:59	2020-09-24 12:31:44	Madrid	More than 1,000,000 inhabitants	Male	1960	University studies	Yes, it is my usual home	Three	None	Two	Same	Same	I am salaried employee and telework	…the public sector	Yes, I have a higher performance	No	No	No	No	Yes	Yes	No	Yes	No	No	No		N/A	N/A	N/A	N/A	N/A	N/A	N/A	2	4	4	2	4	4							2	3
594	2020-09-24 12:21:56	2020-09-24 12:33:14	Valencia/València	Between 10,001 and 50,000	Female	1984	Baccalaureate	No, I have returned to my usual residence	Three	Two	Two	Worse	Better	I was fired during the state of alarm period			N/A	N/A	N/A	N/A	N/A	N/A	N/A	N/A	N/A	N/A	N/A		N/A	N/A	N/A	N/A	N/A	N/A	N/A	7	7		1	1		5	5		7	7		7	7
595	2020-09-24 12:22:09	2020-09-24 12:53:06	Murcia	Between 400,001 and 1,000,000	Male	1938	Job training	Yes, it is my usual home	One	None	One			Retired			N/A	N/A	N/A	N/A	N/A	N/A	N/A	N/A	N/A	N/A	N/A		N/A	N/A	N/A	N/A	N/A	N/A	N/A
596	2020-09-24 12:22:18	2020-09-24 12:31:55	Valencia/València	Between 10,001 and 50,000	Male	1977	University studies	Yes, it is my usual home	One	None	None			Other			N/A	N/A	N/A	N/A	N/A	N/A	N/A	N/A	N/A	N/A	N/A		N/A	N/A	N/A	N/A	N/A	N/A	N/A	1	7	2	0	0	0	0	0	0	0	0	0	2	7
597	2020-09-24 12:23:07	2020-09-24 12:24:15	Valencia/València	Between 400,001 and 1,000,000	Male	1945	University studies		One	None	None						N/A	N/A	N/A	N/A	N/A	N/A	N/A	N/A	N/A	N/A	N/A		N/A	N/A	N/A	N/A	N/A	N/A	N/A
598	2020-09-24 12:26:44	2020-09-24 12:35:22	Alicante/Alacant	Between 100,001 and 400,000	Female	1976	University studies	Yes, it is my usual home	Four	Three	One	Same	Same	Unpaid work at home			N/A	N/A	N/A	N/A	N/A	N/A	N/A	N/A	N/A	N/A	N/A		N/A	N/A	N/A	N/A	N/A	N/A	N/A	7	7	7	5	5	5	5	5	5	7	7	7	7	7
599	2020-09-24 12:30:27	2020-09-24 12:44:10	Cáceres	Between 2,001 and 10,000	Female	1976	Job training	Yes, it is my usual home	Three	Two	One	Same	Same	Sick leave/pregnancy			N/A	N/A	N/A	N/A	N/A	N/A	N/A	N/A	N/A	N/A	N/A		N/A	N/A	N/A	N/A	N/A	N/A	N/A	2	7	7	3	7	7	0	7	5	7	7	1	2	7
600	2020-09-24 12:31:20	2020-09-24 12:47:59	Valencia/València	Between 400,001 and 1,000,000	Male	1940	University studies	No, I have moved to another residence	Five or more		One	Same	Same	Retired			N/A	N/A	N/A	N/A	N/A	N/A	N/A	N/A	N/A	N/A	N/A		N/A	N/A	N/A	N/A	N/A	N/A	N/A
601	2020-09-24 12:32:29	2020-09-24 12:35:01		Between 100,001 and 400,000	Male	2002	Job training	Yes, it is my usual home	One	None	None	Same	Same	Student			N/A	N/A	N/A	N/A	N/A	N/A	N/A	N/A	N/A	N/A	N/A	Yes, I am not sure how the classes will be taught	No	No	No	No	No	No	No
602	2020-09-24 12:35:12	2020-09-24 12:45:29	Barcelona	More than 1,000,000 inhabitants	Male	1945	Baccalaureate	Yes, it is my usual home	One	One	One	Same	Same	Retired			N/A	N/A	N/A	N/A	N/A	N/A	N/A	N/A	N/A	N/A	N/A		N/A	N/A	N/A	N/A	N/A	N/A	N/A	1	1	1		1								1	1
603	2020-09-24 12:37:21	2020-09-24 12:50:39	Almeria	Between 10,001 and 50,000	Male	1973	Job training	Yes, it is my usual home	Three	Two	None	Same	Same	I am salaried employee and I combine telework and work outside the home	…the private sector	Yes, I have a higher performance	Yes	No	No	No	No	No	No	No	No	No	Yes		N/A	N/A	N/A	N/A	N/A	N/A	N/A	1	3	2	0	1	0	3	4	3	0	0	0	3	3
604	2020-09-24 12:40:16	2020-09-24 12:53:20		More than 1,000,000 inhabitants	Female	1947	Primary education	Yes, it is my usual home	One	None	Two	Same	Same	Retired			N/A	N/A	N/A	N/A	N/A	N/A	N/A	N/A	N/A	N/A	N/A		N/A	N/A	N/A	N/A	N/A	N/A	N/A	0	0
605	2020-09-24 12:41:00	2020-09-24 12:52:22	Alicante/Alacant	Between 2,001 and 10,000	Male	1950	University studies	Yes, it is my usual home	None			Same	Same	Retired			N/A	N/A	N/A	N/A	N/A	N/A	N/A	N/A	N/A	N/A	N/A		N/A	N/A	N/A	N/A	N/A	N/A	N/A	7	7	7	7	7	7							7	7
606	2020-09-24 12:42:35	2020-09-24 12:55:31	Valencia/València	Between 10,001 and 50,000	Female	1962	Baccalaureate	Yes, it is my usual home	Three	One	One	Same	Same	I am salaried employee and I leave home to work	…the private sector	No	Yes	No	No	No	No	N/A	N/A	N/A	N/A	N/A	N/A		N/A	N/A	N/A	N/A	N/A	N/A	N/A	7	7		3	3					2	0		7	7
607	2020-09-24 12:42:39	2020-09-24 12:44:05	Badajoz	Between 100,001 and 400,000	Male	1976	Job training										N/A	N/A	N/A	N/A	N/A	N/A	N/A	N/A	N/A	N/A	N/A		N/A	N/A	N/A	N/A	N/A	N/A	N/A
608	2020-09-24 12:42:47	2020-09-24 12:56:35	Valencia/València	More than 1,000,000 inhabitants	Male	1951	University studies	Yes, it is my usual home	Two	One	Two	Worse		I am self-employed, and I combine telework and work outside the home		Yes, I have a lower performance	Yes	No	No	Yes	No	No	Yes	No	No	No	No		N/A	N/A	N/A	N/A	N/A	N/A	N/A	2	2	2	0	0	0							7	7
609	2020-09-24 12:44:44	2020-09-24 12:57:39	Zaragoza	Between 400,001 and 1,000,000	Female	1962	Job training	Yes, it is my usual home	None			Same	Same	I am salaried employee and I leave home to work	…the public sector	No	No	No	Yes	No	No	N/A	N/A	N/A	N/A	N/A	N/A		N/A	N/A	N/A	N/A	N/A	N/A	N/A	3	7	3	4	5	4							5	7
610	2020-09-24 12:45:19	2020-09-24 12:47:35	Valencia/València	Between 10,001 and 50,000	Male	1957	University studies	Yes, it is my usual home	Three	None	One	Same	Same	Retired			N/A	N/A	N/A	N/A	N/A	N/A	N/A	N/A	N/A	N/A	N/A		N/A	N/A	N/A	N/A	N/A	N/A	N/A
611	2020-09-24 12:45:27	2020-09-24 12:56:51	Badajoz	Between 400,001 and 1,000,000	Female	1977	University studies	Yes, it is my usual home	One	None		Same	Same	I am salaried employee and I leave home to work	…the public sector	No	No	No	No	No	Yes	N/A	N/A	N/A	N/A	N/A	N/A		N/A	N/A	N/A	N/A	N/A	N/A	N/A				7	7	7							7	7
612	2020-09-24 12:48:24	2020-09-24 12:59:13	Valencia/València	Between 400,001 and 1,000,000	Male	1955	University studies	Yes, it is my usual home	Two	None	None	Same	Same	Other			N/A	N/A	N/A	N/A	N/A	N/A	N/A	N/A	N/A	N/A	N/A		N/A	N/A	N/A	N/A	N/A	N/A	N/A	5	5		3	3		0	2		0	0		5	5
613	2020-09-24 12:49:01	2020-09-24 12:58:09	Valencia/València	Between 400,001 and 1,000,000	Male	1960	University studies	Yes, it is my usual home	Three	None	None	Same	Same	I am salaried employee and I combine telework and work outside the home	…the public sector	Yes, I have a lower performance	No	No	No	No	Yes	No	No	No	No	Yes	No		N/A	N/A	N/A	N/A	N/A	N/A	N/A	5	7	5	2	2	2	0	0	0	0	0	0	3	3
614	2020-09-24 12:49:58	2020-09-24 12:59:54	Valencia/València	Between 400,001 and 1,000,000	Female	1961	University studies	Yes, it is my usual home	Three	One	One	Better	Better	I am salaried employee and I leave home to work	…the public sector	Yes, I have a lower performance	No	No	No	Yes	No	N/A	N/A	N/A	N/A	N/A	N/A		N/A	N/A	N/A	N/A	N/A	N/A	N/A	3	7	5	2	7	3	0	1	0	7	7	2	1	7
615	2020-09-24 12:50:44	2020-09-24 13:02:49	Valencia/València	Between 400,001 and 1,000,000	Male	1976	Secondary education	Yes, it is my usual home	One	None	None	Better	Worse	I am salaried employee and telework	…the private sector	Yes, I have a higher performance	No	No	No	No	Yes	No	No	Yes	No	No	No		N/A	N/A	N/A	N/A	N/A	N/A	N/A	0	2	2	1	1	1							3	5
616	2020-09-24 12:51:25	2020-09-24 12:59:17	Valencia/València	More than 1,000,000 inhabitants	Male	1951	University studies	Yes, it is my usual home	One	None	One	Same	Same	Retired			N/A	N/A	N/A	N/A	N/A	N/A	N/A	N/A	N/A	N/A	N/A		N/A	N/A	N/A	N/A	N/A	N/A	N/A
617	2020-09-24 12:51:53	2020-09-24 12:55:00	Valencia/València	More than 1,000,000 inhabitants	Male	1958	Secondary education	Yes, it is my usual home	One	None	One	Same		I am unemployed or on leave of absence			N/A	N/A	N/A	N/A	N/A	N/A	N/A	N/A	N/A	N/A	N/A		N/A	N/A	N/A	N/A	N/A	N/A	N/A
618	2020-09-24 12:57:32	2020-09-24 13:05:43	Valencia/València	More than 1,000,000 inhabitants	Male	1991	University studies	Yes, it is my usual home	One	None	None	Worse	Better	I am salaried employee and I leave home to work	…the public sector	Yes, I have a lower performance	No	No	No	No	Yes	N/A	N/A	N/A	N/A	N/A	N/A		N/A	N/A	N/A	N/A	N/A	N/A	N/A	7	7	7	1	1	1							7	7
619	2020-09-24 12:57:50	2020-09-24 13:00:36	Sevilla	Between 2,001 and 10,000	Male	1973	University studies	Yes, it is my usual home	Three	Two	Two	Same	Same	I am salaried employee and I leave home to work	…the public sector	No	No	No	No	No	Yes	N/A	N/A	N/A	N/A	N/A	N/A		N/A	N/A	N/A	N/A	N/A	N/A	N/A
620	2020-09-24 13:01:26	2020-09-24 13:11:50	Valencia/València	Between 50,001 and 100,000	Female	1952	University studies	Yes, it is my usual home	One	None	One	Same	Same	Retired			N/A	N/A	N/A	N/A	N/A	N/A	N/A	N/A	N/A	N/A	N/A		N/A	N/A	N/A	N/A	N/A	N/A	N/A	7	7	7	5	5	5	0	0	0	0	0	0	7	7
621	2020-09-24 13:02:53	2020-09-24 13:16:55	Valencia/València	Between 10,001 and 50,000	Female	1958	Job training	Yes, it is my usual home	Three	Three	None	Same	Same	I am self-employed, and I combine telework and work outside the home		Yes, I have a lower performance	No	No	No	Yes	No	No	No	No	Yes	No	No		N/A	N/A	N/A	N/A	N/A	N/A	N/A							2	5
622	2020-09-24 13:03:02	2020-09-24 13:11:43	Valencia/València	Between 400,001 and 1,000,000	Female	1988	University studies	Yes, it is my usual home	One	None	None	Better	Better	I am salaried employee and I leave home to work	…the private sector	Yes, I have a higher performance	No	No	No	No	Yes	N/A	N/A	N/A	N/A	N/A	N/A		N/A	N/A	N/A	N/A	N/A	N/A	N/A	0	7	0	1	1	1	0	0	0	0	2	0	6	7
623	2020-09-24 13:03:10	2020-09-24 15:02:31	Cáceres	Between 2,001 and 10,000	Female	1978	Job training	Yes, it is my usual home	Two	None	One	Same	Same	I am salaried employee and I leave home to work	…the private sector	No	No	No	No	No	Yes	N/A	N/A	N/A	N/A	N/A	N/A		N/A	N/A	N/A	N/A	N/A	N/A	N/A	2	4	2	2	4	2	2	7	2	2	7	2	2	4
624	2020-09-24 13:04:37	2020-09-24 13:07:41	Madrid	More than 1,000,000 inhabitants	Male	1958	University studies	Yes, it is my usual home	One	None	One	Same	Same	I am salaried employee and I leave home to work	…the private sector	No	No	No	No	No	Yes	N/A	N/A	N/A	N/A	N/A	N/A		N/A	N/A	N/A	N/A	N/A	N/A	N/A
625	2020-09-24 13:04:54	2020-09-24 13:17:44	Valencia/València	Between 400,001 and 1,000,000	Male	1944	University studies	Yes, it is my usual home	Two	None	None			Retired			N/A	N/A	N/A	N/A	N/A	N/A	N/A	N/A	N/A	N/A	N/A		N/A	N/A	N/A	N/A	N/A	N/A	N/A	0	0	0	0	0	0	0	0	0	0	0	0	0	0
626	2020-09-24 13:04:56	2020-09-24 13:18:32	Alicante/Alacant	Between 10,001 and 50,000	Female	1950	Secondary education	Yes, it is my usual home	One	None	One	Worse	Worse	Retired			N/A	N/A	N/A	N/A	N/A	N/A	N/A	N/A	N/A	N/A	N/A		N/A	N/A	N/A	N/A	N/A	N/A	N/A	7	7		7	7		0	0		0	0		2	2
627	2020-09-24 13:04:56	2020-09-24 13:07:10	Murcia	Between 400,001 and 1,000,000	Male	1960	University studies	Yes, it is my usual home	Three	None	None	Same	Same	Sick leave/pregnancy			N/A	N/A	N/A	N/A	N/A	N/A	N/A	N/A	N/A	N/A	N/A		N/A	N/A	N/A	N/A	N/A	N/A	N/A
628	2020-09-24 13:05:34	2020-09-24 13:16:24	Zaragoza	Between 400,001 and 1,000,000	Male	1958	Baccalaureate	Yes, it is my usual home	Two	None	Two	Worse	Better	I am salaried employee and I leave home to work	…the public sector	Yes, I have a lower performance	No	No	No	No	Yes	N/A	N/A	N/A	N/A	N/A	N/A		N/A	N/A	N/A	N/A	N/A	N/A	N/A	3	3	3	2	2	2							5	5
629	2020-09-24 13:05:37	2020-09-24 13:08:33	Tarragona	Between 10,001 and 50,000	Male	1955	Baccalaureate	Yes, it is my usual home	One	None	None	Same	Same	Retired			N/A	N/A	N/A	N/A	N/A	N/A	N/A	N/A	N/A	N/A	N/A		N/A	N/A	N/A	N/A	N/A	N/A	N/A
630	2020-09-24 13:06:25	2020-09-24 13:26:30	Cáceres	Between 10,001 and 50,000	Male	1948	University studies	Yes, it is my usual home	Two	None	None	Same		Retired			N/A	N/A	N/A	N/A	N/A	N/A	N/A	N/A	N/A	N/A	N/A		N/A	N/A	N/A	N/A	N/A	N/A	N/A	0	1	0	0	0	0	0	0	0	0	0	0	1
631	2020-09-24 13:08:00	2020-09-24 13:19:01	Valencia/València	Between 400,001 and 1,000,000	Female	1959	University studies	Yes, it is my usual home	Three	None	One	Same	Same	I am salaried employee and I leave home to work	…the public sector	Yes, I have a lower performance	No	No	No	No	Yes	N/A	N/A	N/A	N/A	N/A	N/A		N/A	N/A	N/A	N/A	N/A	N/A	N/A	1	1	1	0	1	0	0	0	0	0	0	0	1	1
632	2020-09-24 13:08:13	2020-09-24 13:15:18	Alicante/Alacant	Between 50,001 and 100,000	Female	1982	University studies	Yes, it is my usual home	Three	Two	None	Same	Same	I am salaried employee and telework	…the private sector	Yes, I have a higher performance	Yes	No	No	No	No	No	Yes	No	No	No	No		N/A	N/A	N/A	N/A	N/A	N/A	N/A
633	2020-09-24 13:09:06	2020-09-24 13:22:01	Albacete	Between 100,001 and 400,000	Female	1986	Baccalaureate	No, I have returned to my usual residence	None			Better	Worse	I am self-employed, and I leave home to work		Yes, I have a lower performance	Yes	No	No	No	No	N/A	N/A	N/A	N/A	N/A	N/A		N/A	N/A	N/A	N/A	N/A	N/A	N/A	5	7	5	1	1	1				1	0	1	5	7
634	2020-09-24 13:11:17	2020-09-24 13:24:49	Valencia/València	Between 50,001 and 100,000	Male	1954	University studies	Yes, it is my usual home	One	None	One	Same	Same	I am salaried employee and I leave home to work	…the public sector	Yes, I have a lower performance	No	No	No	No	Yes	N/A	N/A	N/A	N/A	N/A	N/A		N/A	N/A	N/A	N/A	N/A	N/A	N/A	0	0	0	0	0	0	0	0	0	0	0	0	7	7
635	2020-09-24 13:13:04	2020-09-24 13:28:10	Valencia/València	Between 50,001 and 100,000	Female	1951	University studies	Yes, it is my usual home	One	None	One	Same	Same	Retired			N/A	N/A	N/A	N/A	N/A	N/A	N/A	N/A	N/A	N/A	N/A		N/A	N/A	N/A	N/A	N/A	N/A	N/A		7	7	7	7	7							4	4
636	2020-09-24 13:16:54	2020-09-24 13:32:50	Badajoz	Between 100,001 and 400,000	Male	1979	University studies	Yes, it is my usual home	One	None	None	Worse	Better	I am self-employed, and I combine telework and work outside the home		Yes, I have a lower performance	Yes	No	No	No	No	No	No	No	No	Yes	No		N/A	N/A	N/A	N/A	N/A	N/A	N/A	5	3	5	0	0	0	0	0	0	0	0	0	5	3
637	2020-09-24 13:17:47	2020-09-24 13:30:46	Valencia/València	Between 100,001 and 400,000	Male	1993	University studies	No, I have moved to another residence	One	None	One	Same	Worse	I am salaried employee and I leave home to work	…the private sector	No	Yes	No	No	No	No	N/A	N/A	N/A	N/A	N/A	N/A		N/A	N/A	N/A	N/A	N/A	N/A	N/A	4	4	4	1	1	1							4	4
638	2020-09-24 13:19:25	2020-09-24 13:29:30	Valencia/València	Between 400,001 and 1,000,000	Male	1960	University studies	Yes, it is my usual home	Three	Two	One	Same	Same	I am salaried employee and I leave home to work	…the public sector	No	No	No	No	No	Yes	N/A	N/A	N/A	N/A	N/A	N/A		N/A	N/A	N/A	N/A	N/A	N/A	N/A	3	6	3	0	0	0	2	4	2	5	7	5	3	5
639	2020-09-24 13:21:46	2020-09-24 13:36:10	Barcelona	More than 1,000,000 inhabitants	Female	1977	University studies	Yes, it is my usual home	Three	Two	None	Same	Same	Unpaid work at home			N/A	N/A	N/A	N/A	N/A	N/A	N/A	N/A	N/A	N/A	N/A		N/A	N/A	N/A	N/A	N/A	N/A	N/A	6	7	7	0	1	0	0	5	0	7	7	7	7	7
640	2020-09-24 13:24:03	2020-09-24 13:41:15	Cádiz	Between 10,001 and 50,000	Male	1959	Baccalaureate	Yes, although it is not my usual residence	One	None	None	Same	Same	I am unemployed or on leave of absence			N/A	N/A	N/A	N/A	N/A	N/A	N/A	N/A	N/A	N/A	N/A		N/A	N/A	N/A	N/A	N/A	N/A	N/A	0	0	0	1	1	1	0	0	0	0	0	0	0	0
641	2020-09-24 13:24:09	2020-09-24 13:33:36		Between 100,001 and 400,000	Male	1992	University studies	Yes, it is my usual home	One	None	None	Same	Same	I am salaried employee and telework	…the private sector	No	No	No	No	No	Yes	No	No	Yes	No	No	No		N/A	N/A	N/A	N/A	N/A	N/A	N/A	0	7	5	2	3	2				0	0	1	6	7
642	2020-09-24 13:26:18	2020-09-24 13:45:31	Cáceres	Between 2,001 and 10,000	Male	1976	University studies	Yes, it is my usual home	Five or more	Three	None	Better	Worse	I am salaried employee and I leave home to work	…the public sector	Yes, I have a higher performance	No	No	No	No	Yes	N/A	N/A	N/A	N/A	N/A	N/A		N/A	N/A	N/A	N/A	N/A	N/A	N/A	7	7	7	0	2	0	5	7	5	7	7	7	7	7
643	2020-09-24 13:28:36	2020-09-24 13:38:42	Valencia/València	Between 400,001 and 1,000,000	Male	1962	University studies	Yes, it is my usual home	Two	None	None	Same	Same	Retired			N/A	N/A	N/A	N/A	N/A	N/A	N/A	N/A	N/A	N/A	N/A		N/A	N/A	N/A	N/A	N/A	N/A	N/A	1	2	3	1	2	3	3	5	2	2	4	3	2	2
644	2020-09-24 13:29:58	2020-09-24 13:31:10	Valencia/València	Between 2,001 and 10,000	Male	1997	Primary education	Yes, it is my usual home	Two	None	Two						N/A	N/A	N/A	N/A	N/A	N/A	N/A	N/A	N/A	N/A	N/A		N/A	N/A	N/A	N/A	N/A	N/A	N/A
645	2020-09-24 13:31:33	2020-09-24 14:58:30	Valencia/València	Between 2,001 and 10,000	Male	1977	University studies	Yes, although it is not my usual residence	Two	None	One	Same	Same	I am salaried employee and I combine telework and work outside the home	…the public sector	No	No	No	No	No	Yes	No	No	Yes	No	Yes	No		N/A	N/A	N/A	N/A	N/A	N/A	N/A
646	2020-09-24 13:33:59	2020-09-24 13:43:17	Valencia/València			1957	University studies	Yes, it is my usual home	One	None	None	Same	Same	Retired			N/A	N/A	N/A	N/A	N/A	N/A	N/A	N/A	N/A	N/A	N/A		N/A	N/A	N/A	N/A	N/A	N/A	N/A	7	7		1	2		0	0		0	0		7	7
647	2020-09-24 13:38:34	2020-09-24 13:55:19	Valencia/València	Between 400,001 and 1,000,000	Male	1966	University studies	Yes, it is my usual home	Three	None	One	Same	Same	I am salaried employee and I leave home to work	…the private sector	No	No	Yes	No	No	No	N/A	N/A	N/A	N/A	N/A	N/A		N/A	N/A	N/A	N/A	N/A	N/A	N/A	0	3		0	2		0	0		0	0		0	2
648	2020-09-24 13:43:10	2020-09-24 13:52:49	Valencia/València	More than 1,000,000 inhabitants	Male	1995	University studies	Yes, it is my usual home	Two	Two	One	Same	Worse	I am in an ERTE (Temporary Lay-off Plan)			N/A	N/A	N/A	N/A	N/A	N/A	N/A	N/A	N/A	N/A	N/A		N/A	N/A	N/A	N/A	N/A	N/A	N/A	5	7	7	1	2	4							4	7
649	2020-09-24 13:43:17	2020-09-24 13:53:49	Valencia/València	Between 50,001 and 100,000	Female	1974	University studies	Yes, it is my usual home	Three	Two	Two	Same	Same	I am salaried employee and I leave home to work	…the private sector	No	No	No	No	No	Yes	N/A	N/A	N/A	N/A	N/A	N/A		N/A	N/A	N/A	N/A	N/A	N/A	N/A	0	0	0	1	1	1	7	7	7	3	5	3	7	7
650	2020-09-24 13:45:24	2020-09-24 13:59:59	Valencia/València	Between 10,001 and 50,000		1951	Baccalaureate	Yes, although it is not my usual residence	One	None	Two	Same	Same	Retired			N/A	N/A	N/A	N/A	N/A	N/A	N/A	N/A	N/A	N/A	N/A		N/A	N/A	N/A	N/A	N/A	N/A	N/A	0	0	0
651	2020-09-24 13:46:40	2020-09-24 13:58:15		Between 10,001 and 50,000	Female	1960	University studies	Yes, it is my usual home	Four	Two	Two	Same		Unpaid work at home			N/A	N/A	N/A	N/A	N/A	N/A	N/A	N/A	N/A	N/A	N/A		N/A	N/A	N/A	N/A	N/A	N/A	N/A	7	7	7	7	7	7
652	2020-09-24 13:46:55	2020-09-24 13:48:44	Córdoba	Between 400,001 and 1,000,000	Male	1966	University studies	Yes, it is my usual home	One	None	None	Same	Same	I am salaried employee and I leave home to work	…the public sector	No	No	No	No	No	Yes	N/A	N/A	N/A	N/A	N/A	N/A		N/A	N/A	N/A	N/A	N/A	N/A	N/A
653	2020-09-24 13:48:21	2020-09-24 14:10:23	Valencia/València	Between 400,001 and 1,000,000	Male	1960	University studies	No, I have moved to another residence	One	One	None	Worse	Same	I am salaried employee and I combine telework and work outside the home	…the public sector	Yes, I have a higher performance	No	No	No	No	Yes	Yes	No	No	No	Yes	No		N/A	N/A	N/A	N/A	N/A	N/A	N/A	2	3	4	1	1	1	0	0	0	0	0	0	3	3
654	2020-09-24 13:53:46	2020-09-24 14:14:35	Valencia/València	Between 400,001 and 1,000,000	Male	1964	University studies	Yes, it is my usual home	Three	One	None	Better	Worse	I am salaried employee and I combine telework and work outside the home	…the public sector	No	No	No	No	No	Yes	No	No	No	No	No	Yes		N/A	N/A	N/A	N/A	N/A	N/A	N/A	1	2	1	0	0	0	0	0	0	0	0	0	3	3
655	2020-09-24 13:59:29	2020-09-24 14:10:19	Valladolid	Between 100,001 and 400,000	Male	1981	University studies	No, I have moved to another residence	One	None	One	Worse	Worse	I am unemployed or on leave of absence			N/A	N/A	N/A	N/A	N/A	N/A	N/A	N/A	N/A	N/A	N/A		N/A	N/A	N/A	N/A	N/A	N/A	N/A	5	7	5	1	2	1	0	0	0	0	0	0	4	7
656	2020-09-24 14:04:25	2020-09-24 14:17:11		Between 2,001 and 10,000	Male	1964	Primary education	Yes, it is my usual home	Three	None	None	Worse	Better	I am salaried employee and I leave home to work	…the private sector	No	Yes	No	No	No	No	N/A	N/A	N/A	N/A	N/A	N/A		N/A	N/A	N/A	N/A	N/A	N/A	N/A	7	7		2	2								7	7
657	2020-09-24 14:04:59	2020-09-24 14:21:32		Between 100,001 and 400,000	Male	1959	University studies	Yes, it is my usual home	Five or more	None	None		Same	I am self-employed, and I combine telework and work outside the home		No	Yes	No	No	No	No	No	No	No	No	No	Yes		N/A	N/A	N/A	N/A	N/A	N/A	N/A
658	2020-09-24 14:05:17	2020-09-24 14:13:41	Madrid	More than 1,000,000 inhabitants	Male	1988	University studies	Yes, it is my usual home	Two	None	None	Same	Same	I am salaried employee and I combine telework and work outside the home	…the private sector	Yes, I have a lower performance	No	No	No	No	Yes	Yes	No	No	No	No	No		N/A	N/A	N/A	N/A	N/A	N/A	N/A	0	3	1	0	2	1	1	2	1	0	0	0	1	4
659	2020-09-24 14:13:45	2020-09-24 14:32:10	Valencia/València	Between 10,001 and 50,000	Male	1958	Secondary education	Yes, it is my usual home	Two	None	Two	Same	Same	I am salaried employee and I leave home to work	…the public sector	Yes, I have a lower performance	No	No	No	No	Yes	N/A	N/A	N/A	N/A	N/A	N/A		N/A	N/A	N/A	N/A	N/A	N/A	N/A	5	5	5	7	7	7							5	5
660	2020-09-24 14:21:24	2020-09-24 14:37:33	Valencia/València	Between 400,001 and 1,000,000	Female	1952	University studies	Yes, it is my usual home	None			Same	Same	Retired			N/A	N/A	N/A	N/A	N/A	N/A	N/A	N/A	N/A	N/A	N/A		N/A	N/A	N/A	N/A	N/A	N/A	N/A	4	7	7	1	1	1							7	7
661	2020-09-24 14:23:01	2020-09-24 14:32:27	Granada	Between 100,001 and 400,000	Female	1991	University studies	No, I have moved to another residence	None			Better	Better	I am salaried employee and I combine telework and work outside the home	…the public sector	Yes, I have a lower performance	Yes	Yes	No	No	No	No	No	No	Yes	Yes	No		N/A	N/A	N/A	N/A	N/A	N/A	N/A	7	7	7	1	0	2							5	7
662	2020-09-24 14:28:44	2020-09-24 14:30:14	Valencia/València	More than 1,000,000 inhabitants	Male	1969	University studies	Yes, it is my usual home	Three	Two	One						N/A	N/A	N/A	N/A	N/A	N/A	N/A	N/A	N/A	N/A	N/A		N/A	N/A	N/A	N/A	N/A	N/A	N/A
663	2020-09-24 14:29:25	2020-09-24 14:35:34	Valencia/València	Between 10,001 and 50,000	Male	1979	University studies	Yes, it is my usual home	Three	Two	None	Same	Same	I am salaried employee and telework	…the private sector	Yes, I have a lower performance	No	No	No	Yes	No	No	Yes	No	No	No	No		N/A	N/A	N/A	N/A	N/A	N/A	N/A	4	4	4	0	0	0	3	3	3	5	5	5	4	4
664	2020-09-24 14:31:43	2020-09-24 14:48:12	Valencia/València	Between 2,001 and 10,000	Male	1949	Baccalaureate	Yes, it is my usual home	One	None	One	Same	Same	Retired			N/A	N/A	N/A	N/A	N/A	N/A	N/A	N/A	N/A	N/A	N/A		N/A	N/A	N/A	N/A	N/A	N/A	N/A	4	4	4	6	7	7	0			5	5	5	4	4
665	2020-09-24 14:35:55	2020-09-24 15:24:05	Madrid	More than 1,000,000 inhabitants	Male	1947	University studies	Yes, it is my usual home	Two	One	One	Same		Retired			N/A	N/A	N/A	N/A	N/A	N/A	N/A	N/A	N/A	N/A	N/A		N/A	N/A	N/A	N/A	N/A	N/A	N/A	2	4	4	0	2	2							0	3
666	2020-09-24 14:38:59	2020-09-24 14:57:32	Valencia/València	Between 400,001 and 1,000,000	Male	1967	University studies	Yes, it is my usual home	One	None	None	Better	Worse	I am salaried employee and I leave home to work	…the private sector		Yes	No	No	No	No	N/A	N/A	N/A	N/A	N/A	N/A		N/A	N/A	N/A	N/A	N/A	N/A	N/A	3	6		2	5		0	0		1	0		4	5
667	2020-09-24 14:42:23	2020-09-24 14:53:54	Valencia/València	Between 400,001 and 1,000,000	Female	1953	University studies	Yes, it is my usual home	None			Same	Same	Retired			N/A	N/A	N/A	N/A	N/A	N/A	N/A	N/A	N/A	N/A	N/A		N/A	N/A	N/A	N/A	N/A	N/A	N/A	5	7	5	1	1	1							6	7
668	2020-09-24 14:44:36	2020-09-24 14:46:40	Badajoz	Between 100,001 and 400,000	Male	1976	University studies	Yes, it is my usual home	Three	One	One		Same	I am salaried employee and I leave home to work	…the private sector	Yes, I have a lower performance	Yes	No	No	No	No	N/A	N/A	N/A	N/A	N/A	N/A		N/A	N/A	N/A	N/A	N/A	N/A	N/A
669	2020-09-24 14:46:09	2020-09-24 14:59:14	Málaga	Between 10,001 and 50,000	Female	1949	University studies	Yes, it is my usual home	None			Same	Same	Retired			N/A	N/A	N/A	N/A	N/A	N/A	N/A	N/A	N/A	N/A	N/A		N/A	N/A	N/A	N/A	N/A	N/A	N/A	7	7		0	3		0	0		0	0		7	7
670	2020-09-24 14:48:21	2020-09-24 15:04:02	Valencia/València	More than 1,000,000 inhabitants	Female	1953	University studies	Yes, it is my usual home	Four	One	Four	Same	Same	Retired			N/A	N/A	N/A	N/A	N/A	N/A	N/A	N/A	N/A	N/A	N/A		N/A	N/A	N/A	N/A	N/A	N/A	N/A	5	7	7	7	7	7	5	5	5	5	5	5	7	7
671	2020-09-24 14:53:05	2020-09-24 15:11:44	Valencia/València	Between 10,001 and 50,000	Male	1974	University studies	Yes, it is my usual home	Two	One	None	Same	Same	I am salaried employee and telework	…the private sector		No	No	No	No	Yes	Yes	No	No	No	Yes	Yes		N/A	N/A	N/A	N/A	N/A	N/A	N/A	4	7	6	1	3	1	5	5	5	7	7	7	7	7
672	2020-09-24 14:54:27	2020-09-24 15:11:14	Valencia/València	More than 1,000,000 inhabitants	Female	1970	University studies	Yes, it is my usual home	Three	None	One	Same	Same	I am salaried employee and I leave home to work	…the private sector	No	No	No	No	No	Yes	N/A	N/A	N/A	N/A	N/A	N/A		N/A	N/A	N/A	N/A	N/A	N/A	N/A	2	7	2	0	3	0	3	7	3	4	7	4	3	7
673	2020-09-24 14:56:10	2020-09-24 15:19:45	Valencia/València	Between 10,001 and 50,000	Male	1958	University studies	Yes, it is my usual home	Two	None	One	Same	Same	I am salaried employee and I leave home to work	…the public sector	No	No	No	No	No	Yes	N/A	N/A	N/A	N/A	N/A	N/A		N/A	N/A	N/A	N/A	N/A	N/A	N/A	0	0	0	0	0	0							1	1
674	2020-09-24 14:56:13	2020-09-24 15:06:22	Las Palmas	Between 2,001 and 10,000	Female	1961	University studies	Yes, it is my usual home	None			Same	Worse	I am in an ERTE (Temporary Lay-off Plan)			N/A	N/A	N/A	N/A	N/A	N/A	N/A	N/A	N/A	N/A	N/A		N/A	N/A	N/A	N/A	N/A	N/A	N/A	7	7	7	7	7	7							7	7
675	2020-09-24 15:05:43	2020-09-24 15:21:51	Valencia/València			1977		No, I have returned to my usual residence	One	None	None	Worse	Worse	I am self-employed without no possibility of practising my profession			N/A	N/A	N/A	N/A	N/A	N/A	N/A	N/A	N/A	N/A	N/A		N/A	N/A	N/A	N/A	N/A	N/A	N/A	7	4	7	1	1	1	0	2	0	2	7	2	7	3
676	2020-09-24 15:13:08	2020-09-24 15:24:13	Valencia/València	Between 10,001 and 50,000	Male	1969	University studies	Yes, it is my usual home	Three	None	None	Same	Same	I am salaried employee and I leave home to work	…the private sector	No	No	No	No	No	Yes	N/A	N/A	N/A	N/A	N/A	N/A		N/A	N/A	N/A	N/A	N/A	N/A	N/A	7	7		0	1		0	0		0	0		7	7
677	2020-09-24 15:13:22	2020-09-24 15:26:54	Alicante/Alacant	Between 50,001 and 100,000	Female	1970	University studies	Yes, it is my usual home	Three	Two	None	Same	Same	I am salaried employee and I leave home to work	…the public sector	No	No	No	No	No	Yes	N/A	N/A	N/A	N/A	N/A	N/A		N/A	N/A	N/A	N/A	N/A	N/A	N/A	5	7	6	1	3	1	0	0	0	2	3	2	6	6
678	2020-09-24 15:20:14	2020-09-24 15:33:43	Madrid	Less than 2,000 inhabitants	Male	1962	Baccalaureate	Yes, it is my usual home	Two	None	None	Same	Same	Retired			N/A	N/A	N/A	N/A	N/A	N/A	N/A	N/A	N/A	N/A	N/A		N/A	N/A	N/A	N/A	N/A	N/A	N/A	7	7		3	3		0	0		0	0		7	7
679	2020-09-24 15:25:29	2020-09-24 15:29:58	Valencia/València	Between 10,001 and 50,000	Female	1966	University studies	Yes, it is my usual home	One	One	One			Retired			N/A	N/A	N/A	N/A	N/A	N/A	N/A	N/A	N/A	N/A	N/A		N/A	N/A	N/A	N/A	N/A	N/A	N/A
680	2020-09-24 15:28:20	2020-09-24 15:30:36	Murcia	Between 400,001 and 1,000,000	Female	1965	University studies	Yes, it is my usual home	Three	None	None	Same	Same	I am salaried employee and I combine telework and work outside the home	…the public sector	Yes, I have a lower performance	No	No	No	No	Yes	No	Yes	No	No	No	No		N/A	N/A	N/A	N/A	N/A	N/A	N/A
681	2020-09-24 15:28:34	2020-09-24 15:43:21	Valencia/València	Between 10,001 and 50,000	Female	1991	University studies	Yes, it is my usual home	Three	None	Two	Better	Better	I work without a contract outside the home		Yes, I have a lower performance	Yes	No	No	No	No	N/A	N/A	N/A	N/A	N/A	N/A		N/A	N/A	N/A	N/A	N/A	N/A	N/A	6	6	2	2	2	1	2	5	0	0	0	5	6	6
682	2020-09-24 15:35:11	2020-09-24 15:35:36	Sevilla	Between 400,001 and 1,000,000	Male	1986	University studies										N/A	N/A	N/A	N/A	N/A	N/A	N/A	N/A	N/A	N/A	N/A		N/A	N/A	N/A	N/A	N/A	N/A	N/A
683	2020-09-24 15:38:26	2020-09-24 15:58:13	Valencia/València	Between 2,001 and 10,000	Male	1964	Job training	Yes, it is my usual home	Two	One	One	Worse	Same	I am self-employed, and I leave home to work		Yes, I have a lower performance	Yes	No	No	No	No	N/A	N/A	N/A	N/A	N/A	N/A		N/A	N/A	N/A	N/A	N/A	N/A	N/A	2	0	2	0	0	0	0	0	0	0	0	0	2	0
684	2020-09-24 15:40:02	2020-09-24 15:59:35	Valencia/València	Between 400,001 and 1,000,000	Male	1941	Job training	Yes, it is my usual home	Two	One	Two	Same	Same	Retired			N/A	N/A	N/A	N/A	N/A	N/A	N/A	N/A	N/A	N/A	N/A		N/A	N/A	N/A	N/A	N/A	N/A	N/A										4	4
685	2020-09-24 15:40:34	2020-09-24 15:51:04	Valencia/València	Between 400,001 and 1,000,000	Male	1964	University studies	Yes, it is my usual home	Four	One	One	Same	Same	I am salaried employee and I leave home to work	…the public sector	Yes, I have a higher performance	No	No	No	No	Yes	N/A	N/A	N/A	N/A	N/A	N/A		N/A	N/A	N/A	N/A	N/A	N/A	N/A
686	2020-09-24 15:41:53	2020-09-24 15:44:50	Madrid	Between 10,001 and 50,000	Male	1973	Primary education	Yes, it is my usual home	Two	None	None	Same	Same	I am salaried employee and I leave home to work	…the public sector	Yes, I have a higher performance	No	No	No	No	Yes	N/A	N/A	N/A	N/A	N/A	N/A		N/A	N/A	N/A	N/A	N/A	N/A	N/A
687	2020-09-24 15:42:02	2020-09-24 16:06:26	Valencia/València	Between 2,001 and 10,000	Female	1944	Baccalaureate	Yes, it is my usual home	Four	None	None	Same	Same	Retired			N/A	N/A	N/A	N/A	N/A	N/A	N/A	N/A	N/A	N/A	N/A		N/A	N/A	N/A	N/A	N/A	N/A	N/A	7	7	7	7	7	7							7	7
688	2020-09-24 15:44:02	2020-09-24 15:46:15	Badajoz	Between 100,001 and 400,000	Female	1977	University studies	Yes, it is my usual home	Three	Two	None	Worse	Better	I am salaried employee and I leave home to work	…the public sector	Yes, I have a lower performance	No	Yes	No	No	No	N/A	N/A	N/A	N/A	N/A	N/A		N/A	N/A	N/A	N/A	N/A	N/A	N/A
689	2020-09-24 15:44:40	2020-09-24 15:53:21	Valladolid	Between 100,001 and 400,000	Male	1969	Job training	Yes, it is my usual home	Two	None	One	Same	Same	I am salaried employee and I leave home to work	…the private sector	Yes, I have a lower performance	Yes	No	No	No	No	N/A	N/A	N/A	N/A	N/A	N/A		N/A	N/A	N/A	N/A	N/A	N/A	N/A	2	7		3	6		0	0		0	0		4	4
690	2020-09-24 15:47:15	2020-09-24 16:03:46	Alicante/Alacant	Between 50,001 and 100,000	Female	1971	University studies	Yes, it is my usual home	Two	One	One	Worse	Better	I am salaried employee and I combine telework and work outside the home	…the private sector	Yes, I have a lower performance	Yes	No	No	No	No	No	Yes	No	No	Yes	No		N/A	N/A	N/A	N/A	N/A	N/A	N/A	2	7	2	7	7	7	7	7	7	3	5	2	7	7
691	2020-09-24 15:47:21	2020-09-24 15:59:16	Barcelona	More than 1,000,000 inhabitants	Male	1989	University studies	Yes, it is my usual home	Two	None	None	Same	Same	I am salaried employee and I leave home to work	…the private sector	No	No	No	No	No	Yes	N/A	N/A	N/A	N/A	N/A	N/A		N/A	N/A	N/A	N/A	N/A	N/A	N/A	6	7	6	1	1	1	0	0	0	0	0	0	6	7
692	2020-09-24 15:47:34	2020-09-24 16:06:22	Córdoba	Between 10,001 and 50,000	Female	1976	University studies	Yes, it is my usual home	Three	Two	One	Same	Same	I am salaried employee and I leave home to work	…the public sector	Yes, I have a higher performance	No	No	No	No	Yes	N/A	N/A	N/A	N/A	N/A	N/A		N/A	N/A	N/A	N/A	N/A	N/A	N/A	5	7	7	2	5	2	2	5	2	4	7	4	5	7
693	2020-09-24 15:49:40	2020-09-24 16:04:26	Valencia/València	Between 50,001 and 100,000	Female	1958	Baccalaureate	Yes, it is my usual home	None			Same	Same	I am salaried employee and I leave home to work	…the private sector	No	No	No	No	No	Yes	N/A	N/A	N/A	N/A	N/A	N/A		N/A	N/A	N/A	N/A	N/A	N/A	N/A	3	5	3	2	4	2	0	0	0	0	0	0	7	7
694	2020-09-24 15:50:16	2020-09-24 16:02:06	Valencia/València	Between 400,001 and 1,000,000	Female	1991	University studies	Yes, it is my usual home	One	None	None	Same	Same	I am salaried employee and I leave home to work	…the public sector	Yes, I have a higher performance	No	No	No	No	Yes	N/A	N/A	N/A	N/A	N/A	N/A		N/A	N/A	N/A	N/A	N/A	N/A	N/A	0	4	0	0	2	0	0	0	0	0	0	0	3	3
695	2020-09-24 15:50:39	2020-09-24 15:59:07	Madrid	Between 100,001 and 400,000	Male	1991	University studies	Yes, it is my usual home	One	None	None	Same	Same	I am salaried employee and I combine telework and work outside the home	…both sectors	Yes, I have a higher performance	No	Yes	Yes	No	No	Yes	No	Yes	No	Yes	No		N/A	N/A	N/A	N/A	N/A	N/A	N/A	0	1	1	0	0	0							6	6
696	2020-09-24 15:54:03	2020-09-24 16:07:54	Alicante/Alacant	Between 2,001 and 10,000	Female	1954	University studies	Yes, although it is not my usual residence	One	None	None	Same	Same	Retired			N/A	N/A	N/A	N/A	N/A	N/A	N/A	N/A	N/A	N/A	N/A		N/A	N/A	N/A	N/A	N/A	N/A	N/A	0	0	0	7	7	7	0	0	0	3	0	1	0	0
697	2020-09-24 15:57:11	2020-09-24 16:06:32	Badajoz			1967	University studies	Yes, it is my usual home	Two	One	One	Same	Same	I am salaried employee and I leave home to work	…the private sector	No	No	No	No	No	Yes	N/A	N/A	N/A	N/A	N/A	N/A		N/A	N/A	N/A	N/A	N/A	N/A	N/A	0	0		0	0
698	2020-09-24 15:58:18	2020-09-24 16:07:50	Valencia/València	Between 2,001 and 10,000	Male	1961	University studies	Yes, it is my usual home	None			Same	Same	I am salaried employee and telework	…the private sector	No	Yes	No	No	No	No	Yes	No	No	No	No	No		N/A	N/A	N/A	N/A	N/A	N/A	N/A	2	7	6	3	3	3							6	7
699	2020-09-24 16:00:18	2020-09-24 16:08:57	Bizkaia	Between 10,001 and 50,000	Male	1972	Secondary education	Yes, it is my usual home	Three	Two	One	Same	Same	I am salaried employee and I leave home to work	…the private sector	No	No	No	No	No	Yes	N/A	N/A	N/A	N/A	N/A	N/A		N/A	N/A	N/A	N/A	N/A	N/A	N/A	6	6	6	3	4	3	3	5	3	2	6	2	6	6
700	2020-09-24 16:00:51	2020-09-24 16:15:45	Asturias	Between 100,001 and 400,000	Female	1956	University studies	Yes, it is my usual home	One	None	None	Same	Same	Retired			N/A	N/A	N/A	N/A	N/A	N/A	N/A	N/A	N/A	N/A	N/A		N/A	N/A	N/A	N/A	N/A	N/A	N/A	7	7	7	1	2	2							7	7
701	2020-09-24 16:03:09	2020-09-24 16:20:12	Valencia/València	Between 10,001 and 50,000	Female	1962	Secondary education	Yes, it is my usual home	Three	None	None	Worse	Better	Other			N/A	N/A	N/A	N/A	N/A	N/A	N/A	N/A	N/A	N/A	N/A		N/A	N/A	N/A	N/A	N/A	N/A	N/A	2	7	7	2	3	3							5	7
702	2020-09-24 16:04:57	2020-09-24 16:13:38	Castellón/Castelló	Between 10,001 and 50,000	Male	1996	University studies	No, I have returned to my usual residence	Three	None	One	Same	Same	Other			N/A	N/A	N/A	N/A	N/A	N/A	N/A	N/A	N/A	N/A	N/A		N/A	N/A	N/A	N/A	N/A	N/A	N/A	6	7	0	3	5	3	0	0	0	0	0	0	5	7
703	2020-09-24 16:06:01	2020-09-24 16:17:19	Madrid	Between 10,001 and 50,000	Male	1950	Baccalaureate	No, I have returned to my usual residence	One	None	One	Same	Same	Retired			N/A	N/A	N/A	N/A	N/A	N/A	N/A	N/A	N/A	N/A	N/A		N/A	N/A	N/A	N/A	N/A	N/A	N/A													2
704	2020-09-24 16:06:51	2020-09-24 16:14:21															N/A	N/A	N/A	N/A	N/A	N/A	N/A	N/A	N/A	N/A	N/A		N/A	N/A	N/A	N/A	N/A	N/A	N/A
705	2020-09-24 16:08:34	2020-09-24 16:20:11	Madrid	Between 100,001 and 400,000	Female	1977	University studies	Yes, it is my usual home	Two	Two	None	Same	Same	I am salaried employee and I combine telework and work outside the home	…the private sector	No	No	No	No	No	Yes	No	No	No	No	Yes	No		N/A	N/A	N/A	N/A	N/A	N/A	N/A	7	7	7	1	1	1	0	0	0	7	7	7	7	7
706	2020-09-24 16:09:42	2020-09-24 16:19:19	Madrid	Between 10,001 and 50,000	Male	1949	Baccalaureate	Yes, it is my usual home	One	None	One	Same	Worse	Retired			N/A	N/A	N/A	N/A	N/A	N/A	N/A	N/A	N/A	N/A	N/A		N/A	N/A	N/A	N/A	N/A	N/A	N/A	5	6		3	5		6	0		6	0		4	4
707	2020-09-24 16:12:24	2020-09-24 16:22:36	Las Palmas	Between 100,001 and 400,000	Female	1988	University studies	No, I have moved to another residence	One	None	None	Better	Better	I am salaried employee and I leave home to work	…both sectors	Yes, I have a higher performance	No	No	No	No	Yes	N/A	N/A	N/A	N/A	N/A	N/A		N/A	N/A	N/A	N/A	N/A	N/A	N/A	5	7		2	2					1	0		7	7
708	2020-09-24 16:13:24	2020-09-24 16:32:10	Valencia/València	Between 400,001 and 1,000,000	Male	1956	University studies	Yes, it is my usual home	One	None	One	Same	Same	Retired			N/A	N/A	N/A	N/A	N/A	N/A	N/A	N/A	N/A	N/A	N/A		N/A	N/A	N/A	N/A	N/A	N/A	N/A	7	7	7	7	7	7	0	0	0	2	2	2	7	7
709	2020-09-24 16:14:02	2020-09-24 16:22:47	Valencia/València	Between 2,001 and 10,000	Male	1979	University studies	Yes, it is my usual home	Three	Two	None	Same	Same	I am salaried employee and telework	…the private sector	Yes, I have a lower performance	No	No	No	No	Yes	No	Yes	No	No	No	Yes		N/A	N/A	N/A	N/A	N/A	N/A	N/A	5	5	5	2	2	2	3	5	3	5	7	4	5	5
710	2020-09-24 16:16:19	2020-09-24 16:22:05	Badajoz	Between 100,001 and 400,000	Male	1969	University studies	Yes, it is my usual home	None			Better	Same	I am salaried employee and I combine telework and work outside the home	…the private sector	Yes, I have a higher performance	No	No	No	No	Yes	No	No	No	Yes	Yes	No		N/A	N/A	N/A	N/A	N/A	N/A	N/A	2	7	3	1	1	1	0	0	0
711	2020-09-24 16:16:45	2020-09-24 16:22:56	Valencia/València	Between 2,001 and 10,000	Male	1992	Baccalaureate	Yes, it is my usual home	Two	None	Two	Worse	Worse	I am unemployed or on leave of absence			N/A	N/A	N/A	N/A	N/A	N/A	N/A	N/A	N/A	N/A	N/A		N/A	N/A	N/A	N/A	N/A	N/A	N/A	5	7		1	1		0	0		0	0		5	7
712	2020-09-24 16:17:36	2020-09-24 16:32:13	Valencia/València	Between 10,001 and 50,000	Male	1954	University studies	Yes, it is my usual home	One	None	None	Same		Retired			N/A	N/A	N/A	N/A	N/A	N/A	N/A	N/A	N/A	N/A	N/A		N/A	N/A	N/A	N/A	N/A	N/A	N/A	0	1	1	0	0	0	0	0	0	0	0	0	1	2
713	2020-09-24 16:18:21	2020-09-24 16:25:25	Barcelona	Between 100,001 and 400,000	Male	1970	Baccalaureate	Yes, it is my usual home	None			Same	Same	I am salaried employee and I leave home to work	…the public sector	Yes, I have a lower performance	No	No	No	No	Yes	N/A	N/A	N/A	N/A	N/A	N/A		N/A	N/A	N/A	N/A	N/A	N/A	N/A
714	2020-09-24 16:19:02	2020-09-24 16:31:39	Cáceres	Less than 2,000 inhabitants	Female	1976	University studies	Yes, it is my usual home	Three	Two	None	Same	Same	I am salaried employee and I leave home to work	…the public sector	No	No	No	No	No	Yes	N/A	N/A	N/A	N/A	N/A	N/A		N/A	N/A	N/A	N/A	N/A	N/A	N/A	6	6		3	7		5	5		0	4		2	3
715	2020-09-24 16:22:54	2020-09-24 16:24:20	Valencia/València	More than 1,000,000 inhabitants	Female	1991	University studies	No, I have returned to my usual residence	One	None	None	Same	Same	I am salaried employee and I leave home to work	…the public sector	No	No	No	No	No	Yes	N/A	N/A	N/A	N/A	N/A	N/A		N/A	N/A	N/A	N/A	N/A	N/A	N/A
716	2020-09-24 16:27:18	2020-09-24 16:55:16	Madrid	Between 10,001 and 50,000	Female	1970	University studies	Yes, it is my usual home	Five or more	Four	One	Same	Same	I am salaried employee and telework	…the private sector	Yes, I have a lower performance	No	No	No	No	Yes	No	Yes	No	No	Yes	No		N/A	N/A	N/A	N/A	N/A	N/A	N/A	7	7	7	7	7	7	6	0	0	7	3	1	7	7
717	2020-09-24 16:28:38	2020-09-24 16:49:22	Valencia/València	Between 400,001 and 1,000,000	Male	1972	University studies	Yes, it is my usual home	Three	Two	None	Same	Same	I am salaried employee and telework	…the private sector	No	No	No	No	No	Yes	No	No	Yes	No	No	Yes		N/A	N/A	N/A	N/A	N/A	N/A	N/A	7	7		2	2		0	2		1	3		7	7
718	2020-09-24 16:30:09	2020-09-24 16:44:50	Valencia/València	Between 10,001 and 50,000	Female	1952	University studies	Yes, it is my usual home	None			Same	Same	Retired			N/A	N/A	N/A	N/A	N/A	N/A	N/A	N/A	N/A	N/A	N/A		N/A	N/A	N/A	N/A	N/A	N/A	N/A	7	7		1	1		0	0		0	0		7	7
719	2020-09-24 16:31:16	2020-09-24 16:41:11	Madrid	More than 1,000,000 inhabitants	Male	1952	University studies	Yes, it is my usual home	One	None	One	Same	Same	Retired			N/A	N/A	N/A	N/A	N/A	N/A	N/A	N/A	N/A	N/A	N/A		N/A	N/A	N/A	N/A	N/A	N/A	N/A				2	3	3							4	6
720	2020-09-24 16:31:38	2020-09-24 16:34:15	Valencia/València	Between 400,001 and 1,000,000	Female	1987	University studies	Yes, it is my usual home	One	None	One	Better	Worse	I am salaried employee and I leave home to work	…the private sector	No	No	No	No	No	Yes	N/A	N/A	N/A	N/A	N/A	N/A		N/A	N/A	N/A	N/A	N/A	N/A	N/A
721	2020-09-24 16:32:11	2020-09-24 16:35:03	Badajoz	Between 100,001 and 400,000	Male	1976	University studies	Yes, it is my usual home	Three	Two	One	Same	Same	I am salaried employee and telework	…the private sector	No	No	No	No	No	Yes	No	No	Yes	No	No	No		N/A	N/A	N/A	N/A	N/A	N/A	N/A
722	2020-09-24 16:35:07	2020-09-24 16:37:51	Cáceres	Less than 2,000 inhabitants	Female	1970	University studies	Yes, it is my usual home	Two	None	None	Same	Same	I am unemployed or on leave of absence			N/A	N/A	N/A	N/A	N/A	N/A	N/A	N/A	N/A	N/A	N/A		N/A	N/A	N/A	N/A	N/A	N/A	N/A
723	2020-09-24 16:35:32	2020-09-24 16:49:52	Valencia/València	Between 50,001 and 100,000	Male	1956	Secondary education	Yes, it is my usual home	One	None	None	Same		Retired			N/A	N/A	N/A	N/A	N/A	N/A	N/A	N/A	N/A	N/A	N/A		N/A	N/A	N/A	N/A	N/A	N/A	N/A	0	1	1	0	1	1	0	0	0	0	0	0	2	3
724	2020-09-24 16:35:59	2020-09-24 16:39:47	Asturias	Between 50,001 and 100,000	Male	1940	University studies	Yes, it is my usual home	None			Same		Retired			N/A	N/A	N/A	N/A	N/A	N/A	N/A	N/A	N/A	N/A	N/A		N/A	N/A	N/A	N/A	N/A	N/A	N/A
725	2020-09-24 16:37:29	2020-09-24 16:49:00	Madrid	More than 1,000,000 inhabitants	Female	1983	University studies	Yes, it is my usual home	Two	None	None	Worse	Worse	I am self-employed, and I combine telework and work outside the home		Yes, I have a lower performance	Yes	No	No	No	No	No	No	No	Yes	No	No		N/A	N/A	N/A	N/A	N/A	N/A	N/A	0	6	3	0	1	0
726	2020-09-24 16:37:31	2020-09-24 16:50:02	Alicante/Alacant	Between 10,001 and 50,000	Male	1983	Baccalaureate	Yes, it is my usual home	One	None	One	Same	Worse	I was fired after the state of alarm period			N/A	N/A	N/A	N/A	N/A	N/A	N/A	N/A	N/A	N/A	N/A		N/A	N/A	N/A	N/A	N/A	N/A	N/A	2	2		2	2
727	2020-09-24 16:38:51	2020-09-24 16:54:53	Alicante/Alacant	Between 50,001 and 100,000	Female	1962	University studies	Yes, it is my usual home	Two	None	None	Same	Same	I am salaried employee and I combine telework and work outside the home	…both sectors	No	No	No	No	No	Yes	No	No	No	No	Yes	No		N/A	N/A	N/A	N/A	N/A	N/A	N/A	6	7	7	3	4	3	0	0	0	0	0	0	5	7
728	2020-09-24 16:38:52	2020-09-24 16:50:58	Badajoz	Between 100,001 and 400,000	Female	1977	University studies	Yes, it is my usual home	Two	One	None	Better	Better	I am salaried employee and I leave home to work	…the public sector		Yes	No	No	No	No	N/A	N/A	N/A	N/A	N/A	N/A		N/A	N/A	N/A	N/A	N/A	N/A	N/A	5	7	5	2	2	2	0	7	0	5	7	5	5	7
729	2020-09-24 16:46:59	2020-09-24 16:52:06	Valencia/València	Between 400,001 and 1,000,000	Female	1978	University studies	Yes, it is my usual home	None			Better	Same	I am salaried employee and I leave home to work	…the public sector	No	No	Yes	No	No	Yes	N/A	N/A	N/A	N/A	N/A	N/A		N/A	N/A	N/A	N/A	N/A	N/A	N/A	5	7	4	1	1	1							7	7
730	2020-09-24 16:47:58	2020-09-24 17:00:32	Valencia/València	Between 400,001 and 1,000,000	Female	1977	University studies	Yes, it is my usual home	Two	One	One	Same	Same	I am salaried employee and telework	…the private sector	Yes, I have a lower performance	No	No	No	No	Yes	No	Yes	No	No	Yes	No		N/A	N/A	N/A	N/A	N/A	N/A	N/A	5	0	5	2	1	2	5	0	5	5	1	5	5	0
731	2020-09-24 16:48:57	2020-09-24 16:50:53	Valencia/València	More than 1,000,000 inhabitants	Female	1996	University studies	Yes, it is my usual home	Three	None	None	Better	Better	I am salaried employee and I leave home to work	…the public sector	No	No	No	No	No	Yes	N/A	N/A	N/A	N/A	N/A	N/A		N/A	N/A	N/A	N/A	N/A	N/A	N/A
732	2020-09-24 16:55:19	2020-09-24 17:08:30	Madrid	Between 50,001 and 100,000	Male	1959	University studies	Yes, it is my usual home	One	None	One	Same	Same	I am salaried employee and I combine telework and work outside the home	…the private sector	No	No	No	No	No	Yes	No	No	Yes	No	Yes	No		N/A	N/A	N/A	N/A	N/A	N/A	N/A	7	7	7	0	0	0							7	7
733	2020-09-24 16:56:17	2020-09-24 17:08:56	Valencia/València	Between 50,001 and 100,000	Female	1949	Baccalaureate	Yes, it is my usual home	One	None	One	Same	Same	Retired			N/A	N/A	N/A	N/A	N/A	N/A	N/A	N/A	N/A	N/A	N/A		N/A	N/A	N/A	N/A	N/A	N/A	N/A	7	7	7	7	7	7							7	7
734	2020-09-24 17:01:23	2020-09-24 17:09:47	Valladolid	Between 100,001 and 400,000	Male	1995	University studies	No, I have moved to another residence	None			Same	Worse	I am salaried employee and I combine telework and work outside the home	…the private sector	No	Yes	Yes	No	No	No	No	No	No	No	Yes	No		N/A	N/A	N/A	N/A	N/A	N/A	N/A	0	0	0	1	1	1							7	7
735	2020-09-24 17:08:59	2020-09-24 17:25:32	Valladolid	Between 100,001 and 400,000	Female	1951	University studies	Yes, it is my usual home	One	None	None	Same	Worse	I am salaried employee and I combine telework and work outside the home	…the public sector	No	No	No	No	No	Yes	No	No	No	Yes	Yes	No		N/A	N/A	N/A	N/A	N/A	N/A	N/A	0	2	1	0	1	1							5	6
736	2020-09-24 17:09:23	2020-09-24 17:18:54	Valencia/València	Between 400,001 and 1,000,000	Female	1951	University studies	Yes, it is my usual home	One	None	None			Retired			N/A	N/A	N/A	N/A	N/A	N/A	N/A	N/A	N/A	N/A	N/A		N/A	N/A	N/A	N/A	N/A	N/A	N/A	7	7	7	5	5	5							7	7
737	2020-09-24 17:10:10	2020-09-24 17:11:39	Barcelona	More than 1,000,000 inhabitants	Male	1977	University studies	Yes, it is my usual home	Three	Two	None	Same	Same	I am salaried employee and telework	…the private sector	No	No	No	No	No	Yes	No	No	Yes	No	No	No		N/A	N/A	N/A	N/A	N/A	N/A	N/A
738	2020-09-24 17:11:10	2020-09-24 17:13:01	Valencia/València	Between 10,001 and 50,000	Male	1996	University studies	Yes, it is my usual home	Four	One	Two	Same	Same	Student			N/A	N/A	N/A	N/A	N/A	N/A	N/A	N/A	N/A	N/A	N/A	I have no concerns	Yes	No	No	No	No	No	No
739	2020-09-24 17:11:53	2020-09-24 17:21:03	Sevilla	Between 400,001 and 1,000,000	Female	1975	University studies	Yes, it is my usual home	One	None	None	Same	Same	I am salaried employee and I leave home to work	…the public sector	No	No	No	No	No	Yes	N/A	N/A	N/A	N/A	N/A	N/A		N/A	N/A	N/A	N/A	N/A	N/A	N/A	1	2	1	1	1	1							4	4
740	2020-09-24 17:13:04	2020-09-24 17:24:41	Zamora	Between 50,001 and 100,000	Male	1949	Baccalaureate	Yes, it is my usual home	Three	One	Two	Worse	Better	Retired			N/A	N/A	N/A	N/A	N/A	N/A	N/A	N/A	N/A	N/A	N/A		N/A	N/A	N/A	N/A	N/A	N/A	N/A				1	1	1
741	2020-09-24 17:13:05	2020-09-24 17:59:22		More than 1,000,000 inhabitants	Male	1959	University studies	Yes, it is my usual home	Three	Two	None	Same	Same	I am salaried employee and I leave home to work	…the public sector	No	No	No	No	No	Yes	N/A	N/A	N/A	N/A	N/A	N/A		N/A	N/A	N/A	N/A	N/A	N/A	N/A	3	6	6										4	6
742	2020-09-24 17:15:40	2020-09-24 17:25:09	Valencia/València	Between 10,001 and 50,000	Female	1983	University studies	Yes, it is my usual home	Two	None	Two	Better	Worse	I am salaried employee and I leave home to work	…the public sector	No	No	No	No	No	Yes	N/A	N/A	N/A	N/A	N/A	N/A		N/A	N/A	N/A	N/A	N/A	N/A	N/A	0	0	0	0	0	0	0	0	0	1	0	0	0	0
743	2020-09-24 17:16:58	2020-09-24 17:28:11	Valencia/València	Between 400,001 and 1,000,000	Male	1969	University studies	Yes, it is my usual home	Three	None	None	Worse	Better	I am salaried employee and I combine telework and work outside the home	…the private sector	No	No	No	Yes	No	No	No	No	No	No	No	Yes		N/A	N/A	N/A	N/A	N/A	N/A	N/A	2	2	2	0	0	0	0	0	0	0	0	0	3	3
744	2020-09-24 17:18:16	2020-09-24 17:31:42	Valencia/València	Between 400,001 and 1,000,000	Male	1948	University studies	Yes, it is my usual home	One	None	One	Same	Same	Retired			N/A	N/A	N/A	N/A	N/A	N/A	N/A	N/A	N/A	N/A	N/A		N/A	N/A	N/A	N/A	N/A	N/A	N/A	0	0	0	0	0	0	0	0	0	4	0	4	0	0
745	2020-09-24 17:21:01	2020-09-24 17:27:45	Zaragoza	Between 400,001 and 1,000,000	Male	1985	Baccalaureate	Yes, it is my usual home	Two	One	One	Same	Same	I am unemployed or on leave of absence			N/A	N/A	N/A	N/A	N/A	N/A	N/A	N/A	N/A	N/A	N/A		N/A	N/A	N/A	N/A	N/A	N/A	N/A	7	7	7	2	2	2	0	0	0	7	7	7	7	7
746	2020-09-24 17:22:09	2020-09-24 17:34:25	Valencia/València	Between 2,001 and 10,000	Male	1969	University studies	Yes, it is my usual home	Three	Three	One	Better	Worse	I am self-employed, and I combine telework and work outside the home		No	No	No	No	No	Yes	No	No	No	No	Yes	No		N/A	N/A	N/A	N/A	N/A	N/A	N/A	0	0		0	0		2	5		2	7		0	0
747	2020-09-24 17:27:36	2020-09-24 17:36:04	Valencia/València	Between 2,001 and 10,000	Male	1942	University studies	Yes, although it is not my usual residence	None			Same	Better	Retired			N/A	N/A	N/A	N/A	N/A	N/A	N/A	N/A	N/A	N/A	N/A		N/A	N/A	N/A	N/A	N/A	N/A	N/A	5	5		2	2					0
748	2020-09-24 17:31:33	2020-09-24 17:47:02	Madrid	Between 50,001 and 100,000	Male	1967	University studies	Yes, it is my usual home	None			Same	Same	I am salaried employee and I leave home to work	…the public sector	No	No	No	No	No	Yes	N/A	N/A	N/A	N/A	N/A	N/A		N/A	N/A	N/A	N/A	N/A	N/A	N/A	5	5		2	2								5	5
749	2020-09-24 17:35:25	2020-09-24 17:47:22	A Coruña	Between 2,001 and 10,000	Female	1992	University studies	Yes, it is my usual home	Two	None	One	Same	Same	Other			N/A	N/A	N/A	N/A	N/A	N/A	N/A	N/A	N/A	N/A	N/A		N/A	N/A	N/A	N/A	N/A	N/A	N/A	0	0		0	0		0	0		0	0		7	7
750	2020-09-24 17:36:01	2020-09-24 17:40:09	Valencia/València	Between 400,001 and 1,000,000	Male	1983	University studies	Yes, it is my usual home	Three	Two	None	Same	Same	I am salaried employee and I combine telework and work outside the home	…the private sector	No	Yes	No	No	No	No	No	Yes	No	No	Yes	No		N/A	N/A	N/A	N/A	N/A	N/A	N/A	2	7	2							7	7	7	7	7
751	2020-09-24 17:37:07	2020-09-24 17:40:35	Madrid	More than 1,000,000 inhabitants	Female	1973	University studies	Yes, it is my usual home	One	None	None	Same	Same	I am self-employed, and I leave home to work		No	Yes	No	No	No	No	N/A	N/A	N/A	N/A	N/A	N/A		N/A	N/A	N/A	N/A	N/A	N/A	N/A
752	2020-09-24 17:39:05	2020-09-24 17:57:28	Madrid	Between 100,001 and 400,000	Male	1969	University studies	Yes, it is my usual home	One	None	None	Same	Same	I am salaried employee and I leave home to work	…the private sector	No	No	No	No	No	Yes	N/A	N/A	N/A	N/A	N/A	N/A		N/A	N/A	N/A	N/A	N/A	N/A	N/A	7	5	7	4	3	4							6	3
753	2020-09-24 17:39:12	2020-09-24 17:53:53	Valencia/València	Between 10,001 and 50,000	Male	1957	Baccalaureate	Yes, it is my usual home	One	None	None	Same	Same	Retired			N/A	N/A	N/A	N/A	N/A	N/A	N/A	N/A	N/A	N/A	N/A		N/A	N/A	N/A	N/A	N/A	N/A	N/A	7	7	7	1	1	1	0	0	0	0	0	0	7	7
754	2020-09-24 17:40:55	2020-09-24 17:58:15	Alicante/Alacant		Female	1975	Secondary education	Yes, it is my usual home	Two	One	None	Same	Same	Other			N/A	N/A	N/A	N/A	N/A	N/A	N/A	N/A	N/A	N/A	N/A		N/A	N/A	N/A	N/A	N/A	N/A	N/A	7	7	7	7	7	7	7	7	7	7	7	7	7	7
755	2020-09-24 17:43:44	2020-09-24 17:51:48	Sevilla	Between 400,001 and 1,000,000	Male	1976	Baccalaureate	Yes, it is my usual home	One	None	None	Same	Same	I am salaried employee and I combine telework and work outside the home	…the private sector	Yes, I have a higher performance	Yes	No	No	No	No	Yes	No	No	No	Yes	No		N/A	N/A	N/A	N/A	N/A	N/A	N/A	0	3	1	1	1	1
756	2020-09-24 17:56:01	2020-09-24 18:08:32	Valencia/València	Between 400,001 and 1,000,000	Male	1988	University studies	Yes, I would like to change, but I have no choice	One	None	None	Same	Worse	I am salaried employee and telework	…the private sector	Yes, I have a lower performance	No	No	No	No	Yes	No	No	No	No	No	Yes		N/A	N/A	N/A	N/A	N/A	N/A	N/A	3	6	0	0	2	0							3	6
757	2020-09-24 17:56:17	2020-09-24 17:58:16	Madrid	More than 1,000,000 inhabitants	Female	1987	University studies	Yes, it is my usual home	Two	One	None	Same	Same	I am salaried employee and I leave home to work	…the private sector	No	No	No	No	No	Yes	N/A	N/A	N/A	N/A	N/A	N/A		N/A	N/A	N/A	N/A	N/A	N/A	N/A
758	2020-09-24 18:03:52	2020-09-24 18:18:49	Araba/Álava	Between 100,001 and 400,000	Male	1949	University studies	Yes, it is my usual home	One	None	None	Same	Same	Retired			N/A	N/A	N/A	N/A	N/A	N/A	N/A	N/A	N/A	N/A	N/A		N/A	N/A	N/A	N/A	N/A	N/A	N/A	1	1	1	1	1	1	0	0	0	1	0	0	5	5
759	2020-09-24 18:04:39	2020-09-24 18:36:27	Barcelona	Between 10,001 and 50,000	Male	1981	University studies	Yes, it is my usual home	Two	One	One	Same	Same	I am salaried employee and I combine telework and work outside the home	…the public sector	No	No	No	No	No	Yes	Yes	No	Yes	No	Yes	No		N/A	N/A	N/A	N/A	N/A	N/A	N/A	1	4	2	1	1	1	0	0	0	1	1	1	3	3
760	2020-09-24 18:06:17	2020-09-24 18:25:15	Valencia/València	Between 10,001 and 50,000	Male	1964	University studies	Yes, it is my usual home	Three	None	One	Same	Same	I am salaried employee and I leave home to work	…the public sector	No	No	No	No	No	Yes	N/A	N/A	N/A	N/A	N/A	N/A		N/A	N/A	N/A	N/A	N/A	N/A	N/A	3	7	5	2	4	4	0	0	0	0	0	0	4	7
761	2020-09-24 18:10:39	2020-09-24 18:22:14	Huelva	More than 1,000,000 inhabitants	Male	1987	University studies	Yes, it is my usual home	Two	None	Two	Same	Same	I am salaried employee and telework	…the private sector	Yes, I have a lower performance	No	No	No	No	Yes	No	No	No	Yes	No	No		N/A	N/A	N/A	N/A	N/A	N/A	N/A	0	5	5	0	1	1	0	0	0	0	7	0	0	5
762	2020-09-24 18:14:15	2020-09-24 18:21:31	Valencia/València	Between 10,001 and 50,000	Male	1962	Job training	No, I have moved to another residence	Two	One	One	Same	Same	I am salaried employee and I leave home to work	…the private sector	Yes, I have a lower performance	No	No	No	No	Yes	N/A	N/A	N/A	N/A	N/A	N/A		N/A	N/A	N/A	N/A	N/A	N/A	N/A	7	7		0	0		0	0		0	0		7	7
763	2020-09-24 18:14:37	2020-09-24 18:24:27	Valencia/València	Between 50,001 and 100,000	Female	1964	Baccalaureate	Yes, it is my usual home	One	None	None	Same	Same	I am salaried employee and I leave home to work	…the public sector	No	No	No	No	No	Yes	N/A	N/A	N/A	N/A	N/A	N/A		N/A	N/A	N/A	N/A	N/A	N/A	N/A	7	7		4	2		0	0		0	0		7	7
764	2020-09-24 18:20:54	2020-09-24 18:47:10	Valencia/València	Between 400,001 and 1,000,000	Male	1951	Baccalaureate	Yes, it is my usual home	None				Same	Retired			N/A	N/A	N/A	N/A	N/A	N/A	N/A	N/A	N/A	N/A	N/A		N/A	N/A	N/A	N/A	N/A	N/A	N/A	7	7	7	1	2	2	0	0	0	0		0	1	0
765	2020-09-24 18:21:46	2020-09-24 18:27:50	Alicante/Alacant	Less than 2,000 inhabitants	Female	1956	University studies	Yes, it is my usual home	One	None	None	Worse	Worse	I am unemployed or on leave of absence			N/A	N/A	N/A	N/A	N/A	N/A	N/A	N/A	N/A	N/A	N/A		N/A	N/A	N/A	N/A	N/A	N/A	N/A	0	0		5	5								7	7
766	2020-09-24 18:25:08	2020-09-24 18:37:16	Valencia/València	Between 400,001 and 1,000,000	Male	1980	Secondary education	Yes, it is my usual home	One	One	One	Same	Same	I am salaried employee and I leave home to work	…the private sector	No	No	No	No	No	Yes	N/A	N/A	N/A	N/A	N/A	N/A		N/A	N/A	N/A	N/A	N/A	N/A	N/A	7	7		5	5								7	7
767	2020-09-24 18:28:26	2020-09-24 18:48:23	Valencia/València	More than 1,000,000 inhabitants	Female	1946	University studies	Yes, it is my usual home	None					Retired			N/A	N/A	N/A	N/A	N/A	N/A	N/A	N/A	N/A	N/A	N/A		N/A	N/A	N/A	N/A	N/A	N/A	N/A	7	7		5	5								3	3
768	2020-09-24 18:28:41	2020-09-24 18:48:24	Ourense	Between 2,001 and 10,000	Male	1947	University studies	Yes, it is my usual home	One	None	One			Retired			N/A	N/A	N/A	N/A	N/A	N/A	N/A	N/A	N/A	N/A	N/A		N/A	N/A	N/A	N/A	N/A	N/A	N/A	7	7	7	2	2	2	0	0	0	0	0	0	7	7
769	2020-09-24 18:29:05	2020-09-24 20:02:19	Valencia/València	Between 400,001 and 1,000,000	Male	1990	University studies	Yes, it is my usual home	None			Same	Better	I am salaried employee and I leave home to work	…the public sector	No	No	No	No	No	Yes	N/A	N/A	N/A	N/A	N/A	N/A		N/A	N/A	N/A	N/A	N/A	N/A	N/A	2	5	3	1	0	1	0	0	0	0	0	0	5	7
770	2020-09-24 18:29:37	2020-09-24 18:44:36	Valencia/València	Between 400,001 and 1,000,000	Male	1955	University studies	Yes, it is my usual home	Two	None	One	Same	Same	I am unemployed or on leave of absence			N/A	N/A	N/A	N/A	N/A	N/A	N/A	N/A	N/A	N/A	N/A		N/A	N/A	N/A	N/A	N/A	N/A	N/A	2	4	3	0	1	0	1	2	1	0	0	0	3	5
771	2020-09-24 18:32:11	2020-09-24 18:45:34	Valencia/València	Between 2,001 and 10,000	Female	1969	Job training	Yes, it is my usual home	Three	One	One			Unpaid work at home			N/A	N/A	N/A	N/A	N/A	N/A	N/A	N/A	N/A	N/A	N/A		N/A	N/A	N/A	N/A	N/A	N/A	N/A	7	7	7	7	7	7	7	7	7	4	6	3	7	7
772	2020-09-24 18:35:57	2020-09-24 18:51:18	Valencia/València	Between 400,001 and 1,000,000	Male	1960	University studies	Yes, it is my usual home	None			Same	Same	I am salaried employee and I leave home to work	…the public sector	No	No	No	No	No	Yes	N/A	N/A	N/A	N/A	N/A	N/A		N/A	N/A	N/A	N/A	N/A	N/A	N/A	0	0	0	1	1	1	7	7	7	0	0	0	0	0
773	2020-09-24 18:37:22	2020-09-24 18:49:18	Valencia/València	Between 10,001 and 50,000	Female	1973	University studies	Yes, it is my usual home	Three	Two	None	Worse	Worse	I am salaried employee and I leave home to work	…the private sector	No	No	No	No	No	Yes	N/A	N/A	N/A	N/A	N/A	N/A		N/A	N/A	N/A	N/A	N/A	N/A	N/A	7	7		0	2		1	1					7	7
774	2020-09-24 18:38:14	2020-09-24 18:53:03	Valencia/València	More than 1,000,000 inhabitants	Male	1996		No, I have returned to my usual residence	Three	None	None	Worse		Student			N/A	N/A	N/A	N/A	N/A	N/A	N/A	N/A	N/A	N/A	N/A	Yes, I am afraid of being in the classroom and catching the virus	Yes	No	Yes	No	No	Yes	No	7	0	7	1	0	0	0	3	0	0	0	0	7	0
775	2020-09-24 18:38:47	2020-09-24 18:52:29	Valencia/València	Between 10,001 and 50,000	Male	1978	University studies	Yes, it is my usual home	Three	Two	None	Same	Same	I am salaried employee and telework	…the private sector	No	No	No	No	No	Yes	No	No	No	No	No	Yes		N/A	N/A	N/A	N/A	N/A	N/A	N/A	1	1	1	0	1	0	0	1	0	0	1	0	2	2
776	2020-09-24 18:41:38	2020-09-24 18:49:47	Valencia/València	Between 2,001 and 10,000	Male	1988	Job training	Yes, it is my usual home	Four	Two	Two	Same	Worse	I am in an ERTE (Temporary Lay-off Plan)			N/A	N/A	N/A	N/A	N/A	N/A	N/A	N/A	N/A	N/A	N/A		N/A	N/A	N/A	N/A	N/A	N/A	N/A	3	5	3	0	0	0	2	4	2	2	5	2	3	4
777	2020-09-24 18:42:05	2020-09-24 19:13:54	Valencia/València	Between 2,001 and 10,000	Male	1961	University studies	Yes, although it is not my usual residence	Three	One	None	Better	Worse	I am salaried employee and I combine telework and work outside the home	…the public sector	Yes, I have a higher performance	No	No	No	No	Yes	No	No	No	No	No	Yes		N/A	N/A	N/A	N/A	N/A	N/A	N/A	1	1		0	0	0	1	1	1	0	0	0	1	1
778	2020-09-24 18:43:09	2020-09-24 19:05:25	Valencia/València	Between 10,001 and 50,000	Female	1954	University studies	Yes, it is my usual home	None					Retired			N/A	N/A	N/A	N/A	N/A	N/A	N/A	N/A	N/A	N/A	N/A		N/A	N/A	N/A	N/A	N/A	N/A	N/A	7			7			0			0			7
779	2020-09-24 18:43:53	2020-09-24 18:46:51		Between 2,001 and 10,000	Female	1969	Primary education	Yes, it is my usual home	None			Better	Better	I work without a contract outside the home		No	No	No	No	No	No	N/A	N/A	N/A	N/A	N/A	N/A		N/A	N/A	N/A	N/A	N/A	N/A	N/A
780	2020-09-24 18:44:02	2020-09-24 18:54:28	Valencia/València			1960	University studies	Yes, it is my usual home	Three	None	None	Same	Same	I am salaried employee and I combine telework and work outside the home	…the public sector	Yes, I have a higher performance	No	No	No	No	Yes	No	No	Yes	No	No	No		N/A	N/A	N/A	N/A	N/A	N/A	N/A	0	0	0	0	0	0	0	0	0	0	0	0		0
781	2020-09-24 18:44:16	2020-09-24 18:50:37		Between 10,001 and 50,000	Female	1983	University studies	Yes, it is my usual home	Three	Two	None	Same	Same	I am salaried employee and I leave home to work	…the public sector	No	No	No	No	No	Yes	N/A	N/A	N/A	N/A	N/A	N/A		N/A	N/A	N/A	N/A	N/A	N/A	N/A	7	7	7
782	2020-09-24 18:46:31	2020-09-24 19:03:25	Valencia/València	Between 400,001 and 1,000,000	Male	1972	University studies	Yes, it is my usual home	One	None	None	Better	Same	I am salaried employee and I combine telework and work outside the home	…the public sector	Yes, I have a lower performance	No	No	No	No	Yes	No	No	Yes	No	Yes	No		N/A	N/A	N/A	N/A	N/A	N/A	N/A	5	7	5	3	3	3							6	7
783	2020-09-24 18:46:33	2020-09-24 18:56:23	Valencia/València	Between 50,001 and 100,000	Male	1970	University studies	Yes, it is my usual home	Two	One	One	Same	Same	I am salaried employee and I leave home to work	…the public sector	No	No	No	Yes	No	No	N/A	N/A	N/A	N/A	N/A	N/A		N/A	N/A	N/A	N/A	N/A	N/A	N/A	0	0	0	0	0	0	4	4	4	2	2	2	4	4
784	2020-09-24 18:46:44	2020-09-24 20:15:43	Alicante/Alacant	Between 10,001 and 50,000	Male	1959	Secondary education	Yes, it is my usual home	None			Same	Same	I am unemployed or on leave of absence			N/A	N/A	N/A	N/A	N/A	N/A	N/A	N/A	N/A	N/A	N/A		N/A	N/A	N/A	N/A	N/A	N/A	N/A	5	6		7	7								7	7
785	2020-09-24 18:48:09	2020-09-24 18:59:35	Melilla	Between 50,001 and 100,000	Male	1967		Yes, it is my usual home	Three	None	None		Same	I am self-employed, and I leave home to work		Yes, I have a higher performance	No	No	No	No	Yes	N/A	N/A	N/A	N/A	N/A	N/A		N/A	N/A	N/A	N/A	N/A	N/A	N/A
786	2020-09-24 18:50:28	2020-09-24 19:02:41	Alicante/Alacant	Between 10,001 and 50,000	Female	1959	Job training	Yes, it is my usual home	One	None	One	Same		I am salaried employee and I leave home to work	…the private sector	Yes, I have a lower performance	Yes	No	No	No	No	N/A	N/A	N/A	N/A	N/A	N/A		N/A	N/A	N/A	N/A	N/A	N/A	N/A			7			0			0			0
787	2020-09-24 18:50:32	2020-09-24 19:05:38	Madrid	Between 10,001 and 50,000	Male	1979	University studies	Yes, it is my usual home	Three	Two	One	Better	Better	I am self-employed, and I combine telework and work outside the home		Yes, I have a higher performance	Yes	No	No	No	No	Yes	No	No	No	No	No		N/A	N/A	N/A	N/A	N/A	N/A	N/A	2	7	6				0	5	0	3	7	6	5	7
788	2020-09-24 18:51:10	2020-09-24 19:01:07	Valencia/València	Between 10,001 and 50,000	Female	1990	University studies	Yes, it is my usual home	One	None	None	Worse	Worse	I am salaried employee and I combine telework and work outside the home	…the public sector	No	No	No	Yes	No	No	Yes	No	No	No	No	No		N/A	N/A	N/A	N/A	N/A	N/A	N/A	0	7	5	1	1	1
789	2020-09-24 18:51:40	2020-09-24 19:13:39	Alicante/Alacant	Between 10,001 and 50,000	Female	1958	Job training	Yes, it is my usual home	Three	One	None						N/A	N/A	N/A	N/A	N/A	N/A	N/A	N/A	N/A	N/A	N/A		N/A	N/A	N/A	N/A	N/A	N/A	N/A	1	1		1	1								1	1
790	2020-09-24 18:53:01	2020-09-24 19:11:58	Alicante/Alacant	Between 50,001 and 100,000	Female	1962	University studies	Yes, it is my usual home	Two	None	One		Worse	Other			N/A	N/A	N/A	N/A	N/A	N/A	N/A	N/A	N/A	N/A	N/A		N/A	N/A	N/A	N/A	N/A	N/A	N/A	7	7	7	7	7	7							7	7
791	2020-09-24 18:54:36	2020-09-24 19:04:00	Salamanca	Between 2,001 and 10,000	Female	1989	University studies	Yes, it is my usual home	One	None	None	Worse	Better	I was fired during the state of alarm period			N/A	N/A	N/A	N/A	N/A	N/A	N/A	N/A	N/A	N/A	N/A		N/A	N/A	N/A	N/A	N/A	N/A	N/A	4	2	4	1	2	2							7	7
792	2020-09-24 18:54:37	2020-09-24 19:06:23	Alicante/Alacant	Between 100,001 and 400,000	Male	1949	Secondary education	Yes, although it is not my usual residence	None					Retired			N/A	N/A	N/A	N/A	N/A	N/A	N/A	N/A	N/A	N/A	N/A		N/A	N/A	N/A	N/A	N/A	N/A	N/A	7	7		3	4		0	0		0	0
793	2020-09-24 18:57:23	2020-09-24 19:10:38	Valencia/València	More than 1,000,000 inhabitants	Male	1986	University studies	Yes, it is my usual home	Five or more	Four	None	Same	Same	I was fired during the state of alarm period			N/A	N/A	N/A	N/A	N/A	N/A	N/A	N/A	N/A	N/A	N/A		N/A	N/A	N/A	N/A	N/A	N/A	N/A	0	1	0	0	0	0	0	7	3	2	7	5	0	5
794	2020-09-24 18:58:52	2020-09-24 19:09:08	Málaga	Between 400,001 and 1,000,000	Female	1992	University studies	No, I have moved to another residence	None			Better	Better	I am salaried employee and I combine telework and work outside the home	…the public sector	No	No	No	No	No	Yes	No	No	No	No	Yes	No		N/A	N/A	N/A	N/A	N/A	N/A	N/A	7	0	3	1	0	1	0	0	0	0	0	0	6	0
795	2020-09-24 19:00:12	2020-09-24 19:12:33	Madrid	More than 1,000,000 inhabitants	Male	1973	University studies	Yes, it is my usual home	Four	Three	None	Same	Same	I am salaried employee and I combine telework and work outside the home	…the private sector	No	No	No	No	No	Yes	No	Yes	No	No	Yes	Yes		N/A	N/A	N/A	N/A	N/A	N/A	N/A	0	7	7	0	1	0	4	5	4	3	7	6	3	7
796	2020-09-24 19:00:59	2020-09-24 19:02:12	Valencia/València	Between 400,001 and 1,000,000	Male	1957	Secondary education	Yes, it is my usual home	One	None	None						N/A	N/A	N/A	N/A	N/A	N/A	N/A	N/A	N/A	N/A	N/A		N/A	N/A	N/A	N/A	N/A	N/A	N/A
797	2020-09-24 19:01:01	2020-09-24 19:17:21	Valencia/València	Between 2,001 and 10,000	Female	1972	University studies	Yes, it is my usual home	One	None	None	Same	Same	I am salaried employee and I leave home to work	…the public sector	No	No	No	No	No	Yes	N/A	N/A	N/A	N/A	N/A	N/A		N/A	N/A	N/A	N/A	N/A	N/A	N/A	0	0	0	1	1	1	0	0	0	1	0	1	0	0
798	2020-09-24 19:01:22	2020-09-24 19:12:49	Castellón/Castelló	Between 2,001 and 10,000	Female	1962	University studies	Yes, it is my usual home	One	None	None	Better	Worse	I am self-employed, and I leave home to work		No	Yes	No	No	No	No	N/A	N/A	N/A	N/A	N/A	N/A		N/A	N/A	N/A	N/A	N/A	N/A	N/A	4	7	4	1	1	1	0	0	0	0	0	0	6	7
799	2020-09-24 19:02:05	2020-09-24 19:10:05	Zaragoza	Between 400,001 and 1,000,000	Male	1956	Job training	Yes, it is my usual home	Two	None	None	Same	Same	Retired			N/A	N/A	N/A	N/A	N/A	N/A	N/A	N/A	N/A	N/A	N/A		N/A	N/A	N/A	N/A	N/A	N/A	N/A	5	5	5	0	0	0	0	0	0	0	0	0	6	6
800	2020-09-24 19:02:17	2020-09-24 19:14:50	Valencia/València	More than 1,000,000 inhabitants	Male	1980	University studies	Yes, it is my usual home	One	None	One	Better	Worse	I work without a contract outside the home		No	Yes	No	No	No	No	N/A	N/A	N/A	N/A	N/A	N/A		N/A	N/A	N/A	N/A	N/A	N/A	N/A
801	2020-09-24 19:02:51	2020-09-24 19:14:00	Barcelona	More than 1,000,000 inhabitants	Male	1993	University studies	Yes, it is my usual home	Three	None	None	Same	Better	I am salaried employee and telework	…both sectors	Yes, I have a lower performance	No	No	No	No	Yes	No	No	No	No	Yes	No		N/A	N/A	N/A	N/A	N/A	N/A	N/A	3	7	0	1	1	1	0	0	0	0	0	0	4	7
802	2020-09-24 19:04:24	2020-09-24 19:17:52	Valencia/València	Between 10,001 and 50,000	Male	1943	University studies	Yes, it is my usual home	One	None	One	Same		Retired			N/A	N/A	N/A	N/A	N/A	N/A	N/A	N/A	N/A	N/A	N/A		N/A	N/A	N/A	N/A	N/A	N/A	N/A	4	2	7	1	2	2							3	1
803	2020-09-24 19:04:55	2020-09-24 19:06:22	Madrid	More than 1,000,000 inhabitants	Female	1966	University studies	Yes, it is my usual home	Two	One	One	Same		Other			N/A	N/A	N/A	N/A	N/A	N/A	N/A	N/A	N/A	N/A	N/A		N/A	N/A	N/A	N/A	N/A	N/A	N/A
804	2020-09-24 19:05:29	2020-09-24 19:16:50	Valencia/València	Less than 2,000 inhabitants	Female	1980	University studies	Yes, it is my usual home	Three	Two	One	Same	Same	I am salaried employee and I leave home to work	…the public sector	No	Yes	Yes	No	No	No	N/A	N/A	N/A	N/A	N/A	N/A		N/A	N/A	N/A	N/A	N/A	N/A	N/A	0	4	0	2	2	2	2	7	3	2	5	3	7	7
805	2020-09-24 19:06:56	2020-09-24 19:24:04	Valencia/València	Between 400,001 and 1,000,000	Male	1967	University studies	No, I have moved to another residence	None			Better	Worse	I am salaried employee and I leave home to work	…the public sector	Yes, I have a lower performance	No	No	No	No	Yes	N/A	N/A	N/A	N/A	N/A	N/A		N/A	N/A	N/A	N/A	N/A	N/A	N/A	5	5	7	1	5	3	1	1	0	2	5	3	3	4
806	2020-09-24 19:06:57	2020-09-24 19:21:22	Valencia/València	Between 400,001 and 1,000,000	Male	1960	University studies	Yes, it is my usual home	One	One	One	Worse	Worse	Other			N/A	N/A	N/A	N/A	N/A	N/A	N/A	N/A	N/A	N/A	N/A		N/A	N/A	N/A	N/A	N/A	N/A	N/A	5	5	5	1	1	1	0	0	0	0	0	0	5	5
807	2020-09-24 19:07:23	2020-09-24 19:27:29	Valencia/València	Between 400,001 and 1,000,000	Male	1964	University studies	Yes, it is my usual home	Two	None	None	Same	Same	I am salaried employee and telework	…the public sector	Yes, I have a lower performance	No	Yes	No	No	No	No	No	No	Yes	No	No		N/A	N/A	N/A	N/A	N/A	N/A	N/A
808	2020-09-24 19:07:58	2020-09-24 19:19:23	Valencia/València	Between 10,001 and 50,000	Female	1972	Job training	Yes, it is my usual home	Three	Two	None	Worse	Same	I am salaried employee and I leave home to work	…the private sector	No	Yes	No	No	No	No	N/A	N/A	N/A	N/A	N/A	N/A		N/A	N/A	N/A	N/A	N/A	N/A	N/A	7	7	7	1	3	1	0	0	0	2	7	2	7	7
809	2020-09-24 19:08:07	2020-09-24 19:23:19	Valencia/València	More than 1,000,000 inhabitants	Male	1970	Primary education	Yes, it is my usual home	Three	None	None	Same		I am self-employed, and I leave home to work		No	Yes	No	No	No	No	N/A	N/A	N/A	N/A	N/A	N/A		N/A	N/A	N/A	N/A	N/A	N/A	N/A	2	2		1	1		0	0		0	0		2	2
810	2020-09-24 19:08:51	2020-09-24 19:20:11	Valencia/València	Between 10,001 and 50,000	Female	1959	University studies	Yes, it is my usual home	Three	Two	Two	Worse	Better	I am salaried employee and I leave home to work	…the public sector	Yes, I have a lower performance	No	No	No	Yes	No	N/A	N/A	N/A	N/A	N/A	N/A		N/A	N/A	N/A	N/A	N/A	N/A	N/A	2	7	3	0	7	0							7	7
811	2020-09-24 19:09:43	2020-09-24 19:25:50	Madrid	More than 1,000,000 inhabitants	Female	1979	University studies	Yes, it is my usual home	Three	Two	One	Better	Same	I am salaried employee and I leave home to work	…the public sector	No	No	No	No	Yes	No	N/A	N/A	N/A	N/A	N/A	N/A		N/A	N/A	N/A	N/A	N/A	N/A	N/A	0	0	0	0	2	0	0	5	0	7	7	7	0	0
812	2020-09-24 19:10:41	2020-09-24 19:32:05	Valencia/València	Between 400,001 and 1,000,000	Male	1966	University studies	Yes, it is my usual home	Three	None	None	Same	Same	I am salaried employee and telework	…the public sector	No	No	No	No	No	Yes	No	No	Yes	No	No	No		N/A	N/A	N/A	N/A	N/A	N/A	N/A	0	0	0	0	0	0							2	2
813	2020-09-24 19:11:29	2020-09-24 19:28:07	Valencia/València	Between 400,001 and 1,000,000	Female	1962	University studies	Yes, it is my usual home	Four	Two	Two	Same		I am salaried employee and I combine telework and work outside the home	…the private sector	No	No	No	Yes	No	No	Yes	No	No	No	No	No		N/A	N/A	N/A	N/A	N/A	N/A	N/A	2	7	2	7	7	7							7	7
814	2020-09-24 19:13:11	2020-09-24 19:28:15	Valencia/València	More than 1,000,000 inhabitants	Female	1980	University studies	Yes, it is my usual home	One	None	None	Worse	Better	I was fired during the state of alarm period			N/A	N/A	N/A	N/A	N/A	N/A	N/A	N/A	N/A	N/A	N/A		N/A	N/A	N/A	N/A	N/A	N/A	N/A	7	7	7	2	5	2	0	0	0	0	0	0	7	7
815	2020-09-24 19:13:50	2020-09-24 19:27:37	Valencia/València	Between 10,001 and 50,000	Male	1948	University studies	No, I have moved to another residence	One	None	One	Same	Same	Retired			N/A	N/A	N/A	N/A	N/A	N/A	N/A	N/A	N/A	N/A	N/A		N/A	N/A	N/A	N/A	N/A	N/A	N/A	0	0	0	0	0	0							1	1
816	2020-09-24 19:13:50	2020-09-24 19:15:59	Madrid	More than 1,000,000 inhabitants	Male	1955	University studies	Yes, it is my usual home	One	None	None	Same	Same	I am salaried employee and telework	…the public sector	No	No	No	No	No	Yes	No	No	Yes	No	Yes	No		N/A	N/A	N/A	N/A	N/A	N/A	N/A
817	2020-09-24 19:14:27	2020-09-24 19:35:17	Barcelona	More than 1,000,000 inhabitants	Male	1981	Job training	Yes, it is my usual home	One	None	None	Same	Same	I am salaried employee and I combine telework and work outside the home	…both sectors	Yes, I have a higher performance	No	No	No	No	Yes	Yes	No	No	No	No	No		N/A	N/A	N/A	N/A	N/A	N/A	N/A
818	2020-09-24 19:14:31	2020-09-24 19:27:18	Valencia/València		Female	1961	University studies	Yes, it is my usual home	One	None	None	Same	Same	I am salaried employee and I leave home to work	…the public sector	No	No	No	No	No	Yes	N/A	N/A	N/A	N/A	N/A	N/A		N/A	N/A	N/A	N/A	N/A	N/A	N/A	7	7		2	7								7	7
819	2020-09-24 19:14:43	2020-09-24 19:50:03	Alicante/Alacant	Between 50,001 and 100,000	Male	1954	University studies	Yes, it is my usual home	Two	None	Two	Same	Same	Retired			N/A	N/A	N/A	N/A	N/A	N/A	N/A	N/A	N/A	N/A	N/A		N/A	N/A	N/A	N/A	N/A	N/A	N/A	7	7	7	0	0	0	0	0	0	0	0	0	7	7
820	2020-09-24 19:15:28	2020-09-24 19:29:46	Valencia/València	Between 10,001 and 50,000	Male	1956	University studies	Yes, it is my usual home	Two	None	None	Same	Same	I am salaried employee and I leave home to work	…the public sector	No	No	No	No	No	Yes	N/A	N/A	N/A	N/A	N/A	N/A		N/A	N/A	N/A	N/A	N/A	N/A	N/A	0	3	2	0	1	0	0	0	0	0	0	0	5	3
821	2020-09-24 19:15:40	2020-09-24 20:16:09	Valencia/València	Between 50,001 and 100,000	Female	1978	University studies	Yes, it is my usual home	Four	Three	None	Same	Same	I am salaried employee and telework	…the private sector	Yes, I have a lower performance	Yes	No	No	No	No	No	Yes	No	No	No	Yes		N/A	N/A	N/A	N/A	N/A	N/A	N/A	6	7	7	3	7	5	5	5	5	7	7	7	7	7
822	2020-09-24 19:18:50	2020-09-24 19:39:12	Valencia/València	Between 10,001 and 50,000	Male	1952	University studies	Yes, it is my usual home	Two	None	One	Same	Same	Retired			N/A	N/A	N/A	N/A	N/A	N/A	N/A	N/A	N/A	N/A	N/A		N/A	N/A	N/A	N/A	N/A	N/A	N/A	5	0	5	1	1	1							1
823	2020-09-24 19:18:53	2020-09-24 19:34:24	Valencia/València	Between 10,001 and 50,000	Female	1964	University studies	Yes, it is my usual home	Three	One	Three	Same	Same	I am salaried employee and I leave home to work	…the public sector	Yes, I have a lower performance	No	No	No	No	Yes	N/A	N/A	N/A	N/A	N/A	N/A		N/A	N/A	N/A	N/A	N/A	N/A	N/A	3	7		0	3
824	2020-09-24 19:19:03	2020-09-24 19:29:43	Navarra	Less than 2,000 inhabitants	Female	1976	Job training	Yes, it is my usual home	Three	Two	None	Worse	Better	I am unemployed or on leave of absence			N/A	N/A	N/A	N/A	N/A	N/A	N/A	N/A	N/A	N/A	N/A		N/A	N/A	N/A	N/A	N/A	N/A	N/A	7	7	7	3	4	3	3	7	2	4	7	4	7	7
825	2020-09-24 19:19:15	2020-09-24 19:33:29	Navarra	Less than 2,000 inhabitants	Female	1954	University studies	Yes, it is my usual home	None			Same	Same	Retired			N/A	N/A	N/A	N/A	N/A	N/A	N/A	N/A	N/A	N/A	N/A		N/A	N/A	N/A	N/A	N/A	N/A	N/A	7	7	7	7	7	7	0	0	0	0	0	0	7	7
826	2020-09-24 19:19:39	2020-09-24 19:29:06	Madrid	More than 1,000,000 inhabitants	Male	1956	University studies	Yes, it is my usual home	One	None	None	Same	Same	Retired			N/A	N/A	N/A	N/A	N/A	N/A	N/A	N/A	N/A	N/A	N/A		N/A	N/A	N/A	N/A	N/A	N/A	N/A	7	7	7	5	5	5							7	7
827	2020-09-24 19:20:08	2020-09-24 19:33:00	Valencia/València	Between 400,001 and 1,000,000	Male	1959	University studies	Yes, it is my usual home	Two	None	None	Worse	Better	I am salaried employee and I leave home to work	…the public sector	Yes, I have a lower performance	No	No	No	Yes	No	N/A	N/A	N/A	N/A	N/A	N/A		N/A	N/A	N/A	N/A	N/A	N/A	N/A	3	6		3	5		2	4		2	3		5	7
828	2020-09-24 19:20:09	2020-09-24 19:32:54	Valencia/València	Between 10,001 and 50,000	Female	1961	University studies	Yes, it is my usual home	Two	None	Two	Same	Same	Sick leave/pregnancy			N/A	N/A	N/A	N/A	N/A	N/A	N/A	N/A	N/A	N/A	N/A		N/A	N/A	N/A	N/A	N/A	N/A	N/A	7	7	7	1	1	1	0	0	0	0	0	0	7	7
829	2020-09-24 19:21:07	2020-09-24 19:40:36	Valencia/València	Between 400,001 and 1,000,000	Female	1959	University studies	Yes, it is my usual home	One	None	None	Same	Same	Other			N/A	N/A	N/A	N/A	N/A	N/A	N/A	N/A	N/A	N/A	N/A		N/A	N/A	N/A	N/A	N/A	N/A	N/A	3	7		0	5								4	7
830	2020-09-24 19:21:16	2020-09-24 19:43:24	Sevilla	Between 10,001 and 50,000	Female	1962	Primary education	Yes, it is my usual home	Three	None	None		Same	I am self-employed, and I leave home to work		No	No	No	No	No	Yes	N/A	N/A	N/A	N/A	N/A	N/A		N/A	N/A	N/A	N/A	N/A	N/A	N/A	7	7	7	7	7	0	0	0	0	0	0	7	7	7
831	2020-09-24 19:22:26	2020-09-24 19:38:36	Alicante/Alacant	Between 10,001 and 50,000	Male	1956	Baccalaureate	Yes, it is my usual home	Two	None	One	Same	Same	I am self-employed, and I leave home to work		No	Yes	No	No	No	No	N/A	N/A	N/A	N/A	N/A	N/A		N/A	N/A	N/A	N/A	N/A	N/A	N/A	6	6	6
832	2020-09-24 19:22:35	2020-09-24 19:43:30	Valencia/València	Between 2,001 and 10,000	Male	1961	Baccalaureate	Yes, it is my usual home	Two	One	One	Worse	Better	I am salaried employee and I leave home to work	…the private sector	No	Yes	Yes	No	No	No	N/A	N/A	N/A	N/A	N/A	N/A		N/A	N/A	N/A	N/A	N/A	N/A	N/A	5	2		0	0		0	0		0	0		5	2
833	2020-09-24 19:23:08	2020-09-24 19:44:49	Valencia/València	Between 10,001 and 50,000	Female	1958	Primary education	Yes, it is my usual home	One	None	One	Same	Same	I am salaried employee and I leave home to work	…the private sector	Yes, I have a lower performance	No	No	No	No	Yes	N/A	N/A	N/A	N/A	N/A	N/A		N/A	N/A	N/A	N/A	N/A	N/A	N/A	7	7	7	7	7	7							0	0
834	2020-09-24 19:23:31	2020-09-24 19:35:27	Valencia/València	Between 10,001 and 50,000	Female	1987	Primary education	Yes, it is my usual home	Two	One	None	Same	Same	I am salaried employee and I leave home to work	…the public sector	No	Yes	No	No	No	No	N/A	N/A	N/A	N/A	N/A	N/A		N/A	N/A	N/A	N/A	N/A	N/A	N/A	0	7	0	1	3	2	0	0	0	7	7	7	4	7
835	2020-09-24 19:23:59	2020-09-24 19:39:50	Valencia/València	More than 1,000,000 inhabitants	Female	1963	University studies	Yes, it is my usual home	Two	None	None	Better	Worse	I am self-employed, and I leave home to work		No	Yes	No	No	No	No	N/A	N/A	N/A	N/A	N/A	N/A		N/A	N/A	N/A	N/A	N/A	N/A	N/A	5	2	5	0	0	0	0	0	0
836	2020-09-24 19:24:26	2020-09-24 19:37:28	Navarra	Less than 2,000 inhabitants	Female	1964	Baccalaureate	Yes, it is my usual home	Four	None	One	Better	Better	I am self-employed, and I combine telework and work outside the home		No	No	No	No	No	Yes	No	No	Yes	No	No	No		N/A	N/A	N/A	N/A	N/A	N/A	N/A	1	4	1	3	7	3	0	0	0	0	0	0	0	3
837	2020-09-24 19:25:08	2020-09-24 19:45:38	Alicante/Alacant	Between 10,001 and 50,000	Female	1961	University studies	Yes, it is my usual home	None			Same	Same	I am salaried employee and I leave home to work	…the public sector	No	No	No	No	No	Yes	N/A	N/A	N/A	N/A	N/A	N/A		N/A	N/A	N/A	N/A	N/A	N/A	N/A	2	7	2	2	7	2							6	7
838	2020-09-24 19:25:15	2020-09-24 19:34:42	Valencia/València	Between 2,001 and 10,000	Female	1954	University studies	Yes, it is my usual home	Two	None	One			Retired			N/A	N/A	N/A	N/A	N/A	N/A	N/A	N/A	N/A	N/A	N/A		N/A	N/A	N/A	N/A	N/A	N/A	N/A	7	7	7	2	2	2				3	3	3	7	7
839	2020-09-24 19:25:37	2020-09-24 19:31:04		Between 400,001 and 1,000,000	Male	1966	University studies		Two	None	None	Same	Same	I am salaried employee and I leave home to work	…the public sector	Yes, I have a higher performance	No	No	No	No	Yes	N/A	N/A	N/A	N/A	N/A	N/A		N/A	N/A	N/A	N/A	N/A	N/A	N/A
840	2020-09-24 19:26:25	2020-09-24 19:44:10	Alicante/Alacant	Between 10,001 and 50,000	Female	1973	Job training	Yes, it is my usual home	One	None	None	Same		I am salaried employee and I leave home to work	…the private sector	No	No	No	No	No	Yes	N/A	N/A	N/A	N/A	N/A	N/A		N/A	N/A	N/A	N/A	N/A	N/A	N/A	1	7	1	7	7	7							5	5
841	2020-09-24 19:26:54	2020-09-24 19:42:40	Alicante/Alacant	Between 10,001 and 50,000	Female	1990	University studies	Yes, it is my usual home	Five or more	Four	Two	Same	Same	I am unemployed or on leave of absence			N/A	N/A	N/A	N/A	N/A	N/A	N/A	N/A	N/A	N/A	N/A		N/A	N/A	N/A	N/A	N/A	N/A	N/A	5	7	7	4	7	7	4	5	5	3	7	4	5	7
842	2020-09-24 19:27:03	2020-09-24 19:29:53			Female	1965	University studies	Yes, it is my usual home	Two	None	None	Same	Same	I am salaried employee and I leave home to work	…the private sector	No	No	No	No	No	Yes	N/A	N/A	N/A	N/A	N/A	N/A		N/A	N/A	N/A	N/A	N/A	N/A	N/A
843	2020-09-24 19:27:29	2020-09-24 19:38:32	Alicante/Alacant	Between 10,001 and 50,000	Male	1973	Baccalaureate	Yes, it is my usual home	Two	None	None	Same	Same	I am salaried employee and I leave home to work	…the private sector	No	No	No	No	No	Yes	N/A	N/A	N/A	N/A	N/A	N/A		N/A	N/A	N/A	N/A	N/A	N/A	N/A	2	4	2	0	0	0	2	3	2	2	2	2
844	2020-09-24 19:28:36	2020-09-24 19:39:59	Valencia/València	Between 400,001 and 1,000,000	Female	1962	University studies	Yes, it is my usual home	One	None	One	Same	Same	I am self-employed, and I leave home to work		No	No	No	No	No	Yes	N/A	N/A	N/A	N/A	N/A	N/A		N/A	N/A	N/A	N/A	N/A	N/A	N/A	7	7	7	7	7	7							7	7
845	2020-09-24 19:28:54	2020-09-24 19:40:46	Valencia/València	Between 400,001 and 1,000,000	Male	1966	University studies	Yes, it is my usual home	Three	Two	None	Worse	Better	I am salaried employee and telework	…both sectors	Yes, I have a higher performance	No	No	No	No	Yes	No	No	No	No	Yes	No		N/A	N/A	N/A	N/A	N/A	N/A	N/A	4	7	5	1	2	1	3	5	3				4	7
846	2020-09-24 19:30:10	2020-09-24 19:40:10	Madrid	More than 1,000,000 inhabitants	Female	1986	University studies	Yes, it is my usual home	One	None	One	Better	Same	I am salaried employee and telework	…the private sector	Yes, I have a higher performance	Yes	No	No	No	No	No	No	No	No	Yes	No		N/A	N/A	N/A	N/A	N/A	N/A	N/A	0	7	0	1	1	1							7	7
847	2020-09-24 19:30:40	2020-09-24 19:47:57	Alicante/Alacant	Between 10,001 and 50,000	Female	1979	University studies	Yes, it is my usual home	Two	One	One	Worse	Worse	I am salaried employee and I leave home to work	…the public sector	No	No	No	No	No	Yes	N/A	N/A	N/A	N/A	N/A	N/A		N/A	N/A	N/A	N/A	N/A	N/A	N/A	1	7	6	2	4	4	2	5	2	7	7	7	7	7
848	2020-09-24 19:32:09	2020-09-24 19:47:07	Toledo	Between 50,001 and 100,000	Male	1950	Baccalaureate	Yes, it is my usual home	One	None	None	Same	Same	Retired			N/A	N/A	N/A	N/A	N/A	N/A	N/A	N/A	N/A	N/A	N/A		N/A	N/A	N/A	N/A	N/A	N/A	N/A	4	4	4	5	5	5	0	0	0	2	0	2	0	0
849	2020-09-24 19:32:43	2020-09-24 19:44:15	Alicante/Alacant	Between 10,001 and 50,000	Female	1973	University studies	Yes, it is my usual home	Three	One	Three	Same	Same	I am unemployed or on leave of absence			N/A	N/A	N/A	N/A	N/A	N/A	N/A	N/A	N/A	N/A	N/A		N/A	N/A	N/A	N/A	N/A	N/A	N/A	5	7	7	4	4	4	2	7	7	2	7	7	7	7
850	2020-09-24 19:32:47	2020-09-24 19:44:27	Valencia/València	Between 2,001 and 10,000	Female	1968	University studies	Yes, it is my usual home	Three	None	None	Worse		I am salaried employee and I leave home to work	…the public sector	No	No	No	No	No	Yes	N/A	N/A	N/A	N/A	N/A	N/A		N/A	N/A	N/A	N/A	N/A	N/A	N/A	7	7		7	7		0	0		0	0		7	7
851	2020-09-24 19:33:05	2020-09-24 19:40:30	Valencia/València	Between 10,001 and 50,000	Female	1991	University studies	Yes, it is my usual home	Three	None	None	Better	Better	I am salaried employee and I leave home to work	…the private sector	No	No	No	No	No	Yes	N/A	N/A	N/A	N/A	N/A	N/A		N/A	N/A	N/A	N/A	N/A	N/A	N/A	7	7	7	7	7	7							7	7
852	2020-09-24 19:34:07	2020-09-24 19:51:34	Alicante/Alacant	Between 50,001 and 100,000	Female	1970	Baccalaureate	Yes, it is my usual home	Three	None	None	Worse	Worse	I am salaried employee and I combine telework and work outside the home	…the private sector	Yes, I have a lower performance	Yes	No	No	Yes	No	No	No	Yes	No	Yes	No		N/A	N/A	N/A	N/A	N/A	N/A	N/A	5	7	7	2	7	7							5	7
853	2020-09-24 19:34:28	2020-09-24 19:35:33															N/A	N/A	N/A	N/A	N/A	N/A	N/A	N/A	N/A	N/A	N/A		N/A	N/A	N/A	N/A	N/A	N/A	N/A
854	2020-09-24 19:35:21	2020-09-24 19:44:36	Valencia/València	Between 400,001 and 1,000,000	Male	1975	University studies	Yes, it is my usual home	Four	One	Two	Same	Same	I am salaried employee and I leave home to work	…the public sector	Yes, I have a lower performance	No	No	No	No	Yes	N/A	N/A	N/A	N/A	N/A	N/A		N/A	N/A	N/A	N/A	N/A	N/A	N/A	1	2	1	1	2	1	2	3	2	2	3	2	2	3
855	2020-09-24 19:35:31	2020-09-24 19:50:26	Valencia/València	Between 2,001 and 10,000	Female	1975	University studies	Yes, it is my usual home	Four	Three	Two	Same	Same	I am salaried employee and I leave home to work	…the private sector	No	No	No	No	No	Yes	N/A	N/A	N/A	N/A	N/A	N/A		N/A	N/A	N/A	N/A	N/A	N/A	N/A	2	7		2	2		7	7		7	7		7	7
856	2020-09-24 19:36:41	2020-09-24 19:43:27	Granada	Between 100,001 and 400,000	Female	1968	University studies	Yes, although it is not my usual residence	One	None	None	Same	Same	I am salaried employee and telework	…the public sector	Yes, I have a higher performance	No	No	No	No	Yes	Yes	No	No	No	No	No		N/A	N/A	N/A	N/A	N/A	N/A	N/A	7	7	7	0	1	1	0	0	0	0	0	0	7	7
857	2020-09-24 19:37:52	2020-09-24 19:48:28	Alicante/Alacant	Between 10,001 and 50,000	Male	1981	Baccalaureate	Yes, it is my usual home	Two	One	One	Same	Same	I am salaried employee and I leave home to work	…the public sector	No	No	No	No	No	Yes	N/A	N/A	N/A	N/A	N/A	N/A		N/A	N/A	N/A	N/A	N/A	N/A	N/A	0	7	0	0	4	4	0	7	0	7	7	7	7	7
858	2020-09-24 19:39:32	2020-09-24 19:48:04	Valencia/València	Between 400,001 and 1,000,000	Male	1965	Secondary education	Yes, it is my usual home	Two	None	None	Worse	Better	I am self-employed, and I leave home to work		Yes, I have a lower performance	Yes	No	No	No	No	N/A	N/A	N/A	N/A	N/A	N/A		N/A	N/A	N/A	N/A	N/A	N/A	N/A
859	2020-09-24 19:39:34	2020-09-24 19:52:02	Valencia/València	Between 10,001 and 50,000	Male	1975	University studies	Yes, it is my usual home	None			Same	Same	I am salaried employee and I leave home to work	…the public sector	No	No	No	No	No	Yes	N/A	N/A	N/A	N/A	N/A	N/A		N/A	N/A	N/A	N/A	N/A	N/A	N/A	5	7	5	5	7	5							5	7
860	2020-09-24 19:40:52	2020-09-24 19:50:52	Valencia/València	Between 10,001 and 50,000	Female	1981	Secondary education	Yes, it is my usual home	Three	Two	Two	Same	Same	I am unemployed or on leave of absence			N/A	N/A	N/A	N/A	N/A	N/A	N/A	N/A	N/A	N/A	N/A		N/A	N/A	N/A	N/A	N/A	N/A	N/A	7	7	7	3	3	3	5	7	5	7	7	7	7	7
861	2020-09-24 19:40:58	2020-09-24 19:53:39	Alicante/Alacant	Between 2,001 and 10,000	Male	1982	Baccalaureate	Yes, it is my usual home	One	None	None	Worse	Better	I was fired after the state of alarm period			N/A	N/A	N/A	N/A	N/A	N/A	N/A	N/A	N/A	N/A	N/A		N/A	N/A	N/A	N/A	N/A	N/A	N/A	5	7		3	5		3	7		3	5		4	7
862	2020-09-24 19:42:01	2020-09-24 19:42:33	Valencia/València	Between 2,001 and 10,000	Male	1985	University studies										N/A	N/A	N/A	N/A	N/A	N/A	N/A	N/A	N/A	N/A	N/A		N/A	N/A	N/A	N/A	N/A	N/A	N/A
863	2020-09-24 19:42:28	2020-09-24 20:00:10		Between 400,001 and 1,000,000	Male	1956	Job training	Yes, it is my usual home	One	None	One		Same	Sick leave/pregnancy			N/A	N/A	N/A	N/A	N/A	N/A	N/A	N/A	N/A	N/A	N/A		N/A	N/A	N/A	N/A	N/A	N/A	N/A
864	2020-09-24 19:43:14	2020-09-24 19:47:26	Valencia/València	Between 10,001 and 50,000	Female	1971	Baccalaureate	Yes, it is my usual home	Three	None	One	Same	Worse	I am in an ERTE (Temporary Lay-off Plan)			N/A	N/A	N/A	N/A	N/A	N/A	N/A	N/A	N/A	N/A	N/A		N/A	N/A	N/A	N/A	N/A	N/A	N/A
865	2020-09-24 19:43:59	2020-09-24 19:54:48	Madrid	More than 1,000,000 inhabitants	Female	1963	University studies	Yes, it is my usual home	One	None	None	Same	Same	I am salaried employee and I combine telework and work outside the home	…the public sector	Yes, I have a lower performance	No	No	Yes	No	No	Yes	No	No	No	Yes	Yes		N/A	N/A	N/A	N/A	N/A	N/A	N/A	4	6	4	0	0	0							4	3
866	2020-09-24 19:44:16	2020-09-24 20:05:18	Madrid	More than 1,000,000 inhabitants	Female	1949	University studies	No, I have moved to another residence	One	None	One	Same	Same	Retired			N/A	N/A	N/A	N/A	N/A	N/A	N/A	N/A	N/A	N/A	N/A		N/A	N/A	N/A	N/A	N/A	N/A	N/A	6	7		2	6								2	2
867	2020-09-24 19:45:55	2020-09-24 20:01:49	Alicante/Alacant			1978	Baccalaureate	Yes, it is my usual home	One	None	One	Same	Same	I am salaried employee and I leave home to work	…the public sector	Yes, I have a higher performance	No	No	No	No	Yes	N/A	N/A	N/A	N/A	N/A	N/A		N/A	N/A	N/A	N/A	N/A	N/A	N/A	2	7	2	2	6	2							7	7
868	2020-09-24 19:47:18	2020-09-24 19:54:50	Valencia/València	Between 50,001 and 100,000	Male	1966	University studies	Yes, although it is not my usual residence	Three	One	One	Same	Same	I am salaried employee and telework	…the public sector	No	No	No	No	No	Yes	No	No	Yes	No	No	No		N/A	N/A	N/A	N/A	N/A	N/A	N/A
869	2020-09-24 19:47:48	2020-09-24 19:48:34		Between 400,001 and 1,000,000	Female	1947	Baccalaureate										N/A	N/A	N/A	N/A	N/A	N/A	N/A	N/A	N/A	N/A	N/A		N/A	N/A	N/A	N/A	N/A	N/A	N/A
870	2020-09-24 19:49:20	2020-09-24 19:51:34	Valencia/València	Less than 2,000 inhabitants	Male	1998	University studies	Yes, it is my usual home	Five or more	None	Two	Worse	Better	Student			N/A	N/A	N/A	N/A	N/A	N/A	N/A	N/A	N/A	N/A	N/A	Yes, I have not received enough information	Yes	No	No	No	No	Yes	No
871	2020-09-24 19:50:14	2020-09-24 19:58:20	Valencia/València	Between 400,001 and 1,000,000	Female	1992	University studies	Yes, it is my usual home	One	None	None	Same	Same	I am salaried employee and I leave home to work	…the public sector	No	No	No	No	No	Yes	N/A	N/A	N/A	N/A	N/A	N/A		N/A	N/A	N/A	N/A	N/A	N/A	N/A	3	3		1	1								3	3
872	2020-09-24 19:50:36	2020-09-24 20:01:03	Córdoba	Between 100,001 and 400,000	Male	1948	Job training	Yes, it is my usual home	One	None	None	Same	Same	Retired			N/A	N/A	N/A	N/A	N/A	N/A	N/A	N/A	N/A	N/A	N/A		N/A	N/A	N/A	N/A	N/A	N/A	N/A	1	2	2	3	4	4							3	4
873	2020-09-24 19:51:05	2020-09-24 20:09:22	Alicante/Alacant	Between 100,001 and 400,000	Female	1958	Baccalaureate	Yes, it is my usual home	None			Same	Same	I am salaried employee and I leave home to work	…the public sector	No	No	No	No	No	Yes	N/A	N/A	N/A	N/A	N/A	N/A		N/A	N/A	N/A	N/A	N/A	N/A	N/A	6	7	6	3	3	3	0	0	0	0	0	0	7	7
874	2020-09-24 19:54:50	2020-09-24 20:07:24	Valencia/València	Between 400,001 and 1,000,000	Male	1955	Baccalaureate	Yes, it is my usual home	Three	None	One	Same	Same	Retired			N/A	N/A	N/A	N/A	N/A	N/A	N/A	N/A	N/A	N/A	N/A		N/A	N/A	N/A	N/A	N/A	N/A	N/A	4	4	4				0	0	0	2	7	2	4	4
875	2020-09-24 19:55:00	2020-09-24 20:09:19	Valencia/València	More than 1,000,000 inhabitants	Female	1979	University studies	Yes, it is my usual home	Three	Two	None	Same	Worse	I am salaried employee and I combine telework and work outside the home	…the private sector	Yes, I have a lower performance	No	No	Yes	No	No	No	No	No	No	Yes	No		N/A	N/A	N/A	N/A	N/A	N/A	N/A	2	4	2	1	3	2	2	4	2	7	7	7	3	4
876	2020-09-24 19:56:05	2020-09-24 20:09:36	Valencia/València	Between 10,001 and 50,000	Male	1963	University studies	Yes, it is my usual home	Three	None	None	Same	Same	I am salaried employee and I combine telework and work outside the home	…the public sector	No	No	No	No	No	Yes	No	No	Yes	No	No	No		N/A	N/A	N/A	N/A	N/A	N/A	N/A	2	7	5	1	1	1							3	3
877	2020-09-24 19:57:30	2020-09-24 20:07:03	Valencia/València			1971	University studies	Yes, it is my usual home	One	None	None	Same	Worse	I am self-employed, and I leave home to work		No	Yes	No	No	No	No	N/A	N/A	N/A	N/A	N/A	N/A		N/A	N/A	N/A	N/A	N/A	N/A	N/A
878	2020-09-24 19:57:56	2020-09-24 20:11:04	Valencia/València	More than 1,000,000 inhabitants	Female	1965	University studies	No, I have moved to another residence	Two	None	One	Same	Same	I am salaried employee and I combine telework and work outside the home	…the public sector	Yes, I have a higher performance	No	No	No	No	Yes	No	No	No	No	No	Yes		N/A	N/A	N/A	N/A	N/A	N/A	N/A	1	1	1	3	7	3	0	0	0				2	2
879	2020-09-24 20:00:54	2020-09-24 20:13:33	Valencia/València	Between 2,001 and 10,000	Male	1964	Primary education	Yes, it is my usual home	One	None	None	Same		I am self-employed, and I leave home to work		No	Yes	No	No	No	No	N/A	N/A	N/A	N/A	N/A	N/A		N/A	N/A	N/A	N/A	N/A	N/A	N/A													1
880	2020-09-24 20:00:55	2020-09-24 20:08:02	Valencia/València	Between 400,001 and 1,000,000	Male	1949	Job training	Yes, it is my usual home	One	None	One	Same	Same	Retired			N/A	N/A	N/A	N/A	N/A	N/A	N/A	N/A	N/A	N/A	N/A		N/A	N/A	N/A	N/A	N/A	N/A	N/A	6	6		7	7		0	0		4	0		7	7
881	2020-09-24 20:01:11	2020-09-24 20:09:16	Alicante/Alacant	Between 10,001 and 50,000	Male	1978	University studies	Yes, it is my usual home	Two	One	None	Same	Same	Other			N/A	N/A	N/A	N/A	N/A	N/A	N/A	N/A	N/A	N/A	N/A		N/A	N/A	N/A	N/A	N/A	N/A	N/A	0	0	0	0	0	0	5	5	5	7	7	7	0	0
882	2020-09-24 20:01:15	2020-09-24 20:26:30	Granada	Between 2,001 and 10,000	Male	1967	University studies	Yes, it is my usual home	Three	None	None	Same	Same	I am salaried employee and I combine telework and work outside the home	…the public sector	No	No	No	No	No	Yes	No	No	No	Yes	No	No		N/A	N/A	N/A	N/A	N/A	N/A	N/A	7	7		1	1		0	0		7	7		7	7
883	2020-09-24 20:01:27	2020-09-24 20:25:01	Valencia/València	Between 10,001 and 50,000	Female	1964	Baccalaureate	Yes, it is my usual home	Three	None	None	Same	Same	I am salaried employee and I leave home to work	…the public sector	No	No	No	No	No	Yes	N/A	N/A	N/A	N/A	N/A	N/A		N/A	N/A	N/A	N/A	N/A	N/A	N/A	7	7	7	2	3	2	0	0	0	0	0	0	7	7
884	2020-09-24 20:02:00	2020-09-24 20:19:07	Valencia/València	Between 400,001 and 1,000,000	Female	1963	University studies	Yes, it is my usual home	Two	None	None	Same	Same	I am salaried employee and I leave home to work	…the private sector	No	No	No	No	No	Yes	N/A	N/A	N/A	N/A	N/A	N/A		N/A	N/A	N/A	N/A	N/A	N/A	N/A	0	0		0	2		0	0		0	0		5	5
885	2020-09-24 20:04:17	2020-09-24 20:13:20	Alicante/Alacant	Between 10,001 and 50,000	Female	1969	University studies	Yes, it is my usual home	One	None	None	Same	Same	I am salaried employee and I leave home to work	…the public sector	No	No	No	Yes	No	No	N/A	N/A	N/A	N/A	N/A	N/A		N/A	N/A	N/A	N/A	N/A	N/A	N/A	3	3	3	1	2	2	0	0	0	0	0	0	2	2
886	2020-09-24 20:05:33	2020-09-24 20:07:51	Valencia/València	Between 10,001 and 50,000	Male	1966	University studies	Yes, it is my usual home	One	None	None	Worse	Better	I am in an ERTE (Temporary Lay-off Plan)			N/A	N/A	N/A	N/A	N/A	N/A	N/A	N/A	N/A	N/A	N/A		N/A	N/A	N/A	N/A	N/A	N/A	N/A
887	2020-09-24 20:06:10	2020-09-24 20:36:07	Valencia/València	Between 10,001 and 50,000	Female	1964	University studies	Yes, it is my usual home	Two	None	One	Same	Same	I am salaried employee and I leave home to work	…the public sector	No	No	No	No	No	Yes	N/A	N/A	N/A	N/A	N/A	N/A		N/A	N/A	N/A	N/A	N/A	N/A	N/A	3	7	3	2	2	2							7	7
888	2020-09-24 20:06:21	2020-09-24 20:17:43	Valencia/València	Between 10,001 and 50,000	Male	1971	University studies	Yes, it is my usual home	Three	Two	None	Same	Worse	I am salaried employee and I combine telework and work outside the home	…the private sector	Yes, I have a higher performance	Yes	No	No	No	No	No	No	No	No	Yes	No		N/A	N/A	N/A	N/A	N/A	N/A	N/A	0	3	2	0	0	0	0	0	0	0	2	1	5	5
889	2020-09-24 20:06:26	2020-09-24 20:17:08	Valencia/València	More than 1,000,000 inhabitants	Male	1956	Job training	Yes, it is my usual home	One	None	One	Same	Same	I am unemployed or on leave of absence			N/A	N/A	N/A	N/A	N/A	N/A	N/A	N/A	N/A	N/A	N/A		N/A	N/A	N/A	N/A	N/A	N/A	N/A	0	0	0	0	0	0	0	0	0	0	0	0	0	0
890	2020-09-24 20:06:41	2020-09-24 20:09:12	Valencia/València	Between 2,001 and 10,000	Female	1948	University studies	Yes, it is my usual home	None			Same	Same	Retired			N/A	N/A	N/A	N/A	N/A	N/A	N/A	N/A	N/A	N/A	N/A		N/A	N/A	N/A	N/A	N/A	N/A	N/A
891	2020-09-24 20:08:59	2020-09-24 20:21:21	Alicante/Alacant	Between 10,001 and 50,000	Female	1965	University studies	Yes, it is my usual home	Four	None	Two	Worse		I am in an ERTE (Temporary Lay-off Plan)			N/A	N/A	N/A	N/A	N/A	N/A	N/A	N/A	N/A	N/A	N/A		N/A	N/A	N/A	N/A	N/A	N/A	N/A	4	4		3	5								3	7
892	2020-09-24 20:11:33	2020-09-24 20:14:10	Valencia/València	Between 10,001 and 50,000	Female	1972	Job training	No, I have moved to another residence	Three	Two	One						N/A	N/A	N/A	N/A	N/A	N/A	N/A	N/A	N/A	N/A	N/A		N/A	N/A	N/A	N/A	N/A	N/A	N/A
893	2020-09-24 20:12:10	2020-09-24 20:18:51	Valencia/València	More than 1,000,000 inhabitants	Female	1970	University studies	Yes, it is my usual home	One	None	None	Better	Same	I am self-employed, and I leave home to work		Yes, I have a higher performance	Yes	No	No	No	No	N/A	N/A	N/A	N/A	N/A	N/A		N/A	N/A	N/A	N/A	N/A	N/A	N/A	0	7	2	0	7	0	0	0	0	0	0	0	7
894	2020-09-24 20:12:25	2020-09-24 20:21:55	Alicante/Alacant	Between 10,001 and 50,000	Male	1968	University studies	Yes, it is my usual home	Two	None	Two	Same	Same	I am salaried employee and I leave home to work	…the private sector	No	Yes	No	No	No	No	N/A	N/A	N/A	N/A	N/A	N/A		N/A	N/A	N/A	N/A	N/A	N/A	N/A	1	1	1	0	0	0	0	0	0	0	0	0	7	7
895	2020-09-24 20:13:18	2020-09-24 20:41:55	Valencia/València	Between 50,001 and 100,000	Female	1950	University studies	No, I have moved to another residence	Two	None	One	Same	Same	Retired			N/A	N/A	N/A	N/A	N/A	N/A	N/A	N/A	N/A	N/A	N/A		N/A	N/A	N/A	N/A	N/A	N/A	N/A	7	7	7	7	7	7	0	0	0	2	0	2	6	7
896	2020-09-24 20:14:14	2020-09-24 20:27:43	Alicante/Alacant	Between 100,001 and 400,000	Female	1979	University studies	No, I have moved to another residence	One	None	One	Same		Other			N/A	N/A	N/A	N/A	N/A	N/A	N/A	N/A	N/A	N/A	N/A		N/A	N/A	N/A	N/A	N/A	N/A	N/A	2	3	3	5	7	7	0	0	0	2	0	3	3	7
897	2020-09-24 20:14:18	2020-09-24 20:39:43	Segovia	Between 2,001 and 10,000	Male	1968	University studies	Yes, it is my usual home	Three	Two	One	Same	Same	I am salaried employee and I combine telework and work outside the home	…the public sector	No	No	No	No	No	Yes	No	No	Yes	No	No	No		N/A	N/A	N/A	N/A	N/A	N/A	N/A	3	3	3	0	0	0	3	5	3	3	5	4	3	3
898	2020-09-24 20:16:56	2020-09-24 20:30:12	Alicante/Alacant	Between 10,001 and 50,000	Female	1976	Baccalaureate	Yes, it is my usual home	Two	One	None	Same	Same	I am salaried employee and I leave home to work	…the public sector	Yes, I have a higher performance	No	No	No	No	Yes	N/A	N/A	N/A	N/A	N/A	N/A		N/A	N/A	N/A	N/A	N/A	N/A	N/A	2	2	2	2	2	2				7	7	7	4	4
899	2020-09-24 20:18:53	2020-09-24 20:34:00	Valencia/València	More than 1,000,000 inhabitants	Female	1955	University studies	Yes, it is my usual home	None			Same		Retired			N/A	N/A	N/A	N/A	N/A	N/A	N/A	N/A	N/A	N/A	N/A		N/A	N/A	N/A	N/A	N/A	N/A	N/A	5	5	4	4	7	4							6	6
900	2020-09-24 20:20:17	2020-09-24 20:31:08	Valencia/València	More than 1,000,000 inhabitants	Female	1963		Yes, it is my usual home	Three	Two	Two	Better	Worse	I am salaried employee and I combine telework and work outside the home	…the public sector	No	No	No	No	No	Yes	Yes	No	Yes	No	No	No		N/A	N/A	N/A	N/A	N/A	N/A	N/A	7	7	7	7	7	7	7	7	7	0	0	0	7	7
901	2020-09-24 20:20:37	2020-09-24 20:33:10	Alicante/Alacant	Between 400,001 and 1,000,000	Male	1953		Yes, it is my usual home	Two	None	One	Same	Same	Retired			N/A	N/A	N/A	N/A	N/A	N/A	N/A	N/A	N/A	N/A	N/A		N/A	N/A	N/A	N/A	N/A	N/A	N/A	1	1	1	1	1	1							1	1
902	2020-09-24 20:21:16	2020-09-24 20:39:28	Valencia/València	Between 10,001 and 50,000	Male	1974	University studies	Yes, it is my usual home	One	None	None	Same		I am salaried employee and I leave home to work	…the private sector	No	Yes	No	No	No	No	N/A	N/A	N/A	N/A	N/A	N/A		N/A	N/A	N/A	N/A	N/A	N/A	N/A	0	0		3	3								1	1
903	2020-09-24 20:22:23	2020-09-24 20:45:57	Barcelona	Between 50,001 and 100,000	Male	1945	Job training	No, I have moved to another residence	Two	None	One			Retired			N/A	N/A	N/A	N/A	N/A	N/A	N/A	N/A	N/A	N/A	N/A		N/A	N/A	N/A	N/A	N/A	N/A	N/A
904	2020-09-24 20:24:33	2020-09-24 20:30:02	Valencia/València	Between 400,001 and 1,000,000	Male		University studies	Yes, it is my usual home	One	None	One	Worse		I am salaried employee and I leave home to work	…the public sector	Yes, I have a higher performance	Yes	No	No	No	No	N/A	N/A	N/A	N/A	N/A	N/A		N/A	N/A	N/A	N/A	N/A	N/A	N/A		7		7	7								7	7
905	2020-09-24 20:26:22	2020-09-24 20:41:23	Valencia/València	Between 400,001 and 1,000,000	Female	1972	University studies	Yes, it is my usual home	Two	One	None	Same		I am salaried employee and I combine telework and work outside the home	…the private sector	No	No	No	No	No	Yes	No	No	No	No	Yes	No		N/A	N/A	N/A	N/A	N/A	N/A	N/A	5	0		0	1		0	0		0	1		4	0
906	2020-09-24 20:27:45	2020-09-24 20:48:15	Córdoba	Between 10,001 and 50,000	Female	1990	University studies	Yes, I would like to change, but I have no choice	One	None	None	Worse	Same	I am salaried employee and I leave home to work	…the private sector	Yes, I have a lower performance	No	No	No	No	Yes	N/A	N/A	N/A	N/A	N/A	N/A		N/A	N/A	N/A	N/A	N/A	N/A	N/A	5	7	5	1	4	1	0						3	7
907	2020-09-24 20:27:51	2020-09-24 20:50:44	Alicante/Alacant	Between 10,001 and 50,000	Male	1987	University studies	Yes, it is my usual home	One	None	None	Same	Same	I am salaried employee and telework	…the private sector	Yes, I have a higher performance	No	No	No	No	Yes	Yes	No	Yes	No	No	Yes		N/A	N/A	N/A	N/A	N/A	N/A	N/A	2	7	4	0	0		0	0
908	2020-09-24 20:27:58	2020-09-24 20:48:16	Córdoba	Between 10,001 and 50,000	Male	1992	Secondary education	Yes, I would like to change, but I have no choice	One	None	One	Same	Same	I am salaried employee and I leave home to work	…the private sector	Yes, I have a lower performance	No	No	No	No	Yes	N/A	N/A	N/A	N/A	N/A	N/A		N/A	N/A	N/A	N/A	N/A	N/A	N/A	5	7	1	1	4	1							3	7
909	2020-09-24 20:28:09	2020-09-24 20:43:11	Alicante/Alacant	Between 10,001 and 50,000	Female	1974	University studies	Yes, it is my usual home	None			Better	Worse	I am salaried employee and I leave home to work	…the private sector	Yes, I have a higher performance	No	No	No	No	Yes	N/A	N/A	N/A	N/A	N/A	N/A		N/A	N/A	N/A	N/A	N/A	N/A	N/A	3	7	3	2	6	2							7	7
910	2020-09-24 20:28:36	2020-09-24 20:39:48	Valencia/València	More than 1,000,000 inhabitants	Female		University studies	Yes, it is my usual home	One	None	None	Same	Same	I am salaried employee and I combine telework and work outside the home	…the public sector	No	No	No	No	No	Yes	No	No	No	No	Yes	Yes		N/A	N/A	N/A	N/A	N/A	N/A	N/A
911	2020-09-24 20:28:38	2020-09-24 20:40:38	Alicante/Alacant	Between 2,001 and 10,000	Female	1970	University studies	Yes, although it is not my usual residence	Three	None	None	Same	Same	I am salaried employee and I leave home to work	…the public sector	No	No	No	No	No	Yes	N/A	N/A	N/A	N/A	N/A	N/A		N/A	N/A	N/A	N/A	N/A	N/A	N/A	6	6	5	2	4	2	1	4	2	2	5	2	5	5
912	2020-09-24 20:30:33	2020-09-24 20:42:55	Valencia/València	Between 10,001 and 50,000	Male	1994	University studies	Yes, it is my usual home	Two	None	Two	Same	Same	I am salaried employee and telework	…the public sector	No	Yes	No	No	No	No	No	No	No	No	Yes	No		N/A	N/A	N/A	N/A	N/A	N/A	N/A				0									1	1
913	2020-09-24 20:30:34	2020-09-24 20:39:37	Valencia/València	Between 10,001 and 50,000	Male	1958	Primary education	Yes, it is my usual home	None			Same	Same	Unpaid work at home			N/A	N/A	N/A	N/A	N/A	N/A	N/A	N/A	N/A	N/A	N/A		N/A	N/A	N/A	N/A	N/A	N/A	N/A	6	6		4	6								6	6
914	2020-09-24 20:30:44	2020-09-24 20:50:38	Ciudad Real	Between 50,001 and 100,000	Male	1963	Secondary education	Yes, it is my usual home	Three	None	None	Same	Same	I am salaried employee and I leave home to work	…the public sector	Yes, I have a lower performance	No	No	No	No	Yes	N/A	N/A	N/A	N/A	N/A	N/A		N/A	N/A	N/A	N/A	N/A	N/A	N/A	3	5	3	3	6	3	0	0	0	0	0	0	3	5
915	2020-09-24 20:32:15	2020-09-24 20:40:44	Madrid	More than 1,000,000 inhabitants	Female	1991		Yes, it is my usual home	None			Same	Same	I am salaried employee and I leave home to work	…the public sector	No	No	Yes	No	No	No	N/A	N/A	N/A	N/A	N/A	N/A		N/A	N/A	N/A	N/A	N/A	N/A	N/A	7	7	7	1	4	2							7	7
916	2020-09-24 20:34:25	2020-09-24 20:50:46	Valencia/València	Between 400,001 and 1,000,000	Female	1974	University studies	Yes, although it is not my usual residence	One	None	One	Worse	Better	I am unemployed or on leave of absence			N/A	N/A	N/A	N/A	N/A	N/A	N/A	N/A	N/A	N/A	N/A		N/A	N/A	N/A	N/A	N/A	N/A	N/A	7	7	7	7	7	7	0	0	0	1	0	0	7	7
917	2020-09-24 20:36:24	2020-09-24 20:49:45	Barcelona	Between 100,001 and 400,000	Male	1963	University studies	Yes, it is my usual home	Three	None	None	Same	Same	I am salaried employee and I combine telework and work outside the home	…the private sector	No	Yes	No	No	No	No	No	No	No	Yes	No	No		N/A	N/A	N/A	N/A	N/A	N/A	N/A	7	7	7	0	0	0							7	7
918	2020-09-24 20:36:37	2020-09-24 20:48:40	Valencia/València	Between 400,001 and 1,000,000	Male	1966	University studies	Yes, it is my usual home	Two	None	None	Same	Same	I am salaried employee and I combine telework and work outside the home	…the public sector	No	No	No	No	No	Yes	No	Yes	No	No	No	No		N/A	N/A	N/A	N/A	N/A	N/A	N/A	0	7	4	0	4	0	3	3	3				5	5
919	2020-09-24 20:38:08	2020-09-24 20:49:54	Valencia/València	Between 10,001 and 50,000	Female	1976	University studies	Yes, it is my usual home	Two	One	One	Same	Better	I am salaried employee and I combine telework and work outside the home	…the private sector	Yes, I have a higher performance	No	No	No	No	Yes	Yes	No	Yes	No	No	No		N/A	N/A	N/A	N/A	N/A	N/A	N/A	1	7		2	5		5	5		7	7		6	7
920	2020-09-24 20:38:17	2020-09-24 20:49:29	Alicante/Alacant	Between 10,001 and 50,000	Female	1989	University studies	No, I have moved to another residence	None			Same	Same	I am salaried employee and I leave home to work	…the public sector	No	No	No	No	No	Yes	N/A	N/A	N/A	N/A	N/A	N/A		N/A	N/A	N/A	N/A	N/A	N/A	N/A	7	7	7	1	1	1	0	0	0	0	4	0	7	7
921	2020-09-24 20:39:53	2020-09-24 20:47:08	A Coruña	Between 50,001 and 100,000		1969		Yes, it is my usual home	One	None	None	Worse	Better	I am self-employed, and I leave home to work		Yes, I have a lower performance	Yes	No	No	No	No	N/A	N/A	N/A	N/A	N/A	N/A		N/A	N/A	N/A	N/A	N/A	N/A	N/A	7	7		3	3		0	0		0	0		2	0
922	2020-09-24 20:42:12	2020-09-24 20:52:06	Alicante/Alacant	Between 10,001 and 50,000	Female	1971	University studies	Yes, it is my usual home	None			Same	Same	I am salaried employee and I leave home to work	…the public sector	No	No	No	No	No	Yes	N/A	N/A	N/A	N/A	N/A	N/A		N/A	N/A	N/A	N/A	N/A	N/A	N/A	5	7	7	2	4	3	0	0	0	2	0	2	5	5
923	2020-09-24 20:42:54	2020-09-24 21:01:57	Barcelona	Between 2,001 and 10,000	Female	1964	University studies	Yes, it is my usual home	Three	Three	One	Same	Same	I am salaried employee and telework	…the public sector	Yes, I have a higher performance	No	No	No	No	Yes	No	Yes	Yes	No	No	No		N/A	N/A	N/A	N/A	N/A	N/A	N/A	3	7	5	2	7	3	2	4	2	2	5	2	7	7
924	2020-09-24 20:43:50	2020-09-24 21:00:08	Cantabria	Between 100,001 and 400,000	Male	1987	University studies	Yes, it is my usual home	One	None	None	Same	Same	I am salaried employee and telework	…the private sector	No	No	No	No	No	Yes	Yes	No	No	No	No	No		N/A	N/A	N/A	N/A	N/A	N/A	N/A	6	7		3	3								6	7
925	2020-09-24 20:43:52	2020-09-24 21:03:20	Gipuzkoa	Between 2,001 and 10,000	Male	1978	University studies	Yes, it is my usual home	Three	Two	None	Same	Same	I am salaried employee and I leave home to work	…the private sector	No	No	No	No	No	Yes	N/A	N/A	N/A	N/A	N/A	N/A		N/A	N/A	N/A	N/A	N/A	N/A	N/A	2	2	2	0	0	0	2	4	2	5	6	5	4	4
926	2020-09-24 20:44:15	2020-09-24 20:56:10	Alicante/Alacant	Between 50,001 and 100,000	Male	1951	University studies	Yes, it is my usual home	One	None	One			Retired			N/A	N/A	N/A	N/A	N/A	N/A	N/A	N/A	N/A	N/A	N/A		N/A	N/A	N/A	N/A	N/A	N/A	N/A	0	0	0	0	0	0	0	0	0	0	0	0	6	6
927	2020-09-24 20:44:56	2020-09-24 20:59:18	Valencia/València	Between 50,001 and 100,000	Male	1957	Secondary education	No, I have moved to another residence	One	None	One		Same	I am self-employed, and I leave home to work		No	Yes	No	No	No	No	N/A	N/A	N/A	N/A	N/A	N/A		N/A	N/A	N/A	N/A	N/A	N/A	N/A
928	2020-09-24 20:47:10	2020-09-24 21:00:02	Valencia/València	Between 50,001 and 100,000	Female	1962	University studies	Yes, it is my usual home	Four	One	Two	Same	Same	I am salaried employee and I leave home to work	…the public sector	Yes, I have a higher performance	No	No	Yes	No	No	N/A	N/A	N/A	N/A	N/A	N/A		N/A	N/A	N/A	N/A	N/A	N/A	N/A	3	7		5	5		0	0		0	0		7	7
929	2020-09-24 20:47:57	2020-09-24 20:58:44	Valencia/València	Between 50,001 and 100,000	Male	1937	Baccalaureate	Yes, it is my usual home	One	None	One			Retired			N/A	N/A	N/A	N/A	N/A	N/A	N/A	N/A	N/A	N/A	N/A		N/A	N/A	N/A	N/A	N/A	N/A	N/A
930	2020-09-24 20:48:15	2020-09-24 21:04:37	Valencia/València		Female	1952		Yes, it is my usual home	None			Same	Same	Retired			N/A	N/A	N/A	N/A	N/A	N/A	N/A	N/A	N/A	N/A	N/A		N/A	N/A	N/A	N/A	N/A	N/A	N/A	0	2	0	5	5	5	0	0	0				5	5
931	2020-09-24 20:48:28	2020-09-24 20:57:17	Valencia/València	Between 10,001 and 50,000	Female	1954	University studies	Yes, it is my usual home	Two	One	One			Retired			N/A	N/A	N/A	N/A	N/A	N/A	N/A	N/A	N/A	N/A	N/A		N/A	N/A	N/A	N/A	N/A	N/A	N/A	7	7	7	7	7	7							7	7
932	2020-09-24 20:48:36	2020-09-24 20:51:23		Between 400,001 and 1,000,000			University studies										N/A	N/A	N/A	N/A	N/A	N/A	N/A	N/A	N/A	N/A	N/A		N/A	N/A	N/A	N/A	N/A	N/A	N/A
933	2020-09-24 20:50:28	2020-09-24 20:51:26	Barcelona	Between 2,001 and 10,000	Female	1981	Baccalaureate	Yes, it is my usual home	Three	None	None						N/A	N/A	N/A	N/A	N/A	N/A	N/A	N/A	N/A	N/A	N/A		N/A	N/A	N/A	N/A	N/A	N/A	N/A
934	2020-09-24 20:50:30	2020-09-24 21:01:42	Valencia/València	More than 1,000,000 inhabitants	Female	1963	Baccalaureate	Yes, it is my usual home	Three	One	Two	Same	Same	I am salaried employee and I leave home to work	…the public sector	No	No	No	No	No	Yes	N/A	N/A	N/A	N/A	N/A	N/A		N/A	N/A	N/A	N/A	N/A	N/A	N/A	0	7	7	2	7	2	0	0	0	0	0	0	7	7
935	2020-09-24 20:52:09	2020-09-24 21:09:55	Córdoba	Between 10,001 and 50,000	Male	1957	Primary education	Yes, it is my usual home	One	None	One		Same	Retired			N/A	N/A	N/A	N/A	N/A	N/A	N/A	N/A	N/A	N/A	N/A		N/A	N/A	N/A	N/A	N/A	N/A	N/A			0			0			0			0
936	2020-09-24 20:53:31	2020-09-24 21:03:54	Valencia/València	Less than 2,000 inhabitants	Male	1975	University studies	Yes, it is my usual home	Two	None	None	Worse	Worse	I am self-employed, and I combine telework and work outside the home		Yes, I have a lower performance	No	No	No	Yes	No	No	No	No	Yes	No	No		N/A	N/A	N/A	N/A	N/A	N/A	N/A	0	7	5	0	7	5	0	7	5	4	7	7	0	7
937	2020-09-24 20:53:59	2020-09-24 21:07:48	Valencia/València	Between 400,001 and 1,000,000	Female	1977	Job training	Yes, it is my usual home	Three	Two	None	Worse	Worse	I am salaried employee and I leave home to work	…the private sector	Yes, I have a higher performance	No	No	No	No	Yes	N/A	N/A	N/A	N/A	N/A	N/A		N/A	N/A	N/A	N/A	N/A	N/A	N/A	5	7		3	5		5	4		1	7		5	7
938	2020-09-24 20:55:19	2020-09-24 20:57:29		Between 10,001 and 50,000	Female	1996	Job training	Yes, it is my usual home	Three	None	One	Same	Same	I am salaried employee and I leave home to work	…the private sector	Yes, I have a higher performance	No	No	No	No	Yes	N/A	N/A	N/A	N/A	N/A	N/A		N/A	N/A	N/A	N/A	N/A	N/A	N/A
939	2020-09-24 20:56:13	2020-09-24 21:10:30	Asturias	Between 100,001 and 400,000	Female	1979		Yes, I would like to change, but I have no choice	None			Better	Worse	I am self-employed, and I leave home to work		Yes, I have a higher performance	Yes	No	No	No	No	N/A	N/A	N/A	N/A	N/A	N/A		N/A	N/A	N/A	N/A	N/A	N/A	N/A	2	7	2	1	1	1							2	7
940	2020-09-24 20:57:25	2020-09-24 21:13:39	Valencia/València	Between 400,001 and 1,000,000	Male	1987	Job training	Yes, it is my usual home	Three	Two	None	Same	Same	I am salaried employee and I leave home to work	…the public sector	No	No	No	No	No	Yes	N/A	N/A	N/A	N/A	N/A	N/A		N/A	N/A	N/A	N/A	N/A	N/A	N/A	5	0	5	0	7	0	2	3	2	1	3	1	3	3
941	2020-09-24 20:57:35	2020-09-24 21:22:14	Valencia/València	Between 400,001 and 1,000,000	Male	1957	University studies	Yes, it is my usual home	One	None	None	Same	Same	Retired			N/A	N/A	N/A	N/A	N/A	N/A	N/A	N/A	N/A	N/A	N/A		N/A	N/A	N/A	N/A	N/A	N/A	N/A	2	7	2	1	3	1							7	7
942	2020-09-24 20:57:53	2020-09-24 21:10:29	Valencia/València	Between 2,001 and 10,000	Female	1965	University studies	Yes, it is my usual home	Three	None	One	Same	Same	I am self-employed, and I combine telework and work outside the home		No	Yes	No	No	No	No	No	No	No	No	No	Yes		N/A	N/A	N/A	N/A	N/A	N/A	N/A	7	7	7	7	7	7							7	7
943	2020-09-24 20:58:59	2020-09-24 21:17:09	Valencia/València	Between 400,001 and 1,000,000	Male	1938	University studies	Yes, it is my usual home	One	None	One	Worse	Better	Retired			N/A	N/A	N/A	N/A	N/A	N/A	N/A	N/A	N/A	N/A	N/A		N/A	N/A	N/A	N/A	N/A	N/A	N/A	0	0	0	1	1	1	0	0	0	0	0	0	7	7
944	2020-09-24 20:59:25	2020-09-24 21:12:58	Castellón/Castelló	Between 100,001 and 400,000	Male	1960	University studies	Yes, it is my usual home	One	None	None	Worse	Worse	I am salaried employee and I leave home to work	…the public sector	Yes, I have a lower performance	No	No	Yes	No	No	N/A	N/A	N/A	N/A	N/A	N/A		N/A	N/A	N/A	N/A	N/A	N/A	N/A	7	7	7	0	0	0	0	0	0	0	0	0	7	7
945	2020-09-24 20:59:33	2020-09-24 21:13:17	Valencia/València	Between 50,001 and 100,000	Male	1981		Yes, it is my usual home	Two	One	None	Same	Worse	I am salaried employee and telework	…the private sector	No	Yes	No	No	No	No	Yes	No	Yes	No	No	No		N/A	N/A	N/A	N/A	N/A	N/A	N/A	2	5	3	1	1	1	0	3	1	3	5	3	4	4
946	2020-09-24 21:01:04	2020-09-24 21:03:39	Navarra	Between 100,001 and 400,000	Female	1949	Secondary education	Yes, it is my usual home	One	None	None		Same	Retired			N/A	N/A	N/A	N/A	N/A	N/A	N/A	N/A	N/A	N/A	N/A		N/A	N/A	N/A	N/A	N/A	N/A	N/A
947	2020-09-24 21:01:52	2020-09-24 21:15:01		Between 2,001 and 10,000	Male	1952	Primary education	Yes, it is my usual home	One	None				Retired			N/A	N/A	N/A	N/A	N/A	N/A	N/A	N/A	N/A	N/A	N/A		N/A	N/A	N/A	N/A	N/A	N/A	N/A	7			7
948	2020-09-24 21:03:03	2020-09-24 21:07:56															N/A	N/A	N/A	N/A	N/A	N/A	N/A	N/A	N/A	N/A	N/A		N/A	N/A	N/A	N/A	N/A	N/A	N/A
949	2020-09-24 21:03:36	2020-09-24 21:14:12	Valencia/València	Between 10,001 and 50,000	Male	1950	University studies	Yes, it is my usual home	One	None	One	Same	Same	Retired			N/A	N/A	N/A	N/A	N/A	N/A	N/A	N/A	N/A	N/A	N/A		N/A	N/A	N/A	N/A	N/A	N/A	N/A	6	4	5	0	0	0
950	2020-09-24 21:03:45	2020-09-24 21:18:25	Valencia/València	Between 2,001 and 10,000	Female	1950	Secondary education	Yes, it is my usual home	Two	One	None			Retired			N/A	N/A	N/A	N/A	N/A	N/A	N/A	N/A	N/A	N/A	N/A		N/A	N/A	N/A	N/A	N/A	N/A	N/A	7	7	7	7	7	7	0	0	0	0	0	0	7	7
951	2020-09-24 21:03:53	2020-09-24 21:18:16	Madrid	More than 1,000,000 inhabitants	Female	1965	Primary education	Yes, it is my usual home	One	None	None	Same	Same	I work without a contract outside the home		No	Yes	No	No	No	No	N/A	N/A	N/A	N/A	N/A	N/A		N/A	N/A	N/A	N/A	N/A	N/A	N/A	7	7		7	7								7	7
952	2020-09-24 21:04:59	2020-09-24 21:17:21	Madrid	More than 1,000,000 inhabitants	Female	1966	Job training	No, I have returned to my usual residence	None			Worse	Better	I am self-employed, and I leave home to work		Yes, I have a lower performance	Yes	No	No	No	No	N/A	N/A	N/A	N/A	N/A	N/A		N/A	N/A	N/A	N/A	N/A	N/A	N/A	7	7		7	4		0	0		0	0		7	7
953	2020-09-24 21:05:15	2020-09-24 21:13:45	Valencia/València	Between 50,001 and 100,000	Male	1961	University studies	Yes, it is my usual home	One	None	One	Same	Same	Retired			N/A	N/A	N/A	N/A	N/A	N/A	N/A	N/A	N/A	N/A	N/A		N/A	N/A	N/A	N/A	N/A	N/A	N/A	2	2		5	5								2	2
954	2020-09-24 21:08:40	2020-09-24 21:21:24	Ciudad Real	Between 10,001 and 50,000	Male	1975	Job training	Yes, it is my usual home	Three	None	None	Better	Better	I am salaried employee and I leave home to work	…the private sector	Yes, I have a lower performance	Yes	Yes	Yes	No	No	N/A	N/A	N/A	N/A	N/A	N/A		N/A	N/A	N/A	N/A	N/A	N/A	N/A	3	2	3	2	3	4	3	6	5	2	4	3	7	2
955	2020-09-24 21:09:45	2020-09-24 21:20:21	Valencia/València	Between 100,001 and 400,000	Male	1982	University studies	Yes, it is my usual home	One	None	One	Worse	Better	I am self-employed, and I leave home to work		Yes, I have a lower performance	No	No	No	Yes	No	N/A	N/A	N/A	N/A	N/A	N/A		N/A	N/A	N/A	N/A	N/A	N/A	N/A	6	7	6	4	7	6							7	7
956	2020-09-24 21:10:58	2020-09-24 21:23:14	Valencia/València	Between 10,001 and 50,000	Male	1980	Job training	Yes, it is my usual home	Three	None	None	Same	Same	I am salaried employee and I leave home to work	…the private sector	Yes, I have a higher performance	No	No	No	No	Yes	N/A	N/A	N/A	N/A	N/A	N/A		N/A	N/A	N/A	N/A	N/A	N/A	N/A	5	7	5	1	3	3	5	5	5	3	7	4	6	7
957	2020-09-24 21:11:57	2020-09-24 21:32:21	Alicante/Alacant	Between 100,001 and 400,000	Female	1977	Baccalaureate	Yes, it is my usual home	Two	One	None	Worse	Worse	I am self-employed, and telework		Yes, I have a lower performance	Yes	No	No	No	No	No	No	Yes	No	No	No		N/A	N/A	N/A	N/A	N/A	N/A	N/A	2	7	7	1	2	1	6	6	6	7	7	7	7	7
958	2020-09-24 21:12:52	2020-09-24 21:21:22	Alicante/Alacant	Between 10,001 and 50,000	Male	1983	University studies	Yes, it is my usual home	Two	One	None	Same	Same	I am salaried employee and I combine telework and work outside the home	…the private sector	No	No	No	No	No	Yes	No	No	No	No	Yes	No		N/A	N/A	N/A	N/A	N/A	N/A	N/A	0	0	0	0	0	0	0	0	0	5	5	5	1	1
959	2020-09-24 21:13:19	2020-09-24 21:27:15	Barcelona	Between 2,001 and 10,000	Female	1983	Secondary education	Yes, it is my usual home	Two	One	None		Same	I am salaried employee and I leave home to work	…the private sector	Yes, I have a lower performance	No	No	No	No	Yes	N/A	N/A	N/A	N/A	N/A	N/A		N/A	N/A	N/A	N/A	N/A	N/A	N/A	7	7	7	3	6	3	0	2	1	3	7	3	7	7
960	2020-09-24 21:13:19	2020-09-24 21:57:06	Alicante/Alacant	Between 100,001 and 400,000	Male	1960	Primary education	Yes, it is my usual home	Three	None	None			I am self-employed, and I leave home to work		Yes, I have a lower performance	Yes	No	No	No	No	N/A	N/A	N/A	N/A	N/A	N/A		N/A	N/A	N/A	N/A	N/A	N/A	N/A
961	2020-09-24 21:13:34	2020-09-24 21:33:46	Valencia/València	Between 10,001 and 50,000	Female	1963	University studies	Yes, it is my usual home	Three	None	None	Worse	Worse	I am unemployed or on leave of absence			N/A	N/A	N/A	N/A	N/A	N/A	N/A	N/A	N/A	N/A	N/A		N/A	N/A	N/A	N/A	N/A	N/A	N/A	7	7		3	3		0	0		0	0		7	7
962	2020-09-24 21:13:42	2020-09-24 21:26:20	Valencia/València	Between 10,001 and 50,000	Female	1982	Job training	Yes, it is my usual home	Two	One	One	Same	Same	I am in an ERTE (Temporary Lay-off Plan)			N/A	N/A	N/A	N/A	N/A	N/A	N/A	N/A	N/A	N/A	N/A		N/A	N/A	N/A	N/A	N/A	N/A	N/A	5	7	5	2	2	1	5	7	5	0	4	0	5	7
963	2020-09-24 21:15:45	2020-09-24 21:26:48	Valencia/València		Female	1962	University studies	Yes, it is my usual home	Four	Two	None	Worse	Better	Unpaid work at home			N/A	N/A	N/A	N/A	N/A	N/A	N/A	N/A	N/A	N/A	N/A		N/A	N/A	N/A	N/A	N/A	N/A	N/A	7	7		1	1								7	1
964	2020-09-24 21:15:54	2020-09-24 21:27:10	Teruel	Between 10,001 and 50,000	Male	1961	University studies	Yes, it is my usual home	Three	None	Two	Worse	Worse	I am unemployed or on leave of absence			N/A	N/A	N/A	N/A	N/A	N/A	N/A	N/A	N/A	N/A	N/A		N/A	N/A	N/A	N/A	N/A	N/A	N/A	7	6	7	1	2	1	0	0	0	0	0	0	7	7
965	2020-09-24 21:16:12	2020-09-24 21:27:50	Pontevedra		Male	1992	Job training	Yes, it is my usual home	One	None	None	Same	Same	I am salaried employee and I leave home to work	…the private sector	Yes, I have a higher performance	Yes	No	No	No	No	N/A	N/A	N/A	N/A	N/A	N/A		N/A	N/A	N/A	N/A	N/A	N/A	N/A	0	4	0	1	2	1							5	4
966	2020-09-24 21:16:26	2020-09-24 22:43:39	Valencia/València	Between 50,001 and 100,000	Male	1949	University studies	Yes, it is my usual home	One	None	One			Retired			N/A	N/A	N/A	N/A	N/A	N/A	N/A	N/A	N/A	N/A	N/A		N/A	N/A	N/A	N/A	N/A	N/A	N/A									1
967	2020-09-24 21:17:56	2020-09-24 21:26:40		Between 10,001 and 50,000	Female	1955	University studies	Yes, it is my usual home	One	None	None	Same		Retired			N/A	N/A	N/A	N/A	N/A	N/A	N/A	N/A	N/A	N/A	N/A		N/A	N/A	N/A	N/A	N/A	N/A	N/A	7	7											7	7
968	2020-09-24 21:18:07	2020-09-24 21:45:30		Between 400,001 and 1,000,000		1951	University studies		One	None	Two	Same	Same	Retired			N/A	N/A	N/A	N/A	N/A	N/A	N/A	N/A	N/A	N/A	N/A		N/A	N/A	N/A	N/A	N/A	N/A	N/A	5	4	5	6	7	5	0	0	0	3	0	2	5	4
969	2020-09-24 21:18:29	2020-09-24 21:32:10	Valencia/València	More than 1,000,000 inhabitants	Female	1962	University studies	Yes, it is my usual home	Two	None	None	Same	Same	I am salaried employee and I leave home to work	…the private sector	Yes, I have a higher performance	No	No	No	No	Yes	N/A	N/A	N/A	N/A	N/A	N/A		N/A	N/A	N/A	N/A	N/A	N/A	N/A	0	0		4	4		0	0		0	0		3	3
970	2020-09-24 21:20:53	2020-09-24 21:27:07	Valencia/València	More than 1,000,000 inhabitants	Female	2000	Secondary education	No, I have moved to another residence	Three	One	One	Worse	Better	Unpaid work at home			N/A	N/A	N/A	N/A	N/A	N/A	N/A	N/A	N/A	N/A	N/A		N/A	N/A	N/A	N/A	N/A	N/A	N/A
971	2020-09-24 21:22:02	2020-09-24 21:42:18		Between 400,001 and 1,000,000	Female	1963	Secondary education	Yes, it is my usual home	Three	None	One	Same	Same	I am salaried employee and telework	…the private sector	Yes, I have a higher performance	Yes	No	No	No	No	No	No	Yes	No	No	No		N/A	N/A	N/A	N/A	N/A	N/A	N/A	7	7	7	1	1	1
972	2020-09-24 21:22:46	2020-09-24 21:40:49	Alicante/Alacant	Between 10,001 and 50,000	Female	1976	University studies	No, I have returned to my usual residence	None			Same	Same	I am salaried employee and I combine telework and work outside the home	…the private sector	Yes, I have a lower performance	Yes	Yes	No	No	No	No	No	Yes	No	Yes	No		N/A	N/A	N/A	N/A	N/A	N/A	N/A	2	7	2	2	2	2							5	7
973	2020-09-24 21:23:23	2020-09-24 21:40:21	Valencia/València	Less than 2,000 inhabitants	Female	1978	Baccalaureate	Yes, it is my usual home	Five or more	Four	Two	Worse	Better	I am self-employed, and I combine telework and work outside the home		Yes, I have a lower performance	Yes	No	No	No	No	No	Yes	No	No	No	No		N/A	N/A	N/A	N/A	N/A	N/A	N/A	7	7	7	1	3	2	0	4	0	7	7	7	7	7
974	2020-09-24 21:23:28	2020-09-24 21:42:31	Valencia/València	Between 2,001 and 10,000	Female	1955	Primary education	Yes, it is my usual home	One	None	None	Same		Retired			N/A	N/A	N/A	N/A	N/A	N/A	N/A	N/A	N/A	N/A	N/A		N/A	N/A	N/A	N/A	N/A	N/A	N/A	7			7									7
975	2020-09-24 21:23:56	2020-09-24 21:25:30	Valencia/València	Between 100,001 and 400,000	Female	1997	University studies	Yes, it is my usual home	Three	None	One	Same	Same	Student			N/A	N/A	N/A	N/A	N/A	N/A	N/A	N/A	N/A	N/A	N/A	Yes, I am not sure how the classes will be taught	Yes	No	No	No	No	No	No
976	2020-09-24 21:25:43	2020-09-24 21:37:46	Valencia/València	Between 400,001 and 1,000,000	Male	1949	University studies	Yes, it is my usual home	None					Retired			N/A	N/A	N/A	N/A	N/A	N/A	N/A	N/A	N/A	N/A	N/A		N/A	N/A	N/A	N/A	N/A	N/A	N/A	5	7		1	1		0	0		0	0		6	7
977	2020-09-24 21:26:02	2020-09-24 21:40:03	Valencia/València	Between 400,001 and 1,000,000	Female	1961	University studies	No, I have moved to another residence	Two	None	One	Same		I am salaried employee and I leave home to work	…the public sector	No	No	No	No	No	Yes	N/A	N/A	N/A	N/A	N/A	N/A		N/A	N/A	N/A	N/A	N/A	N/A	N/A	7	7		7	7		0	0		0	0		7	7
978	2020-09-24 21:27:26	2020-09-24 21:29:30	Alicante/Alacant	Between 10,001 and 50,000	Male	1987	Secondary education	Yes, it is my usual home	Two	One	One	Same	Same	I am salaried employee and I leave home to work	…the private sector	No	Yes	No	No	No	No	N/A	N/A	N/A	N/A	N/A	N/A		N/A	N/A	N/A	N/A	N/A	N/A	N/A
979	2020-09-24 21:28:25	2020-09-24 21:31:11	Valencia/València	Between 50,001 and 100,000	Female	1964	University studies	Yes, although it is not my usual residence	None				Same	I am salaried employee and I leave home to work	…the public sector	No	No	No	No	No	Yes	N/A	N/A	N/A	N/A	N/A	N/A		N/A	N/A	N/A	N/A	N/A	N/A	N/A
980	2020-09-24 21:29:24	2020-09-24 21:53:03	Valencia/València			1963	Baccalaureate	Yes, it is my usual home	One	None	Three	Worse		I am salaried employee and I leave home to work	…the private sector	Yes, I have a lower performance	Yes	No	No	No	No	N/A	N/A	N/A	N/A	N/A	N/A		N/A	N/A	N/A	N/A	N/A	N/A	N/A	1	2		3	3								3	3
981	2020-09-24 21:30:12	2020-09-24 21:43:38	Valencia/València	More than 1,000,000 inhabitants	Female	1970	University studies	Yes, it is my usual home	Two	None	Two	Better	Same	I am salaried employee and I leave home to work	…the private sector	No	No	No	No	No	Yes	N/A	N/A	N/A	N/A	N/A	N/A		N/A	N/A	N/A	N/A	N/A	N/A	N/A	0	0		0	7								0	0
982	2020-09-24 21:30:33	2020-09-24 21:43:06	Valencia/València	Between 400,001 and 1,000,000	Female	1993	University studies	Yes, it is my usual home	Two	None	None		Worse	I was fired during the state of alarm period			N/A	N/A	N/A	N/A	N/A	N/A	N/A	N/A	N/A	N/A	N/A		N/A	N/A	N/A	N/A	N/A	N/A	N/A	6	2	7	2	2	2							7	7
983	2020-09-24 21:31:05	2020-09-24 21:39:53	Madrid	More than 1,000,000 inhabitants	Male	1945	University studies	Yes, it is my usual home	None			Same	Same	Retired			N/A	N/A	N/A	N/A	N/A	N/A	N/A	N/A	N/A	N/A	N/A		N/A	N/A	N/A	N/A	N/A	N/A	N/A	6	7	7	2	5	3	0	0	0	0	0	0	7	7
984	2020-09-24 21:33:20	2020-09-24 21:45:08	Valencia/València	Between 400,001 and 1,000,000	Male	1980	University studies	Yes, it is my usual home	None			Better	Same	I am salaried employee and I leave home to work	…the private sector	Yes, I have a lower performance	No	No	No	No	Yes	N/A	N/A	N/A	N/A	N/A	N/A		N/A	N/A	N/A	N/A	N/A	N/A	N/A	2	7	7	1	1	1							7	7
985	2020-09-24 21:34:19	2020-09-24 21:52:18	Valencia/València	Between 2,001 and 10,000	Female	1977	University studies	Yes, it is my usual home	Three	Two	None	Same	Same	Unpaid work at home			N/A	N/A	N/A	N/A	N/A	N/A	N/A	N/A	N/A	N/A	N/A		N/A	N/A	N/A	N/A	N/A	N/A	N/A	3	7	5	1	7	5	2	6	3	5	7	5	5	5
986	2020-09-24 21:34:19	2020-09-24 21:48:05	Barcelona	Between 50,001 and 100,000	Female	1976	University studies	Yes, it is my usual home	None			Same	Same	I am salaried employee and I combine telework and work outside the home	…the private sector	No	No	No	No	No	Yes	No	No	Yes	No	No	No		N/A	N/A	N/A	N/A	N/A	N/A	N/A	5	7	5	1	1	1	0	0	0	0	0	0	6	7
987	2020-09-24 21:37:55	2020-09-24 21:49:59	Madrid	More than 1,000,000 inhabitants	Male	1989	University studies	Yes, it is my usual home	None			Same	Same	I am salaried employee and telework	…the private sector	Yes, I have a lower performance	No	No	No	No	Yes	No	No	No	No	Yes	No		N/A	N/A	N/A	N/A	N/A	N/A	N/A	2	7		1	1					1	0		7	4
988	2020-09-24 21:40:49	2020-09-24 21:52:40	Castellón/Castelló	Between 10,001 and 50,000	Male	1985	University studies	Yes, it is my usual home	Two	None	Two	Better	Better	I am self-employed, and I combine telework and work outside the home		Yes, I have a higher performance	Yes	No	No	No	No	No	No	No	Yes	No	No		N/A	N/A	N/A	N/A	N/A	N/A	N/A	7	7	7	1	1	1	0	0	0	0	0	0	7	7
989	2020-09-24 21:41:08	2020-09-24 22:49:46		More than 1,000,000 inhabitants	Female	1963	University studies	Yes, it is my usual home	Three	None	None	Same	Same	I am salaried employee and I leave home to work	…the private sector	No	Yes	No	No	No	No	N/A	N/A	N/A	N/A	N/A	N/A		N/A	N/A	N/A	N/A	N/A	N/A	N/A	7	7		4	7		0	0		0	0		7	7
990	2020-09-24 21:42:20	2020-09-24 21:51:11	Madrid		Female	1998	Job training	Yes, it is my usual home	One	None	None	Worse	Better	I am salaried employee and I leave home to work	…the public sector	No	Yes	Yes	Yes	No	No	N/A	N/A	N/A	N/A	N/A	N/A		N/A	N/A	N/A	N/A	N/A	N/A	N/A	4	7		2	4								7	7
991	2020-09-24 21:43:38	2020-09-24 22:04:06	Alicante/Alacant	Between 100,001 and 400,000	Female	1959	University studies	Yes, it is my usual home	One	One		Same	Same	I am salaried employee and I combine telework and work outside the home	…the public sector	No	No	No	No	No	Yes	No	No	No	No	Yes	No		N/A	N/A	N/A	N/A	N/A	N/A	N/A	0	0	0	0	7	4	0	0	0	0	0	0	5	5
992	2020-09-24 21:44:04	2020-09-24 21:58:32	Valencia/València	More than 1,000,000 inhabitants	Female	1965	Job training	Yes, it is my usual home	Three	None	One	Better	Same	I am salaried employee and I leave home to work	…the public sector	No	No	Yes	No	No	No	N/A	N/A	N/A	N/A	N/A	N/A		N/A	N/A	N/A	N/A	N/A	N/A	N/A	7	7		2	4		0	0		0	0		7	7
993	2020-09-24 21:47:10	2020-09-24 22:03:04	Alicante/Alacant	Between 50,001 and 100,000	Female	1975	Job training	No, I have moved to another residence	Four	Two	One	Same	Same	I am salaried employee and telework	…the private sector	Yes, I have a higher performance	No	No	No	No	Yes	Yes	No	No	No	Yes	No		N/A	N/A	N/A	N/A	N/A	N/A	N/A	6	6	0	1	1	0	1	2	0	1	1	0	6	6
994	2020-09-24 21:48:29	2020-09-24 22:02:13	Alicante/Alacant	Between 10,001 and 50,000	Male	1975	University studies	Yes, it is my usual home	Three	One	None	Same	Same	I am salaried employee and I combine telework and work outside the home	…the private sector	No	No	No	No	No	Yes	No	No	No	No	Yes	No		N/A	N/A	N/A	N/A	N/A	N/A	N/A	4	7	7	3	5	4	5	3	5	5	5	5	4	4
995	2020-09-24 21:48:41	2020-09-24 22:12:04	Alicante/Alacant		Female	1973	Baccalaureate	Yes, it is my usual home	Two	None	One	Worse	Better	I am salaried employee and I combine telework and work outside the home	…the private sector	No	No	Yes	No	No	No	No	No	No	No	Yes	No		N/A	N/A	N/A	N/A	N/A	N/A	N/A	2	5	0	1	1	1	0	0	0	0	0	0	7	7
996	2020-09-24 21:49:00	2020-09-24 22:00:55	Navarra	Between 2,001 and 10,000	Male	1980	Job training	Yes, it is my usual home	Five or more	One	Two	Same	Same	I am unemployed or on leave of absence			N/A	N/A	N/A	N/A	N/A	N/A	N/A	N/A	N/A	N/A	N/A		N/A	N/A	N/A	N/A	N/A	N/A	N/A	7	7	7	5	7	7	4	5	4	7	7	7	7	7
997	2020-09-24 21:49:32	2020-09-24 21:57:01	Valencia/València	Between 2,001 and 10,000	Female	1981	Job training	Yes, it is my usual home	Three	One	None	Better	Worse	Other			N/A	N/A	N/A	N/A	N/A	N/A	N/A	N/A	N/A	N/A	N/A		N/A	N/A	N/A	N/A	N/A	N/A	N/A	2	7	7	7	7	7	5	5	6	3	3	3	7	7
998	2020-09-24 21:50:27	2020-09-24 22:33:33	Valencia/València	Between 400,001 and 1,000,000	Male	1950	University studies		One	None	One	Same		Retired			N/A	N/A	N/A	N/A	N/A	N/A	N/A	N/A	N/A	N/A	N/A		N/A	N/A	N/A	N/A	N/A	N/A	N/A	4	3	3	1	2	1							5	5
999	2020-09-24 21:50:40	2020-09-24 22:07:22	Valencia/València	Between 10,001 and 50,000	Male	1961	Primary education	Yes, it is my usual home	Two	None	None	Worse	Better	Other			N/A	N/A	N/A	N/A	N/A	N/A	N/A	N/A	N/A	N/A	N/A		N/A	N/A	N/A	N/A	N/A	N/A	N/A	5	1		2	0		0	0		0	0		2	0
1000	2020-09-24 21:52:41	2020-09-24 22:13:29	Valencia/València	Between 400,001 and 1,000,000	Female	1980	University studies	Yes, it is my usual home	Three	Two	One	Same	Same	I am salaried employee and I leave home to work	…the private sector	Yes, I have a lower performance	No	No	No	No	Yes	N/A	N/A	N/A	N/A	N/A	N/A		N/A	N/A	N/A	N/A	N/A	N/A	N/A	6	7		1	3		4	7		5	7		6	7
1001	2020-09-24 21:54:25	2020-09-24 22:36:22	Alicante/Alacant	Between 2,001 and 10,000	Female	1958	Primary education	No, I have moved to another residence	Four	Four	Two			I am unemployed or on leave of absence			N/A	N/A	N/A	N/A	N/A	N/A	N/A	N/A	N/A	N/A	N/A		N/A	N/A	N/A	N/A	N/A	N/A	N/A	7	7		3	3								7	7
1002	2020-09-24 21:55:24	2020-09-24 22:13:19	Valencia/València	More than 1,000,000 inhabitants	Male	1969	University studies	Yes, it is my usual home	Two	None	None	Same	Same	I am salaried employee and I leave home to work	…the public sector	No	No	No	No	No	Yes	N/A	N/A	N/A	N/A	N/A	N/A		N/A	N/A	N/A	N/A	N/A	N/A	N/A	4	7	4	0	1	0	5	5	5	6	7	6	7	7
1003	2020-09-24 21:58:28	2020-09-24 22:01:36	Alicante/Alacant	Between 100,001 and 400,000	Male	1975	University studies	No, I have moved to another residence	One	One	One	Worse	Better	I am self-employed, and I leave home to work		Yes, I have a higher performance	Yes	No	No	No	No	N/A	N/A	N/A	N/A	N/A	N/A		N/A	N/A	N/A	N/A	N/A	N/A	N/A
1004	2020-09-24 21:59:19	2020-09-24 22:21:50	Valencia/València	Between 10,001 and 50,000	Female	1969	University studies	Yes, it is my usual home	Two	None	None	Same	Same	I am salaried employee and I leave home to work	…the public sector	No	No	No	No	No	Yes	N/A	N/A	N/A	N/A	N/A	N/A		N/A	N/A	N/A	N/A	N/A	N/A	N/A	3	7	6	4	5	4	5	5	5	0	0	0	7	7
1005	2020-09-24 22:00:04	2020-09-24 22:03:02		More than 1,000,000 inhabitants	Female	1957	Job training	Yes, it is my usual home	None			Worse	Better	I am self-employed, and I leave home to work		Yes, I have a lower performance	Yes	No	No	No	No	N/A	N/A	N/A	N/A	N/A	N/A		N/A	N/A	N/A	N/A	N/A	N/A	N/A
1006	2020-09-24 22:01:48	2020-09-24 22:38:08	Valencia/València	Between 400,001 and 1,000,000	Female	1964	University studies	Yes, it is my usual home	Two	None	None	Same	Same	Other			N/A	N/A	N/A	N/A	N/A	N/A	N/A	N/A	N/A	N/A	N/A		N/A	N/A	N/A	N/A	N/A	N/A	N/A	7	7	7	7	7	7	0	0	0	0	0	0	7	7
1007	2020-09-24 22:02:36	2020-09-24 22:09:15	Madrid	Between 100,001 and 400,000	Female	1962	University studies	Yes, it is my usual home	Three	Two	None	Same	Same	I am salaried employee and I leave home to work	…the private sector	No	No	Yes	No	No	No	N/A	N/A	N/A	N/A	N/A	N/A		N/A	N/A	N/A	N/A	N/A	N/A	N/A	7	7		1	3		7	7					3	3
1008	2020-09-24 22:03:49	2020-09-24 22:16:48	Valencia/València	Between 2,001 and 10,000	Female	1987	University studies	Yes, it is my usual home	One	None	One	Same	Same	Student			N/A	N/A	N/A	N/A	N/A	N/A	N/A	N/A	N/A	N/A	N/A	Yes, I am afraid of being in the classroom and catching the virus	No	No	No	No	Yes	No	No	7	7		1	2		0	0		0	0		7	7
1009	2020-09-24 22:04:14	2020-09-24 22:22:29	Alicante/Alacant	Less than 2,000 inhabitants	Female	1977	Secondary education	Yes, it is my usual home	Three	Two	Three	Same	Worse	I am self-employed, and I leave home to work		No	Yes	No	No	No	No	N/A	N/A	N/A	N/A	N/A	N/A		N/A	N/A	N/A	N/A	N/A	N/A	N/A	7	7	7	4	4	4	0	0	0	5	7	5	7	7
1010	2020-09-24 22:04:35	2020-09-24 22:17:01	Alicante/Alacant	Between 50,001 and 100,000	Female	1976	University studies	Yes, it is my usual home	Two	Two	None		Better	I am salaried employee and I leave home to work	…the private sector	Yes, I have a higher performance	No	No	No	No	Yes	N/A	N/A	N/A	N/A	N/A	N/A		N/A	N/A	N/A	N/A	N/A	N/A	N/A	5	7	5	5	7	7	5	5	5	5	5	5	5	7
1011	2020-09-24 22:06:12	2020-09-24 22:23:28	Pontevedra	Between 100,001 and 400,000	Female	1973	University studies	Yes, it is my usual home	Two	One	None	Same	Same	I am salaried employee and I leave home to work	…the private sector	No	No	No	No	No	Yes	N/A	N/A	N/A	N/A	N/A	N/A		N/A	N/A	N/A	N/A	N/A	N/A	N/A	3	7		1	2		5	5		7	7		7	7
1012	2020-09-24 22:06:44	2020-09-24 22:17:50	Alicante/Alacant	Less than 2,000 inhabitants	Female	1959	University studies	Yes, it is my usual home	One	None	None	Worse		I am self-employed, and telework		Yes, I have a lower performance	Yes	No	No	No	No	No	Yes	Yes	No	No	No		N/A	N/A	N/A	N/A	N/A	N/A	N/A	7	7	7	3	3	3							7	7
1013	2020-09-24 22:07:37	2020-09-24 22:09:17	Valencia/València	More than 1,000,000 inhabitants	Female	1967	University studies	Yes, it is my usual home	Two	One	None	Same	Same	Retired			N/A	N/A	N/A	N/A	N/A	N/A	N/A	N/A	N/A	N/A	N/A		N/A	N/A	N/A	N/A	N/A	N/A	N/A
1014	2020-09-24 22:09:02	2020-09-24 22:28:51	Alicante/Alacant	Between 10,001 and 50,000	Female	1947	Primary education	Yes, it is my usual home	Two	None	One	Same	Same	Retired			N/A	N/A	N/A	N/A	N/A	N/A	N/A	N/A	N/A	N/A	N/A		N/A	N/A	N/A	N/A	N/A	N/A	N/A	7	7	7	2	2	3							5	5
1015	2020-09-24 22:09:54	2020-09-24 22:21:02	Valencia/València	Between 400,001 and 1,000,000	Male	1980	University studies	No, I have returned to my usual residence	None			Better	Same	I am salaried employee and I leave home to work	…the private sector	Yes, I have a lower performance	Yes	Yes	No	No	No	N/A	N/A	N/A	N/A	N/A	N/A		N/A	N/A	N/A	N/A	N/A	N/A	N/A	2	0	2	0	1	0	0	0	0	1	0	1	4	5
1016	2020-09-24 22:10:10	2020-09-24 22:21:49	Alicante/Alacant	Between 10,001 and 50,000	Male	1989	University studies	Yes, it is my usual home	One	None	None	Better	Better	I am salaried employee and I leave home to work	…the private sector	No	No	No	No	No	Yes	N/A	N/A	N/A	N/A	N/A	N/A		N/A	N/A	N/A	N/A	N/A	N/A	N/A	0	0	0	1	1	1							4	4
1017	2020-09-24 22:10:12	2020-09-24 22:19:12	Madrid	Between 2,001 and 10,000	Male	1992	University studies	No, I have moved to another residence	None			Same	Same	I am salaried employee and I leave home to work	…the public sector	No	No	No	No	No	Yes	N/A	N/A	N/A	N/A	N/A	N/A		N/A	N/A	N/A	N/A	N/A	N/A	N/A	7	7		1	1		0	0		0	0		7	7
1018	2020-09-24 22:10:22	2020-09-24 22:16:31	Valencia/València	Between 400,001 and 1,000,000	Female	1990	University studies	Yes, it is my usual home	One	None	One	Same	Same	I am salaried employee and I leave home to work	…the public sector	No	No	No	No	No	Yes	N/A	N/A	N/A	N/A	N/A	N/A		N/A	N/A	N/A	N/A	N/A	N/A	N/A	3	3		2	2								3	3
1019	2020-09-24 22:10:55	2020-09-24 22:20:22	Valencia/València	Between 400,001 and 1,000,000	Male	1996	University studies	Yes, although it is not my usual residence	Four	None	None	Better	Worse	I am salaried employee and I leave home to work	…the private sector	No	Yes	Yes	No	No	No	N/A	N/A	N/A	N/A	N/A	N/A		N/A	N/A	N/A	N/A	N/A	N/A	N/A	2	4	2	1	1	1
1020	2020-09-24 22:11:05	2020-09-24 22:22:21	Almeria	Between 10,001 and 50,000	Male	1975	University studies	Yes, it is my usual home	Three	Two	One	Same	Same	I am salaried employee and I leave home to work	…both sectors	Yes, I have a lower performance	No	No	Yes	No	No	N/A	N/A	N/A	N/A	N/A	N/A		N/A	N/A	N/A	N/A	N/A	N/A	N/A
1021	2020-09-24 22:13:11	2020-09-24 22:31:04	Alicante/Alacant	Between 10,001 and 50,000	Female	1971	University studies	Yes, it is my usual home	Three	One	One	Same	Same	Unpaid work at home			N/A	N/A	N/A	N/A	N/A	N/A	N/A	N/A	N/A	N/A	N/A		N/A	N/A	N/A	N/A	N/A	N/A	N/A	7	7	7	5	5	5	0	4	0	0	0	0	7	5
1022	2020-09-24 22:13:32	2020-09-24 22:45:45	Valencia/València	Between 2,001 and 10,000	Male	1968	University studies	Yes, it is my usual home	Four	Three	None	Same	Worse	I am self-employed, and I combine telework and work outside the home		No	No	No	No	No	Yes	No	Yes	No	Yes	No	No		N/A	N/A	N/A	N/A	N/A	N/A	N/A	2	2	2	0	0	0	3	3	3				2	2
1023	2020-09-24 22:14:16	2020-09-24 23:00:33	Madrid		Male	1976	Baccalaureate	Yes, it is my usual home	One	None	None	Worse	Better	I am salaried employee and I leave home to work	…the private sector	No	Yes	No	Yes	No	No	N/A	N/A	N/A	N/A	N/A	N/A		N/A	N/A	N/A	N/A	N/A	N/A	N/A	1	3	1	1	3	1	0	0	0	0	0	0
1024	2020-09-24 22:15:23	2020-09-24 22:18:05	Alicante/Alacant	Between 10,001 and 50,000	Male	1970	Baccalaureate	Yes, it is my usual home	Three	None	None	Same	Same	I am salaried employee and I leave home to work	…the private sector	No	Yes	No	No	No	No	N/A	N/A	N/A	N/A	N/A	N/A		N/A	N/A	N/A	N/A	N/A	N/A	N/A
1025	2020-09-24 22:15:38	2020-09-24 22:33:35	Valencia/València	Between 10,001 and 50,000	Male	1955	University studies	Yes, it is my usual home	One	None	One	Same	Same	I am salaried employee and I leave home to work	…the public sector	No	No	No	No	No	Yes	N/A	N/A	N/A	N/A	N/A	N/A		N/A	N/A	N/A	N/A	N/A	N/A	N/A	3	3	3	0	0	0	0	0	0	6	0	6	3	3
1026	2020-09-24 22:17:06	2020-09-24 22:26:36	Barcelona	More than 1,000,000 inhabitants	Female	1964	University studies	Yes, it is my usual home	Three	None	One	Same	Same	I am salaried employee and I combine telework and work outside the home	…the public sector	Yes, I have a higher performance	No	No	Yes	No	No	No	Yes	No	No	Yes	Yes		N/A	N/A	N/A	N/A	N/A	N/A	N/A	2	7	7	3	5	3							6	7
1027	2020-09-24 22:17:14	2020-09-24 22:30:18	Barcelona	More than 1,000,000 inhabitants	Male	1964	University studies	Yes, it is my usual home	Three	None	None	Same	Same	I am salaried employee and telework	…the private sector	Yes, I have a lower performance	Yes	No	No	No	No	No	No	No	No	Yes	No		N/A	N/A	N/A	N/A	N/A	N/A	N/A	1	3	3	1	1	1							2	3
1028	2020-09-24 22:19:32	2020-09-24 22:34:46	Lleida	Less than 2,000 inhabitants	Female	1972	University studies	Yes, it is my usual home	Three	One	None	Worse	Better	Unpaid work at home			N/A	N/A	N/A	N/A	N/A	N/A	N/A	N/A	N/A	N/A	N/A		N/A	N/A	N/A	N/A	N/A	N/A	N/A	7	7	7	1	7	5	0	0	0	0	0	0	7	7
1029	2020-09-24 22:21:44	2020-09-24 22:41:01	Barcelona	More than 1,000,000 inhabitants	Female	1964	University studies	Yes, it is my usual home	Two	None	None	Same	Same	I am salaried employee and I leave home to work	…the public sector	No	No	No	No	No	Yes	N/A	N/A	N/A	N/A	N/A	N/A		N/A	N/A	N/A	N/A	N/A	N/A	N/A	3	6	2		2								4	6
1030	2020-09-24 22:22:01	2020-09-24 22:22:37	Barcelona	More than 1,000,000 inhabitants	Female		University studies	No, I have moved to another residence	None								N/A	N/A	N/A	N/A	N/A	N/A	N/A	N/A	N/A	N/A	N/A		N/A	N/A	N/A	N/A	N/A	N/A	N/A
1031	2020-09-24 22:22:03	2020-09-24 22:34:41	Alicante/Alacant	Between 100,001 and 400,000	Female	1968	University studies	Yes, it is my usual home	Two	None	None	Same	Same	I am salaried employee and I leave home to work	…the public sector	No	No	No	No	No	Yes	N/A	N/A	N/A	N/A	N/A	N/A		N/A	N/A	N/A	N/A	N/A	N/A	N/A	7	7	7	7	7	7	0	0	0	0	0	0	7	7
1032	2020-09-24 22:24:16	2020-09-24 22:38:16	Alicante/Alacant	Between 50,001 and 100,000	Female	1979	Job training	Yes, it is my usual home	Three	Two	None	Same	Same	I am salaried employee and I leave home to work	…the private sector	Yes, I have a lower performance	No	No	No	Yes	Yes	N/A	N/A	N/A	N/A	N/A	N/A		N/A	N/A	N/A	N/A	N/A	N/A	N/A	2	7	2	2	2	2	3	7	3	5	7	5	7	7
1033	2020-09-24 22:25:59	2020-09-24 22:34:16	Alicante/Alacant	Between 50,001 and 100,000	Female	1983	Secondary education	Yes, it is my usual home	Three	Two	One	Same	Same	I am unemployed or on leave of absence			N/A	N/A	N/A	N/A	N/A	N/A	N/A	N/A	N/A	N/A	N/A		N/A	N/A	N/A	N/A	N/A	N/A	N/A	7	7	7	4	4	4	5	5	5	7	7	7	7	7
1034	2020-09-24 22:28:00	2020-09-24 22:35:59	Illes Balears	Between 2,001 and 10,000	Male	1982	Job training	Yes, it is my usual home	Two	None	None	Better	Worse	Other			N/A	N/A	N/A	N/A	N/A	N/A	N/A	N/A	N/A	N/A	N/A		N/A	N/A	N/A	N/A	N/A	N/A	N/A	2	7	4	2	4	3	0	0	0	2	7	4	3	7
1035	2020-09-24 22:28:16	2020-09-24 22:40:16	Asturias	Between 2,001 and 10,000	Male	1969	University studies	Yes, it is my usual home	Three	Two	One	Same	Same	I am salaried employee and I leave home to work	…the public sector	No	No	No	No	No	Yes	N/A	N/A	N/A	N/A	N/A	N/A		N/A	N/A	N/A	N/A	N/A	N/A	N/A	2	7	2	0	2	0	3	3	0	2	3	2	6	6
1036	2020-09-24 22:29:09	2020-09-24 22:44:22	Tarragona	Between 10,001 and 50,000	Male	1964		Yes, it is my usual home	One	None	One	Same	Worse	I am salaried employee and telework	…the private sector	Yes, I have a lower performance	No	No	No	No	Yes	No	Yes	No	Yes	No	No		N/A	N/A	N/A	N/A	N/A	N/A	N/A	5	5	5	1	2	1	0	0	0				0	0
1037	2020-09-24 22:30:28	2020-09-24 22:55:09	Madrid			1981	Job training										N/A	N/A	N/A	N/A	N/A	N/A	N/A	N/A	N/A	N/A	N/A		N/A	N/A	N/A	N/A	N/A	N/A	N/A
1038	2020-09-24 22:30:40	2020-09-24 22:42:25	Alicante/Alacant	Between 100,001 and 400,000	Female	1950	Primary education	Yes, it is my usual home	None					Retired			N/A	N/A	N/A	N/A	N/A	N/A	N/A	N/A	N/A	N/A	N/A		N/A	N/A	N/A	N/A	N/A	N/A	N/A
1039	2020-09-24 22:31:30	2020-09-24 22:50:30	Valencia/València	Between 400,001 and 1,000,000	Female	1959	Baccalaureate	Yes, it is my usual home	Three	None	Three	Same	Same	I am salaried employee and I leave home to work	…the public sector	No	No	No	No	No	Yes	N/A	N/A	N/A	N/A	N/A	N/A		N/A	N/A	N/A	N/A	N/A	N/A	N/A	6	6	6	1	2	2							7	7
1040	2020-09-24 22:31:31	2020-09-24 22:50:02	Valencia/València	More than 1,000,000 inhabitants	Female	1962	Baccalaureate	Yes, it is my usual home	Three	Two	One	Same	Same	I am unemployed or on leave of absence			N/A	N/A	N/A	N/A	N/A	N/A	N/A	N/A	N/A	N/A	N/A		N/A	N/A	N/A	N/A	N/A	N/A	N/A	7	7		5	5		0	0					7	7
1041	2020-09-24 22:31:57	2020-09-24 22:43:02	Barcelona	Between 100,001 and 400,000	Female	1984	University studies	Yes, it is my usual home	Two	One	None	Worse	Worse	I was fired during the state of alarm period			N/A	N/A	N/A	N/A	N/A	N/A	N/A	N/A	N/A	N/A	N/A		N/A	N/A	N/A	N/A	N/A	N/A	N/A	0	7	7	1	1	1	5	5	5	7	7	7	7	7
1042	2020-09-24 22:32:44	2020-09-24 22:37:06		Between 400,001 and 1,000,000	Female		University studies	Yes, it is my usual home	Three	None	None	Same	Same				N/A	N/A	N/A	N/A	N/A	N/A	N/A	N/A	N/A	N/A	N/A		N/A	N/A	N/A	N/A	N/A	N/A	N/A
1043	2020-09-24 22:34:14	2020-09-24 22:44:53	Barcelona	More than 1,000,000 inhabitants	Female	1960	University studies	Yes, it is my usual home	One	One	One	Worse		I am salaried employee and I combine telework and work outside the home	…the public sector	Yes, I have a higher performance	No	No	No	No	Yes	No	No	No	No	Yes	No		N/A	N/A	N/A	N/A	N/A	N/A	N/A	7			7			0			0			7
1044	2020-09-24 22:34:45	2020-09-24 22:44:03	Alicante/Alacant	Between 50,001 and 100,000	Female	1986	University studies	Yes, it is my usual home	Two	None	None	Same	Same	I am salaried employee and telework	…the private sector	Yes, I have a lower performance	Yes	No	No	No	No	Yes	No	Yes	No	No	No		N/A	N/A	N/A	N/A	N/A	N/A	N/A	2	7		1	1		0	0		0	0		2	7
1045	2020-09-24 22:35:35	2020-09-24 22:45:42	Alicante/Alacant	Between 10,001 and 50,000	Male	1987	University studies	No, I have returned to my usual residence	One	None	None	Worse	Worse	I am salaried employee and I leave home to work	…the private sector	Yes, I have a lower performance	Yes	No	No	No	No	N/A	N/A	N/A	N/A	N/A	N/A		N/A	N/A	N/A	N/A	N/A	N/A	N/A	4	0	6	0	0	0	0	0	0	0	0	0	4	0
1046	2020-09-24 22:36:10	2020-09-24 22:50:35		Between 10,001 and 50,000	Female	1966	Primary education	Yes, it is my usual home	Three	None	One	Same	Same	Retired			N/A	N/A	N/A	N/A	N/A	N/A	N/A	N/A	N/A	N/A	N/A		N/A	N/A	N/A	N/A	N/A	N/A	N/A	7	7	7	7	7	7							7	7
1047	2020-09-24 22:36:22	2020-09-24 22:50:34	Alicante/Alacant			1960	University studies	Yes, it is my usual home	One	None	None	Worse	Worse	I am in an ERTE (Temporary Lay-off Plan)			N/A	N/A	N/A	N/A	N/A	N/A	N/A	N/A	N/A	N/A	N/A		N/A	N/A	N/A	N/A	N/A	N/A	N/A	7	7		7	7								7	7
1048	2020-09-24 22:36:27	2020-09-24 22:54:12	Alicante/Alacant	Between 100,001 and 400,000	Female	1959	University studies	Yes, it is my usual home	One	None	None	Same	Better	I am salaried employee and I leave home to work	…both sectors	Yes, I have a lower performance	Yes	No	No	No	No	N/A	N/A	N/A	N/A	N/A	N/A		N/A	N/A	N/A	N/A	N/A	N/A	N/A	0	0	0	0	3	0	0	0	0	0	0	0	0	0
1049	2020-09-24 22:36:32	2020-09-24 22:48:51	Alicante/Alacant	Between 100,001 and 400,000	Female	1979	University studies	No, I have moved to another residence	One	None	One	Same	Same	Other			N/A	N/A	N/A	N/A	N/A	N/A	N/A	N/A	N/A	N/A	N/A		N/A	N/A	N/A	N/A	N/A	N/A	N/A	2	5	2	3	7	7							3	6
1050	2020-09-24 22:37:11	2020-09-24 22:50:08	Valencia/València	Between 400,001 and 1,000,000	Male	1975	Primary education	Yes, it is my usual home	Two	One	None	Same	Better	I am salaried employee and I leave home to work	…the private sector	No	Yes	Yes	No	No	No	N/A	N/A	N/A	N/A	N/A	N/A		N/A	N/A	N/A	N/A	N/A	N/A	N/A	1	7		0	1		0	5		7	7		7	7
1051	2020-09-24 22:40:06	2020-09-24 22:56:28	Valencia/València	More than 1,000,000 inhabitants	Male	1939	Without studies	Yes, it is my usual home	One	None	None	Same	Same	Retired			N/A	N/A	N/A	N/A	N/A	N/A	N/A	N/A	N/A	N/A	N/A		N/A	N/A	N/A	N/A	N/A	N/A	N/A
1052	2020-09-24 22:40:25	2020-09-24 22:53:22	Alicante/Alacant	Between 100,001 and 400,000	Male	1960	University studies	Yes, it is my usual home	None			Same		I am salaried employee and I leave home to work	…both sectors	Yes, I have a lower performance	No	No	No	No	Yes	N/A	N/A	N/A	N/A	N/A	N/A		N/A	N/A	N/A	N/A	N/A	N/A	N/A	3	5	3	3	3	3
1053	2020-09-24 22:41:04	2020-09-24 22:51:02	Valencia/València	Between 2,001 and 10,000	Male	1996		Yes, it is my usual home	Four	Two	None	Same	Same	Student			N/A	N/A	N/A	N/A	N/A	N/A	N/A	N/A	N/A	N/A	N/A	Yes, I am afraid of being in the classroom and catching the virus	Yes	No	No	Yes	No	No	No	2	3	5	0	2	0	2	3	0	2	6	2	0	0
1054	2020-09-24 22:44:47	2020-09-24 22:58:42	Alicante/Alacant	Between 400,001 and 1,000,000	Female	1959	University studies	Yes, it is my usual home	Four	None	One	Same		I am salaried employee and I leave home to work	…the private sector	Yes, I have a higher performance	No	No	No	No	Yes	N/A	N/A	N/A	N/A	N/A	N/A		N/A	N/A	N/A	N/A	N/A	N/A	N/A	6	7		4	7		0	0		0	0		6	6
1055	2020-09-24 22:45:19	2020-09-24 23:14:06	Barcelona	More than 1,000,000 inhabitants	Female	1977	University studies	Yes, it is my usual home	None			Better		I am salaried employee and I leave home to work	…the public sector	No	No	No	No	No	Yes	N/A	N/A	N/A	N/A	N/A	N/A		N/A	N/A	N/A	N/A	N/A	N/A	N/A	0	7	2	1	2	2	0	0	0	0	0	0	4	6
1056	2020-09-24 22:45:47	2020-09-24 22:50:15	Valencia/València	Between 400,001 and 1,000,000	Female	1958	Baccalaureate	Yes, it is my usual home	Four	Three	Two	Better	Better	I am salaried employee and I leave home to work	…the public sector	No	No	Yes	No	No	No	N/A	N/A	N/A	N/A	N/A	N/A		N/A	N/A	N/A	N/A	N/A	N/A	N/A
1057	2020-09-24 22:46:04	2020-09-24 23:04:06	Alicante/Alacant	Between 2,001 and 10,000	Male	1950	Baccalaureate	Yes, it is my usual home	Four	None	None	Same		Retired			N/A	N/A	N/A	N/A	N/A	N/A	N/A	N/A	N/A	N/A	N/A		N/A	N/A	N/A	N/A	N/A	N/A	N/A
1058	2020-09-24 22:46:22	2020-09-24 23:00:56	Alicante/Alacant	Between 50,001 and 100,000	Female	1975	Job training	Yes, it is my usual home	None			Same	Same	I am salaried employee and I leave home to work	…the private sector	No	Yes	No	No	No	No	N/A	N/A	N/A	N/A	N/A	N/A		N/A	N/A	N/A	N/A	N/A	N/A	N/A	2	7	6	3	7	7	0	0	0	0	0	0	5	7
1059	2020-09-24 22:46:47	2020-09-24 22:56:54	Valencia/València	Between 400,001 and 1,000,000	Male	1964	University studies	Yes, it is my usual home	Three	None	One	Same	Same	I am salaried employee and I combine telework and work outside the home	…the public sector	No	No	No	Yes	No	No	No	No	Yes	No	No	No		N/A	N/A	N/A	N/A	N/A	N/A	N/A	0	0	0	0	0	0	2	2	0	0	0	0	5	5
1060	2020-09-24 22:47:20	2020-09-24 22:57:39	Valencia/València	Between 10,001 and 50,000		1963	University studies	Yes, it is my usual home	None			Same	Same	Sick leave/pregnancy			N/A	N/A	N/A	N/A	N/A	N/A	N/A	N/A	N/A	N/A	N/A		N/A	N/A	N/A	N/A	N/A	N/A	N/A	7	7		1	3								7	7
1061	2020-09-24 22:47:54	2020-09-24 22:56:16	Valencia/València	Between 10,001 and 50,000	Male	1996	University studies	Yes, it is my usual home	Two	None	Two	Same	Same	I am salaried employee and I combine telework and work outside the home	…the private sector	Yes, I have a lower performance	Yes	No	No	No	No	No	No	Yes	No	Yes	No		N/A	N/A	N/A	N/A	N/A	N/A	N/A	0	0	0
1062	2020-09-24 22:48:14	2020-09-24 23:01:17	Valencia/València	Between 400,001 and 1,000,000	Female	1958	University studies	Yes, it is my usual home	One	None	One	Worse	Better	I am salaried employee and I leave home to work	…the public sector	No	No	No	No	No	Yes	N/A	N/A	N/A	N/A	N/A	N/A		N/A	N/A	N/A	N/A	N/A	N/A	N/A	3	7	5	1	4	1	0	0	0	0	0	0	3	5
1063	2020-09-24 22:49:31	2020-09-24 22:53:35	Valencia/València		Female	1963	University studies	Yes, it is my usual home	Five or more	Two	Two	Same					N/A	N/A	N/A	N/A	N/A	N/A	N/A	N/A	N/A	N/A	N/A		N/A	N/A	N/A	N/A	N/A	N/A	N/A
1064	2020-09-24 22:52:10	2020-09-24 22:53:26	Valencia/València	Between 100,001 and 400,000	Female	2001	Baccalaureate	Yes, it is my usual home	Two	None	One						N/A	N/A	N/A	N/A	N/A	N/A	N/A	N/A	N/A	N/A	N/A		N/A	N/A	N/A	N/A	N/A	N/A	N/A
1065	2020-09-24 22:53:12	2020-09-24 23:07:04	Valencia/València	Between 10,001 and 50,000	Female	1974	Baccalaureate	Yes, it is my usual home	Three	Two	None	Better	Same	I am salaried employee and I leave home to work	…the private sector	No	Yes	No	No	No	No	N/A	N/A	N/A	N/A	N/A	N/A		N/A	N/A	N/A	N/A	N/A	N/A	N/A	5	7	5	1	1	1	5	5	5	1	3	1	6	7
1066	2020-09-24 22:53:27	2020-09-24 22:56:51	Valencia/València	Between 10,001 and 50,000	Male	1958	Primary education										N/A	N/A	N/A	N/A	N/A	N/A	N/A	N/A	N/A	N/A	N/A		N/A	N/A	N/A	N/A	N/A	N/A	N/A
1067	2020-09-24 22:53:33	2020-09-24 23:12:39	Valencia/València		Female	1983	University studies	Yes, it is my usual home	Three	Two	None	Worse	Better	I am salaried employee and I leave home to work	…the private sector	No	No	No	No	No	Yes	N/A	N/A	N/A	N/A	N/A	N/A		N/A	N/A	N/A	N/A	N/A	N/A	N/A	7	7	7	2	5	3	2	5	3	7	7	7	7	7
1068	2020-09-24 22:53:39	2020-09-24 22:57:25	Valencia/València	More than 1,000,000 inhabitants	Female	1991	Job training	Yes, it is my usual home	Five or more	One	One	Worse	Better	I am salaried employee and I leave home to work	…the private sector	Yes, I have a higher performance	Yes	No	No	No	No	N/A	N/A	N/A	N/A	N/A	N/A		N/A	N/A	N/A	N/A	N/A	N/A	N/A
1069	2020-09-24 22:53:52	2020-09-24 23:12:01	Valencia/València	Between 400,001 and 1,000,000	Female	1958		Yes, it is my usual home	Four	Two	Three	Better	Better	I am salaried employee and I leave home to work	…the public sector	Yes, I have a higher performance	No	Yes	No	No	No	N/A	N/A	N/A	N/A	N/A	N/A		N/A	N/A	N/A	N/A	N/A	N/A	N/A	3	1	3	7	7	7	2	4	0	5	7	3	0	0
1070	2020-09-24 22:54:58	2020-09-24 23:03:50	Alicante/Alacant	Between 100,001 and 400,000	Male	1960	University studies	Yes, it is my usual home	One	None	None	Same	Worse	I am salaried employee and telework	…the private sector	Yes, I have a higher performance	Yes	No	No	No	No	No	No	No	Yes	No	No		N/A	N/A	N/A	N/A	N/A	N/A	N/A	5	5	5	0	0	0							6	6
1071	2020-09-24 22:55:25	2020-09-24 23:00:38	Valencia/València	More than 1,000,000 inhabitants	Female	1996	University studies	Yes, it is my usual home	Three	None	One	Same	Same	I am salaried employee and I combine telework and work outside the home	…the private sector	No	No	No	No	No	Yes	No	No	No	Yes	No	No		N/A	N/A	N/A	N/A	N/A	N/A	N/A
1072	2020-09-24 22:55:26	2020-09-24 23:20:35	Alicante/Alacant	Between 10,001 and 50,000	Female	1952	University studies	No, I have moved to another residence	One	None	One	Same	Same	Retired			N/A	N/A	N/A	N/A	N/A	N/A	N/A	N/A	N/A	N/A	N/A		N/A	N/A	N/A	N/A	N/A	N/A	N/A	7	7		3	3								7	7
1073	2020-09-24 22:56:06	2020-09-24 23:16:18	Barcelona	More than 1,000,000 inhabitants	Female	1968	Baccalaureate	Yes, it is my usual home	Five or more	None	None	Worse	Worse	I am self-employed, and I leave home to work		No	No	Yes	No	No	No	N/A	N/A	N/A	N/A	N/A	N/A		N/A	N/A	N/A	N/A	N/A	N/A	N/A				0	3	2
1074	2020-09-24 22:56:19	2020-09-24 22:59:04	Valladolid	Between 100,001 and 400,000	Male	1939	Secondary education	Yes, it is my usual home	None			Same		Retired			N/A	N/A	N/A	N/A	N/A	N/A	N/A	N/A	N/A	N/A	N/A		N/A	N/A	N/A	N/A	N/A	N/A	N/A
1075	2020-09-24 22:56:24	2020-09-24 23:08:56	Valencia/València	Between 400,001 and 1,000,000	Female	1960	University studies	Yes, it is my usual home	Two	None	One	Same	Same	I am salaried employee and I leave home to work	…the public sector	No	No	No	No	No	Yes	N/A	N/A	N/A	N/A	N/A	N/A		N/A	N/A	N/A	N/A	N/A	N/A	N/A	7	7	7	5	7	7							7	7
1076	2020-09-24 22:56:39	2020-09-24 23:08:43	Valencia/València	More than 1,000,000 inhabitants	Female	1976	Job training	Yes, it is my usual home	Four	Three	None	Same		I am salaried employee and I leave home to work	…the private sector	No	No	No	No	No	Yes	N/A	N/A	N/A	N/A	N/A	N/A		N/A	N/A	N/A	N/A	N/A	N/A	N/A	0	5	0	5	2	5	5	5	5	7	7	7	5	5
1077	2020-09-24 22:57:44	2020-09-24 22:59:38	Valencia/València	More than 1,000,000 inhabitants	Female	1987	Job training	Yes, it is my usual home	One	None	None						N/A	N/A	N/A	N/A	N/A	N/A	N/A	N/A	N/A	N/A	N/A		N/A	N/A	N/A	N/A	N/A	N/A	N/A
1078	2020-09-24 23:02:47	2020-09-24 23:17:10	Asturias	Between 100,001 and 400,000	Male	1962	University studies	Yes, it is my usual home	Two	One	None	Same	Same	I am salaried employee and I leave home to work	…the public sector	No	No	No	No	No	Yes	N/A	N/A	N/A	N/A	N/A	N/A		N/A	N/A	N/A	N/A	N/A	N/A	N/A	2	4		1	1		4	5					5	6
1079	2020-09-24 23:03:04	2020-09-24 23:16:00	Valencia/València	Between 400,001 and 1,000,000	Female	1993	University studies	Yes, it is my usual home	Three	None	Three	Same	Same	Student			N/A	N/A	N/A	N/A	N/A	N/A	N/A	N/A	N/A	N/A	N/A	I have no concerns	Yes	No	No	No	Yes	No	No	1	3	1	1	1	1							1	3
1080	2020-09-24 23:03:06	2020-09-24 23:08:44	A Coruña	Between 100,001 and 400,000	Female	1973	Baccalaureate	Yes, it is my usual home	None			Same	Same	Sick leave/pregnancy			N/A	N/A	N/A	N/A	N/A	N/A	N/A	N/A	N/A	N/A	N/A		N/A	N/A	N/A	N/A	N/A	N/A	N/A
1081	2020-09-24 23:03:18	2020-09-24 23:23:43	Valencia/València	More than 1,000,000 inhabitants	Female	1965	University studies	Yes, it is my usual home	One	One	One	Worse	Better	I am self-employed, and I combine telework and work outside the home		No	Yes	No	No	No	No	No	No	No	No	Yes	No		N/A	N/A	N/A	N/A	N/A	N/A	N/A	0	7	6	0	7	2	0	0	0				4	7
1082	2020-09-24 23:04:54	2020-09-24 23:34:14	Madrid	Between 2,001 and 10,000	Male	1968	University studies	Yes, it is my usual home	Three	Two	None	Better	Worse	I work without a contract outside the home			Yes	No	No	No	No	N/A	N/A	N/A	N/A	N/A	N/A		N/A	N/A	N/A	N/A	N/A	N/A	N/A	7	7	7	0			5	7	0	3	7	0	7	7
1083	2020-09-24 23:09:04	2020-09-24 23:22:54	Melilla	Between 50,001 and 100,000	Male	1949	University studies	Yes, I would like to change, but I have no choice	None			Same	Same	Retired			N/A	N/A	N/A	N/A	N/A	N/A	N/A	N/A	N/A	N/A	N/A		N/A	N/A	N/A	N/A	N/A	N/A	N/A	6	7	6	1	1	1
1084	2020-09-24 23:09:12	2020-09-24 23:23:25	Barcelona	More than 1,000,000 inhabitants	Female	1961	University studies	Yes, it is my usual home	Three	None	None	Better	Worse	I am salaried employee and telework	…the private sector	Yes, I have a lower performance	Yes	No	No	No	No	No	Yes	No	Yes	No	No		N/A	N/A	N/A	N/A	N/A	N/A	N/A	2	7	7	1	5	4							5	5
1085	2020-09-24 23:09:48	2020-09-24 23:31:22	Castellón/Castelló	Between 2,001 and 10,000	Male	1963	Job training	No, I have moved to another residence	Two	One	One	Better	Same	I am salaried employee and I leave home to work	…the private sector	Yes, I have a lower performance	No	Yes	No	No	No	N/A	N/A	N/A	N/A	N/A	N/A		N/A	N/A	N/A	N/A	N/A	N/A	N/A	0	3		1	1		0	0		0	0		2	2
1086	2020-09-24 23:11:52	2020-09-24 23:19:22	Barcelona	Between 50,001 and 100,000	Male	1963	Job training	Yes, it is my usual home	Three	Two	None	Same	Same	I am salaried employee and telework	…the public sector	Yes, I have a higher performance	No	No	No	No	Yes	No	No	Yes	No	No	No		N/A	N/A	N/A	N/A	N/A	N/A	N/A	0	0
1087	2020-09-24 23:12:01	2020-09-24 23:16:04	Valencia/València	More than 1,000,000 inhabitants	Female	1962	University studies	Yes, it is my usual home	None			Same	Same	I am salaried employee and I leave home to work	…the public sector	Yes, I have a lower performance	No	No	No	No	Yes	N/A	N/A	N/A	N/A	N/A	N/A		N/A	N/A	N/A	N/A	N/A	N/A	N/A
1088	2020-09-24 23:15:30	2020-09-24 23:24:28	Valencia/València	More than 1,000,000 inhabitants	Female	1987	Job training	Yes, it is my usual home	One	None	None	Better	Same	I am salaried employee and I leave home to work	…the private sector	Yes, I have a lower performance	Yes	Yes	No	No	No	N/A	N/A	N/A	N/A	N/A	N/A		N/A	N/A	N/A	N/A	N/A	N/A	N/A	3	7		2	4								5	7
1089	2020-09-24 23:16:07	2020-09-24 23:24:29	Valencia/València	Between 50,001 and 100,000	Male	1954	Baccalaureate	No, I have returned to my usual residence	One	None	None		Same	Retired			N/A	N/A	N/A	N/A	N/A	N/A	N/A	N/A	N/A	N/A	N/A		N/A	N/A	N/A	N/A	N/A	N/A	N/A	3	3	3	0	0	0	0	0	0	2	5	5
1090	2020-09-24 23:17:46	2020-09-24 23:27:51	Valencia/València	Between 400,001 and 1,000,000	Female	1962	University studies	Yes, it is my usual home	One	None	One		Worse	I am unemployed or on leave of absence			N/A	N/A	N/A	N/A	N/A	N/A	N/A	N/A	N/A	N/A	N/A		N/A	N/A	N/A	N/A	N/A	N/A	N/A	2	7	7	0	7	7	0	0	0	0	0	0	3	7
1091	2020-09-24 23:17:57	2020-09-24 23:30:50	Barcelona	More than 1,000,000 inhabitants	Female	1966	University studies	Yes, it is my usual home	Four	None	None		Worse	I am salaried employee and I combine telework and work outside the home	…the public sector		No	No	Yes	No	No	No	No	No	Yes	No	No		N/A	N/A	N/A	N/A	N/A	N/A	N/A	7	7	7	4	7	5	2	2	2				7	7
1092	2020-09-24 23:18:46	2020-09-24 23:31:06	Valencia/València	Between 10,001 and 50,000	Female	1979	University studies	Yes, although it is not my usual residence	One	None	None	Worse	Same	I am salaried employee and I combine telework and work outside the home	…the public sector	Yes, I have a higher performance	Yes	No	No	No	No	No	Yes	No	No	No	No		N/A	N/A	N/A	N/A	N/A	N/A	N/A	3	7	3	0	1	0	0	0	0	0	0	0	5	7
1093	2020-09-24 23:23:55	2020-09-24 23:36:31	Tarragona	Between 100,001 and 400,000	Male	1988		No, I have moved to another residence	Two	None	None	Better	Better	I am salaried employee and I leave home to work	…both sectors	No	No	No	No	No	Yes	N/A	N/A	N/A	N/A	N/A	N/A		N/A	N/A	N/A	N/A	N/A	N/A	N/A	7	7		2	2		5	5		2	7		7	7
1094	2020-09-24 23:26:22	2020-09-24 23:38:51	Valencia/València	Between 400,001 and 1,000,000	Male	1949	University studies	Yes, it is my usual home	None			Same	Same	Retired			N/A	N/A	N/A	N/A	N/A	N/A	N/A	N/A	N/A	N/A	N/A		N/A	N/A	N/A	N/A	N/A	N/A	N/A	1	2	1
1095	2020-09-24 23:26:33	2020-09-24 23:34:54	Valencia/València	Between 10,001 and 50,000	Female	1977	University studies	Yes, it is my usual home	None				Worse	I am unemployed or on leave of absence			N/A	N/A	N/A	N/A	N/A	N/A	N/A	N/A	N/A	N/A	N/A		N/A	N/A	N/A	N/A	N/A	N/A	N/A	7	7		2	2		0	0		2	0		7	7
1096	2020-09-24 23:34:19	2020-09-24 23:45:35	Illes Balears	Between 10,001 and 50,000	Male	1989	University studies	Yes, it is my usual home	One	None	None	Worse	Same	I am salaried employee and I leave home to work	…the public sector	Yes, I have a lower performance	No	No	No	No	Yes	N/A	N/A	N/A	N/A	N/A	N/A		N/A	N/A	N/A	N/A	N/A	N/A	N/A	3	5	3	3	5	3	2	4	2	1	2	1	5	5
1097	2020-09-24 23:34:32	2020-09-24 23:46:56	Valencia/València	Between 400,001 and 1,000,000	Female	1983	University studies	Yes, it is my usual home	Two	One	None	Better	Better	I am salaried employee and telework	…the private sector	No	No	No	No	No	Yes	Yes	No	Yes	No	No	No		N/A	N/A	N/A	N/A	N/A	N/A	N/A	0	0	0	0	1	0				7	7	7	5	7
1098	2020-09-24 23:38:29	2020-09-24 23:49:01	Alicante/Alacant	Between 100,001 and 400,000	Male	1954	University studies	No, I have moved to another residence	One	None	None	Same	Same	I am self-employed, and I combine telework and work outside the home		No	Yes	No	No	No	No	No	No	No	No	No	Yes		N/A	N/A	N/A	N/A	N/A	N/A	N/A
1099	2020-09-24 23:41:39	2020-09-25 00:02:33	Alicante/Alacant	Between 100,001 and 400,000	Female	1955	University studies	Yes, it is my usual home	Two	None	One	Same	Same	Retired			N/A	N/A	N/A	N/A	N/A	N/A	N/A	N/A	N/A	N/A	N/A		N/A	N/A	N/A	N/A	N/A	N/A	N/A	7	7	6	5	5	5	0	0	0	3	0	3	5	7
1100	2020-09-24 23:44:54	2020-09-24 23:46:55	Girona	Between 100,001 and 400,000	Male	1991	University studies	No, I have moved to another residence	One	None	One	Worse	Worse	I am salaried employee and I leave home to work	…the public sector	No	No	No	No	No	Yes	N/A	N/A	N/A	N/A	N/A	N/A		N/A	N/A	N/A	N/A	N/A	N/A	N/A
1101	2020-09-24 23:44:54	2020-09-25 00:08:54	Valencia/València		Female	1948	Secondary education	Yes, it is my usual home	None			Same	Same	Retired			N/A	N/A	N/A	N/A	N/A	N/A	N/A	N/A	N/A	N/A	N/A		N/A	N/A	N/A	N/A	N/A	N/A	N/A	5	7		2	4		0	0		2	0		3	6
1102	2020-09-24 23:52:38	2020-09-25 00:05:57	Barcelona	More than 1,000,000 inhabitants	Female	1963	University studies	Yes, it is my usual home	Two	None	None	Same	Same	I am salaried employee and I combine telework and work outside the home	…the public sector	No	No	No	No	No	Yes	Yes	No	Yes	No	Yes	Yes		N/A	N/A	N/A	N/A	N/A	N/A	N/A	4	7	4	0	1	0	0	0	0	0	0	0	6	7
1103	2020-09-24 23:57:34	2020-09-24 23:59:51	Pontevedra	Between 100,001 and 400,000	Female	1980	University studies	Yes, it is my usual home	Five or more	Two	Two						N/A	N/A	N/A	N/A	N/A	N/A	N/A	N/A	N/A	N/A	N/A		N/A	N/A	N/A	N/A	N/A	N/A	N/A
1104	2020-09-25 00:02:30	2020-09-25 00:21:27	Valencia/València	Between 2,001 and 10,000	Male	1959	Baccalaureate	Yes, it is my usual home	One	None	None	Same	Same	I am salaried employee and telework	…the public sector	Yes, I have a higher performance	No	No	No	No	Yes	No	No	Yes	No	No	No		N/A	N/A	N/A	N/A	N/A	N/A	N/A	5	5		5	5								5	5
1105	2020-09-25 00:07:17	2020-09-25 00:22:43	Valencia/València	Between 10,001 and 50,000	Female	1992	University studies	Yes, I would like to change, but I have no choice	One	None	None	Better	Better	I am salaried employee and I leave home to work	…the private sector	No	No	No	No	No	Yes	N/A	N/A	N/A	N/A	N/A	N/A		N/A	N/A	N/A	N/A	N/A	N/A	N/A	2	5	2	1	1	1							7	7
1106	2020-09-25 00:19:59	2020-09-25 00:33:54	Valencia/València	Between 400,001 and 1,000,000	Male	1960	University studies	Yes, it is my usual home	None			Worse		I am salaried employee and I leave home to work	…the private sector	No	Yes	No	No	No	No	N/A	N/A	N/A	N/A	N/A	N/A		N/A	N/A	N/A	N/A	N/A	N/A	N/A	7	7		1	0		0	0		0	0		7	7
1107	2020-09-25 00:24:28	2020-09-25 00:33:53	Alicante/Alacant	Between 100,001 and 400,000	Male	1960	University studies	Yes, it is my usual home	Two	One	None	Same	Same	I am self-employed, and I leave home to work		Yes, I have a higher performance	No	No	No	No	Yes	N/A	N/A	N/A	N/A	N/A	N/A		N/A	N/A	N/A	N/A	N/A	N/A	N/A	0	0		0	0		2	5		4	6		0	0
1108	2020-09-25 00:31:27	2020-09-25 00:43:49	Madrid	Between 50,001 and 100,000	Male	1952	University studies	Yes, it is my usual home	One	None	None	Same	Same	Retired			N/A	N/A	N/A	N/A	N/A	N/A	N/A	N/A	N/A	N/A	N/A		N/A	N/A	N/A	N/A	N/A	N/A	N/A	4	7		7	7		0	0		0	0		6	7
1109	2020-09-25 00:35:28	2020-09-25 00:50:08	Valencia/València	Between 2,001 and 10,000	Female	1963	University studies	Yes, it is my usual home	One	None	None	Same	Same	I am unemployed or on leave of absence			N/A	N/A	N/A	N/A	N/A	N/A	N/A	N/A	N/A	N/A	N/A		N/A	N/A	N/A	N/A	N/A	N/A	N/A	7	7	7	1	1	1							7	7
1110	2020-09-25 00:47:57	2020-09-25 00:50:25	Barcelona	Between 100,001 and 400,000	Male	1987	University studies	Yes, it is my usual home	Two	None	None	Same	Same	I am salaried employee and I combine telework and work outside the home	…the public sector	No	No	No	No	No	Yes	No	No	No	No	Yes	No		N/A	N/A	N/A	N/A	N/A	N/A	N/A
1111	2020-09-25 00:52:43	2020-09-25 00:57:16	Valencia/València	Between 10,001 and 50,000	Female	1946	Baccalaureate	Yes, it is my usual home	None			Same	Same	Retired			N/A	N/A	N/A	N/A	N/A	N/A	N/A	N/A	N/A	N/A	N/A		N/A	N/A	N/A	N/A	N/A	N/A	N/A			7
1112	2020-09-25 01:04:08	2020-09-25 01:14:29	Valencia/València	Less than 2,000 inhabitants	Female	1982	Job training	Yes, it is my usual home	Two	Two	One	Worse	Better	I am salaried employee and I leave home to work	…the public sector	No	No	No	No	Yes	No	N/A	N/A	N/A	N/A	N/A	N/A		N/A	N/A	N/A	N/A	N/A	N/A	N/A	7	7	7	2	7	7	3	7	7	2	7	2	7	7
1113	2020-09-25 01:05:00	2020-09-25 01:18:29	Cádiz	Between 100,001 and 400,000	Female	1977	University studies	Yes, although it is not my usual residence	None			Worse	Worse	I am salaried employee and I combine telework and work outside the home	…the public sector	Yes, I have a lower performance	No	No	Yes	No	No	No	No	Yes	Yes	No	No		N/A	N/A	N/A	N/A	N/A	N/A	N/A	2	2		2	2		2	2		0	0		5	5
1114	2020-09-25 01:09:52	2020-09-25 01:25:16	Valencia/València	Less than 2,000 inhabitants	Male	1944	University studies	Yes, although it is not my usual residence	Five or more	One	One	Same	Same	Retired			N/A	N/A	N/A	N/A	N/A	N/A	N/A	N/A	N/A	N/A	N/A		N/A	N/A	N/A	N/A	N/A	N/A	N/A	0	0	1	1	1	1	0	0	0	1	0	3	3	1
1115	2020-09-25 01:24:24	2020-09-25 01:31:50	Valladolid	Between 100,001 and 400,000	Female	1987	University studies	No, I have moved to another residence	Two	One	Two	Worse	Worse	I was fired after the state of alarm period			N/A	N/A	N/A	N/A	N/A	N/A	N/A	N/A	N/A	N/A	N/A		N/A	N/A	N/A	N/A	N/A	N/A	N/A	7	7		2	2		0	0		0	0		4	2
1116	2020-09-25 01:36:13	2020-09-25 01:46:29	Alicante/Alacant	Between 10,001 and 50,000	Male	1989	University studies	Yes, it is my usual home	One	None	None	Same	Same	I am salaried employee and I leave home to work	…the public sector	No	No	No	No	No	Yes	N/A	N/A	N/A	N/A	N/A	N/A		N/A	N/A	N/A	N/A	N/A	N/A	N/A	7	7		1	1								7	7
1117	2020-09-25 02:33:15	2020-09-25 02:48:03	Zaragoza	Between 400,001 and 1,000,000	Male	1959	University studies	Yes, it is my usual home	Two	None	One	Same	Same	I am self-employed, and I combine telework and work outside the home		No	Yes	No	No	No	No	No	No	No	No	No	Yes		N/A	N/A	N/A	N/A	N/A	N/A	N/A	7	7		0	0		5	5					7	7
1118	2020-09-25 03:22:15	2020-09-25 03:38:07	Cádiz	Between 50,001 and 100,000	Male	1954	University studies	Yes, it is my usual home	None			Same	Same	Retired			N/A	N/A	N/A	N/A	N/A	N/A	N/A	N/A	N/A	N/A	N/A		N/A	N/A	N/A	N/A	N/A	N/A	N/A	7	7	7	0	1	1	0	0	0	2	0	0	7	7
1119	2020-09-25 06:04:34	2020-09-25 06:22:24	Valencia/València	Between 100,001 and 400,000	Female	1968	University studies	Yes, it is my usual home	One	None	None	Same	Same	I am salaried employee and I leave home to work	…the public sector	Yes, I have a lower performance	No	No	No	No	Yes	N/A	N/A	N/A	N/A	N/A	N/A		N/A	N/A	N/A	N/A	N/A	N/A	N/A	5	7		2	7		0	0		0	0		3	7
1120	2020-09-25 06:16:04	2020-09-25 06:42:39	Valencia/València	Between 10,001 and 50,000	Male	1973	University studies	Yes, it is my usual home	Two	One	None	Same		I am salaried employee and I combine telework and work outside the home	…the private sector	No	No	No	No	No	Yes	No	No	No	No	No	Yes		N/A	N/A	N/A	N/A	N/A	N/A	N/A	3	3	3	0	1	0	1	3	1	3	3	3	4	4
1121	2020-09-25 06:27:55	2020-09-25 06:44:58	Barcelona	More than 1,000,000 inhabitants	Female	1970	University studies	Yes, it is my usual home	Four	One	None	Same	Same	I am self-employed, and I combine telework and work outside the home		No	No	No	No	No	Yes	No	No	No	No	Yes	No		N/A	N/A	N/A	N/A	N/A	N/A	N/A	6	4	6	0	2	2	1	1	1	0	0	0	6	6
1122	2020-09-25 06:45:59	2020-09-25 07:02:27	Granada	Between 100,001 and 400,000	Male	1979	University studies	Yes, it is my usual home	Two	One	None	Same	Same	I am salaried employee and I leave home to work	…the public sector	Yes, I have a lower performance	No	No	No	No	Yes	N/A	N/A	N/A	N/A	N/A	N/A		N/A	N/A	N/A	N/A	N/A	N/A	N/A	0	0	0	0	0	0	1	4	4	6	7	6	0	0
1123	2020-09-25 06:57:21	2020-09-25 07:08:34	Valencia/València	More than 1,000,000 inhabitants	Male	1962	University studies	Yes, it is my usual home	Five or more	None	None	Same	Same	I am salaried employee and I leave home to work	…the private sector	No	Yes	No	No	No	No	N/A	N/A	N/A	N/A	N/A	N/A		N/A	N/A	N/A	N/A	N/A	N/A	N/A	5	7	5	3	3	3	3	3	3				2	2
1124	2020-09-25 07:00:49	2020-09-25 07:03:48	Lleida	Between 2,001 and 10,000	Female	1975	University studies	Yes, it is my usual home	Four	Three	None	Same	Same	I am salaried employee and I leave home to work	…the public sector	Yes, I have a lower performance	No	No	No	No	Yes	N/A	N/A	N/A	N/A	N/A	N/A		N/A	N/A	N/A	N/A	N/A	N/A	N/A
1125	2020-09-25 07:02:45	2020-09-25 07:17:29	Jaén	Between 10,001 and 50,000	Female	1982	Baccalaureate	Yes, it is my usual home	Two	Two	None	Same	Worse	I am salaried employee and I leave home to work	…the private sector	Yes, I have a higher performance	No	No	No	No	Yes	N/A	N/A	N/A	N/A	N/A	N/A		N/A	N/A	N/A	N/A	N/A	N/A	N/A	7	7	7	7	7	7	2	7	2	0	0	0	7	7
1126	2020-09-25 07:07:54	2020-09-25 07:27:23	Alicante/Alacant	Between 10,001 and 50,000	Male	1943	Baccalaureate	Yes, although it is not my usual residence	One	One	One	Same		Retired			N/A	N/A	N/A	N/A	N/A	N/A	N/A	N/A	N/A	N/A	N/A		N/A	N/A	N/A	N/A	N/A	N/A	N/A	1	1		1	1		0	0		0	0		0	0
1127	2020-09-25 07:12:21	2020-09-25 07:39:34	Valencia/València	More than 1,000,000 inhabitants	Female	1970	University studies	Yes, it is my usual home	Three	Two	None	Better	Same	I am self-employed, and I combine telework and work outside the home		No	Yes	No	No	Yes	No	No	Yes	No	No	No	No		N/A	N/A	N/A	N/A	N/A	N/A	N/A		3		0	1	0	0	5	0	7	7	7		4
1128	2020-09-25 07:15:58	2020-09-25 07:25:05	Alicante/Alacant	Between 10,001 and 50,000	Male	1954	University studies	Yes, it is my usual home	One	None	One	Same	Same	Retired			N/A	N/A	N/A	N/A	N/A	N/A	N/A	N/A	N/A	N/A	N/A		N/A	N/A	N/A	N/A	N/A	N/A	N/A	2	4		0	0								3	1
1129	2020-09-25 07:16:30	2020-09-25 07:21:14															N/A	N/A	N/A	N/A	N/A	N/A	N/A	N/A	N/A	N/A	N/A		N/A	N/A	N/A	N/A	N/A	N/A	N/A
1130	2020-09-25 07:28:27	2020-09-25 07:45:34	Valencia/València	Between 2,001 and 10,000	Male	1964	University studies	Yes, it is my usual home	One	None	None	Same	Better	I am salaried employee and I combine telework and work outside the home	…the public sector	No	No	No	No	No	Yes	No	No	No	No	Yes	No		N/A	N/A	N/A	N/A	N/A	N/A	N/A	4	7	2	1	2	1							5	5
1131	2020-09-25 07:32:25	2020-09-25 07:44:30	Alicante/Alacant	Between 100,001 and 400,000	Male	1963	University studies	Yes, it is my usual home	Four	None	None	Worse	Worse	I am self-employed without no possibility of practising my profession			N/A	N/A	N/A	N/A	N/A	N/A	N/A	N/A	N/A	N/A	N/A		N/A	N/A	N/A	N/A	N/A	N/A	N/A	7	7		1	7		5	5		6	6		7	7
1132	2020-09-25 07:35:27	2020-09-25 07:48:14	Alicante/Alacant	Between 10,001 and 50,000	Male	1961	University studies	Yes, it is my usual home	One	None	None	Same	Same	Other			N/A	N/A	N/A	N/A	N/A	N/A	N/A	N/A	N/A	N/A	N/A		N/A	N/A	N/A	N/A	N/A	N/A	N/A	7	7	7	1	1	1	0	0	0	0	0	0	7	7
1133	2020-09-25 07:40:12	2020-09-25 07:55:21	Valencia/València			1975	University studies	No, I have returned to my usual residence	Three	Two	None	Same	Same	I am unemployed or on leave of absence			N/A	N/A	N/A	N/A	N/A	N/A	N/A	N/A	N/A	N/A	N/A		N/A	N/A	N/A	N/A	N/A	N/A	N/A	6	7		0	1		1	5		2	7		5	7
1134	2020-09-25 07:48:24	2020-09-25 08:17:32	Alicante/Alacant	Between 100,001 and 400,000	Female	1970	University studies	Yes, it is my usual home	Three	One	None		Worse	I am in an ERTE (Temporary Lay-off Plan)			N/A	N/A	N/A	N/A	N/A	N/A	N/A	N/A	N/A	N/A	N/A		N/A	N/A	N/A	N/A	N/A	N/A	N/A	5	7	5	4	7	7	3	7	3				4	7
1135	2020-09-25 07:53:58	2020-09-25 08:04:37	Valencia/València	Between 400,001 and 1,000,000	Male	1976	Job training		Three	None	One	Same	Same	I am salaried employee and I leave home to work	…the public sector	No	Yes	No	No	No	No	N/A	N/A	N/A	N/A	N/A	N/A		N/A	N/A	N/A	N/A	N/A	N/A	N/A	7	7	7	2	2	2							7	7
1136	2020-09-25 07:55:42	2020-09-25 08:06:32	Valencia/València	Between 400,001 and 1,000,000	Female	1941	Job training	Yes, it is my usual home	One	One	One	Same	Same	Retired			N/A	N/A	N/A	N/A	N/A	N/A	N/A	N/A	N/A	N/A	N/A		N/A	N/A	N/A	N/A	N/A	N/A	N/A	7	7	7	6	6	6	0	0	0	0	0	0	7	7
1137	2020-09-25 07:57:17	2020-09-25 08:17:54	Alicante/Alacant	Between 100,001 and 400,000	Female	1955	University studies	Yes, it is my usual home	Two	One	None	Worse		I am salaried employee and I leave home to work	…both sectors	Yes, I have a lower performance	No	No	No	No	Yes	N/A	N/A	N/A	N/A	N/A	N/A		N/A	N/A	N/A	N/A	N/A	N/A	N/A	7	7	7	7	7	7	0	0	0	0	0	0	0	0
1138	2020-09-25 08:04:23	2020-09-25 08:22:48	Valencia/València	Between 50,001 and 100,000	Male	1957	University studies	Yes, it is my usual home	One	None	One			I am self-employed, and I leave home to work		No	No	No	No	No	Yes	N/A	N/A	N/A	N/A	N/A	N/A		N/A	N/A	N/A	N/A	N/A	N/A	N/A	0	0	0	0	0	0							1	1
1139	2020-09-25 08:06:27	2020-09-25 08:18:24	Alicante/Alacant	Between 10,001 and 50,000	Male	1958	Primary education	Yes, it is my usual home	Two	None	None	Same	Same	I am salaried employee and I leave home to work	…the public sector	No	No	No	No	No	Yes	N/A	N/A	N/A	N/A	N/A	N/A		N/A	N/A	N/A	N/A	N/A	N/A	N/A	7	7	7	5	5	5	0	0	0	0	0	0	7	7
1140	2020-09-25 08:09:58	2020-09-25 08:22:08		Between 10,001 and 50,000	Male	1968	University studies	Yes, it is my usual home	Five or more	Four	None	Same	Same	I am self-employed, and I combine telework and work outside the home		No	Yes	No	No	No	No	No	No	No	No	Yes	Yes		N/A	N/A	N/A	N/A	N/A	N/A	N/A	0	0	0	0	0	0	7	7	6	3	3	3	0	0
1141	2020-09-25 08:16:40	2020-09-25 08:22:41	Valencia/València	More than 1,000,000 inhabitants	Female	1963	University studies	Yes, it is my usual home	Two	None	None	Same	Same	Unpaid work at home			N/A	N/A	N/A	N/A	N/A	N/A	N/A	N/A	N/A	N/A	N/A		N/A	N/A	N/A	N/A	N/A	N/A	N/A	7	7		7	7		0	0		0	0		7	7
1142	2020-09-25 08:33:14	2020-09-25 08:39:04		More than 1,000,000 inhabitants	Female	1991	University studies	Yes, it is my usual home	One	None	One	Better	Better	I am salaried employee and I combine telework and work outside the home	…both sectors	No	No	No	No	No	Yes	Yes	No	Yes	No	Yes	No		N/A	N/A	N/A	N/A	N/A	N/A	N/A	7	7	7	1	1		0	0	0	0	0	0	6	7
1143	2020-09-25 08:33:55	2020-09-25 08:48:52	Valencia/València	Between 10,001 and 50,000	Male	1973	University studies	Yes, it is my usual home	Three	Two	One	Same	Same	I am salaried employee and I combine telework and work outside the home	…the public sector	No	No	No	Yes	No	No	No	Yes	No	No	No	No		N/A	N/A	N/A	N/A	N/A	N/A	N/A	3	6	3	2	4	2	3	7	2	2	5	2	3	6
1144	2020-09-25 08:36:14	2020-09-25 08:50:54	Valencia/València	Between 50,001 and 100,000	Female	1963	University studies	Yes, it is my usual home	One	None	One	Worse	Worse	I was fired after the state of alarm period			N/A	N/A	N/A	N/A	N/A	N/A	N/A	N/A	N/A	N/A	N/A		N/A	N/A	N/A	N/A	N/A	N/A	N/A	7	7	7	7	7	7	0	0	0	0	0	0	7	7
1145	2020-09-25 08:36:19	2020-09-25 09:01:43	Alicante/Alacant	Between 50,001 and 100,000	Female	1964	Job training	Yes, it is my usual home	Three	None	None	Same	Same	I am salaried employee and I combine telework and work outside the home	…the public sector	No	No	No	No	No	Yes	No	No	No	No	Yes	No		N/A	N/A	N/A	N/A	N/A	N/A	N/A	5	7	7	0	5	0							5	7
1146	2020-09-25 08:40:08	2020-09-25 08:59:51	Valencia/València	Between 400,001 and 1,000,000	Male	1960	University studies	Yes, it is my usual home	Four	One	One	Worse	Worse	I am self-employed, and I leave home to work		Yes, I have a lower performance	No	No	No	No	Yes	N/A	N/A	N/A	N/A	N/A	N/A		N/A	N/A	N/A	N/A	N/A	N/A	N/A	3	2	3				2	2	2				3	3
1147	2020-09-25 08:42:53	2020-09-25 09:01:30	Murcia	Between 10,001 and 50,000	Male	1944	Secondary education	Yes, it is my usual home	Two	One	One	Same		Retired			N/A	N/A	N/A	N/A	N/A	N/A	N/A	N/A	N/A	N/A	N/A		N/A	N/A	N/A	N/A	N/A	N/A	N/A
1148	2020-09-25 08:44:15	2020-09-25 10:05:07	Valencia/València	Between 2,001 and 10,000	Male	1958	University studies	Yes, it is my usual home	Four	One	One	Same	Same	I am salaried employee and I leave home to work	…the public sector	No	No	No	Yes	No	No	N/A	N/A	N/A	N/A	N/A	N/A		N/A	N/A	N/A	N/A	N/A	N/A	N/A													4	4
1149	2020-09-25 08:45:06	2020-09-25 09:00:26	Valencia/València	Between 10,001 and 50,000	Male	1968	University studies	Yes, it is my usual home	Three	One	None	Same	Same	I am salaried employee and I leave home to work	…the public sector	No	No	No	No	No	Yes	N/A	N/A	N/A	N/A	N/A	N/A		N/A	N/A	N/A	N/A	N/A	N/A	N/A	4	7	4	2	2	2	5	6	5	3	7	3	4	7
1150	2020-09-25 08:47:00	2020-09-25 09:03:21	Valencia/València	Between 10,001 and 50,000	Male	1970	University studies	Yes, it is my usual home	Three	Two	None	Better	Worse	I am salaried employee and I combine telework and work outside the home	…the private sector	Yes, I have a lower performance	No	No	No	No	Yes	No	Yes	No	No	Yes	No		N/A	N/A	N/A	N/A	N/A	N/A	N/A	0	7	2	0	2	0	1	7	2				7	7
1151	2020-09-25 08:49:59	2020-09-25 08:51:22	Madrid	More than 1,000,000 inhabitants	Female	1993	University studies	Yes, it is my usual home	Two	None	One	Same	Worse	I am salaried employee and I leave home to work	…the private sector	No	Yes	No	No	No	No	N/A	N/A	N/A	N/A	N/A	N/A		N/A	N/A	N/A	N/A	N/A	N/A	N/A
1152	2020-09-25 08:50:33	2020-09-25 09:14:13	Valencia/València	Between 10,001 and 50,000	Female	1976	University studies	Yes, it is my usual home	Two	None	None	Same	Same	I am self-employed, and I combine telework and work outside the home		No	No	No	No	No	Yes	No	No	No	Yes	No	No		N/A	N/A	N/A	N/A	N/A	N/A	N/A	2	6	6	0	3	0	1	2	0	3	5	3	6	6
1153	2020-09-25 08:59:59	2020-09-25 09:02:46	León	Between 100,001 and 400,000	Male	1939	University studies	Yes, it is my usual home	One	None		Same	Same				N/A	N/A	N/A	N/A	N/A	N/A	N/A	N/A	N/A	N/A	N/A		N/A	N/A	N/A	N/A	N/A	N/A	N/A
1154	2020-09-25 09:04:07	2020-09-25 09:10:34						Yes, it is my usual home			Five or more			I am self-employed, and telework			No	No	No	No	No	No	No	No	No	No	No		N/A	N/A	N/A	N/A	N/A	N/A	N/A
1155	2020-09-25 09:04:40	2020-09-25 09:12:05	Valencia/València	Between 400,001 and 1,000,000	Male	1952	University studies	Yes, it is my usual home	One	None	One	Same	Same	I am salaried employee and I combine telework and work outside the home	…the public sector	Yes, I have a lower performance	No	No	Yes	No	Yes	No	Yes	No	Yes	No	No		N/A	N/A	N/A	N/A	N/A	N/A	N/A
1156	2020-09-25 09:09:13	2020-09-25 09:33:31	Alicante/Alacant	Between 100,001 and 400,000	Female	1959	University studies	Yes, it is my usual home	Two	None	One	Same		I am salaried employee and telework	…the public sector	Yes, I have a lower performance	No	No	No	No	Yes	No	No	No	No	Yes	No		N/A	N/A	N/A	N/A	N/A	N/A	N/A	0	2	2	1	1	1							2	2
1157	2020-09-25 09:12:10	2020-09-25 09:30:53	Madrid	More than 1,000,000 inhabitants	Female	1950	University studies	Yes, it is my usual home	None			Same	Same	Retired			N/A	N/A	N/A	N/A	N/A	N/A	N/A	N/A	N/A	N/A	N/A		N/A	N/A	N/A	N/A	N/A	N/A	N/A	5	7	6	6	6	6							5	5
1158	2020-09-25 09:13:52	2020-09-25 09:37:22	Valencia/València	Between 400,001 and 1,000,000	Female	1954	University studies	Yes, it is my usual home	One	None	One	Same	Same	Retired			N/A	N/A	N/A	N/A	N/A	N/A	N/A	N/A	N/A	N/A	N/A		N/A	N/A	N/A	N/A	N/A	N/A	N/A	5	6	5	4	5	4							2	3
1159	2020-09-25 09:15:33	2020-09-25 10:11:11		More than 1,000,000 inhabitants	Male	1968	University studies	Yes, it is my usual home	Two	One	None	Same	Same	I am salaried employee and telework	…the public sector	Yes, I have a higher performance	No	No	No	No	Yes	Yes	No	No	No	No	No		N/A	N/A	N/A	N/A	N/A	N/A	N/A	2	7	7	2	2	2	0	0	0	7	7	7	5	5
1160	2020-09-25 09:15:45	2020-09-25 09:31:39	Valencia/València	Between 50,001 and 100,000	Male	1952	Secondary education	Yes, it is my usual home	One	None	One	Same	Same	Retired			N/A	N/A	N/A	N/A	N/A	N/A	N/A	N/A	N/A	N/A	N/A		N/A	N/A	N/A	N/A	N/A	N/A	N/A				1	1	1				2	0	1
1161	2020-09-25 09:16:28	2020-09-25 09:36:15	Barcelona	Between 100,001 and 400,000	Male	1984	Job training	Yes, I would like to change, but I have no choice	Two	One	One	Same	Same	I am salaried employee and I leave home to work	…the private sector	No	Yes	No	No	No	No	N/A	N/A	N/A	N/A	N/A	N/A		N/A	N/A	N/A	N/A	N/A	N/A	N/A				0	0	0	1	4	1	0	0	0	1	3
1162	2020-09-25 09:16:36	2020-09-25 09:29:29	Alicante/Alacant	Between 10,001 and 50,000	Female	1979	University studies	Yes, it is my usual home	Three	Two	None		Same	I am salaried employee and I combine telework and work outside the home	…the public sector	No	No	No	No	No	Yes	No	Yes	No	Yes	No	No		N/A	N/A	N/A	N/A	N/A	N/A	N/A	2	7	7	0	1	0	0	5	0	7	7	7	7	7
1163	2020-09-25 09:22:01	2020-09-25 09:24:55	Alicante/Alacant	Between 50,001 and 100,000	Female	1971		Yes, it is my usual home	One	None	One	Same	Same	I am salaried employee and I leave home to work	…the private sector	No	Yes	No	No	No	No	N/A	N/A	N/A	N/A	N/A	N/A		N/A	N/A	N/A	N/A	N/A	N/A	N/A
1164	2020-09-25 09:26:46	2020-09-25 09:47:14	Valencia/València	Between 2,001 and 10,000	Female	1953	Baccalaureate	Yes, it is my usual home	One	One	None	Same	Same	Retired			N/A	N/A	N/A	N/A	N/A	N/A	N/A	N/A	N/A	N/A	N/A		N/A	N/A	N/A	N/A	N/A	N/A	N/A	7	7	7	7	7	7	0	0	0	0	0	0	7	7
1165	2020-09-25 09:37:12	2020-09-25 09:44:39	A Coruña	Between 2,001 and 10,000	Male	1966	University studies	Yes, it is my usual home	Five or more	One	Two	Same	Same	I am self-employed, and I leave home to work		No	No	No	No	No	Yes	N/A	N/A	N/A	N/A	N/A	N/A		N/A	N/A	N/A	N/A	N/A	N/A	N/A	7	7	7	2	2	2	0	0	0	0	0	0	7	7
1166	2020-09-25 09:40:40	2020-09-25 09:50:16	Valencia/València		Female	1963	Baccalaureate	Yes, it is my usual home	None			Same		Retired			N/A	N/A	N/A	N/A	N/A	N/A	N/A	N/A	N/A	N/A	N/A		N/A	N/A	N/A	N/A	N/A	N/A	N/A	1	2		1	1								1
1167	2020-09-25 09:42:00	2020-09-25 10:14:19	Madrid	Less than 2,000 inhabitants	Male		University studies	Yes, it is my usual home	One	None	One	Same	Same	Retired			N/A	N/A	N/A	N/A	N/A	N/A	N/A	N/A	N/A	N/A	N/A		N/A	N/A	N/A	N/A	N/A	N/A	N/A	7	7	3	1	1	1	0	0	0	0	0	2	4	4
1168	2020-09-25 09:48:41	2020-09-25 10:01:57	Valencia/València	Between 10,001 and 50,000	Female	1965	University studies	Yes, it is my usual home	One	None	None	Same	Same	I am salaried employee and I leave home to work	…the public sector	No	No	No	No	No	Yes	N/A	N/A	N/A	N/A	N/A	N/A		N/A	N/A	N/A	N/A	N/A	N/A	N/A	7	7	7	3	4	3	0	0	0	0	0	0	5	5
1169	2020-09-25 09:55:21	2020-09-25 10:07:35	Valencia/València	Between 10,001 and 50,000	Male	1969	University studies	Yes, it is my usual home	Three	Two	None	Better	Same	I am salaried employee and I leave home to work	…the private sector	No	No	No	No	No	Yes	N/A	N/A	N/A	N/A	N/A	N/A		N/A	N/A	N/A	N/A	N/A	N/A	N/A	7	7		0	2		0	1		1	1		7	7
1170	2020-09-25 09:56:45	2020-09-25 09:58:25	Valencia/València			1947	University studies	Yes, it is my usual home	One	One	One						N/A	N/A	N/A	N/A	N/A	N/A	N/A	N/A	N/A	N/A	N/A		N/A	N/A	N/A	N/A	N/A	N/A	N/A
1171	2020-09-25 09:59:54	2020-09-25 10:43:42	Valencia/València	Between 400,001 and 1,000,000	Female	1962	University studies	No, I have moved to another residence	Two	None	None	Worse	Better	Unpaid work at home			N/A	N/A	N/A	N/A	N/A	N/A	N/A	N/A	N/A	N/A	N/A		N/A	N/A	N/A	N/A	N/A	N/A	N/A	7	4	3	7	3	3							7	5
1172	2020-09-25 10:01:27	2020-09-25 10:11:45	Valencia/València			1955	Baccalaureate	Yes, it is my usual home	One	None	None	Same	Same	I am salaried employee and I leave home to work	…the public sector	Yes, I have a lower performance	No	No	No	No	Yes	N/A	N/A	N/A	N/A	N/A	N/A		N/A	N/A	N/A	N/A	N/A	N/A	N/A	2	7											4	1
1173	2020-09-25 10:02:35	2020-09-25 10:21:46		More than 1,000,000 inhabitants	Female	1987	University studies	Yes, it is my usual home	One	None	None	Same	Better	I am salaried employee and I leave home to work	…the private sector	No	No	No	No	No	Yes	N/A	N/A	N/A	N/A	N/A	N/A		N/A	N/A	N/A	N/A	N/A	N/A	N/A	6	0	6	1	1	1	0	0	0	0	0	0	7	7
1174	2020-09-25 10:14:41	2020-09-25 10:18:51	Valencia/València	Between 400,001 and 1,000,000	Female	1964	University studies	Yes, it is my usual home	Five or more	One	Two	Same	Same	I am salaried employee and I combine telework and work outside the home	…the private sector	No	No	No	No	Yes	No	No	No	No	No	Yes	No		N/A	N/A	N/A	N/A	N/A	N/A	N/A
1175	2020-09-25 10:15:41	2020-09-25 10:27:35	Las Palmas	Between 10,001 and 50,000	Female	1974	Secondary education	Yes, it is my usual home	Three	None	None	Better	Better	I am salaried employee and I leave home to work	…the private sector	Yes, I have a lower performance	Yes	No	No	No	No	N/A	N/A	N/A	N/A	N/A	N/A		N/A	N/A	N/A	N/A	N/A	N/A	N/A	4	2		4	2		0	0		2	5		0	4
1176	2020-09-25 10:16:01	2020-09-25 10:26:28	Valencia/València	Between 10,001 and 50,000	Female	1968	Baccalaureate	Yes, it is my usual home	Five or more	Three	Two	Worse	Better	I am salaried employee and I leave home to work	…the private sector	Yes, I have a lower performance	Yes	No	No	No	No	N/A	N/A	N/A	N/A	N/A	N/A		N/A	N/A	N/A	N/A	N/A	N/A	N/A	2	7		1	2			2			7			7
1177	2020-09-25 10:23:46	2020-09-25 10:31:32	Alicante/Alacant	Between 50,001 and 100,000	Male	1970	University studies	Yes, it is my usual home	Three	None	Two	Worse	Better	I am self-employed without no possibility of practising my profession			N/A	N/A	N/A	N/A	N/A	N/A	N/A	N/A	N/A	N/A	N/A		N/A	N/A	N/A	N/A	N/A	N/A	N/A	7	7	7	4	4	4							7	7
1178	2020-09-25 10:24:28	2020-09-25 10:26:13	Valencia/València	Between 400,001 and 1,000,000	Male	1962	Baccalaureate	Yes, it is my usual home	None			Same	Same	I am salaried employee and I combine telework and work outside the home	…the public sector	No	No	No	No	No	Yes	Yes	No	Yes	No	Yes	No		N/A	N/A	N/A	N/A	N/A	N/A	N/A
1179	2020-09-25 10:24:42	2020-09-25 10:34:15	Valencia/València	Between 400,001 and 1,000,000	Male	1974	University studies	Yes, it is my usual home	Three	Two	One	Same	Same	I am salaried employee and I leave home to work	…both sectors	Yes, I have a higher performance	No	No	Yes	No	Yes	N/A	N/A	N/A	N/A	N/A	N/A		N/A	N/A	N/A	N/A	N/A	N/A	N/A	7	7	7	1	1	1	0	3	0	0	0	0	7	7
1180	2020-09-25 10:27:30	2020-09-25 10:34:47	Valencia/València	Between 400,001 and 1,000,000	Male	1962	Baccalaureate	Yes, it is my usual home	None			Same	Same	I am salaried employee and I combine telework and work outside the home	…the public sector	No	No	No	No	No	Yes	Yes	No	Yes	No	Yes	No		N/A	N/A	N/A	N/A	N/A	N/A	N/A	4	7	6	2	6	6	0	0	0	0	0	0	6	7
1181	2020-09-25 10:30:12	2020-09-25 11:53:17	Madrid	Between 10,001 and 50,000	Male	1979	University studies	Yes, it is my usual home	Three	Two	None	Same	Same	I am salaried employee and I leave home to work	…the private sector	No	No	No	No	No	Yes	N/A	N/A	N/A	N/A	N/A	N/A		N/A	N/A	N/A	N/A	N/A	N/A	N/A	2	2	2	1	1	1	2	7	2	3	7	3	7	7
1182	2020-09-25 10:31:55	2020-09-25 10:40:52		Between 400,001 and 1,000,000	Female	1959	University studies	Yes, it is my usual home	One		One			Retired			N/A	N/A	N/A	N/A	N/A	N/A	N/A	N/A	N/A	N/A	N/A		N/A	N/A	N/A	N/A	N/A	N/A	N/A	4	3		3	3
1183	2020-09-25 10:35:03	2020-09-25 10:45:08	Pontevedra	Between 100,001 and 400,000	Female	1996	University studies	Yes, it is my usual home	Three	None	None	Same	Same	I am salaried employee and I combine telework and work outside the home		No	No	No	No	No	Yes	No	No	No	No	Yes	No		N/A	N/A	N/A	N/A	N/A	N/A	N/A	0	0	0	1	2	1							0	2
1184	2020-09-25 10:40:30	2020-09-25 10:55:08	Madrid	More than 1,000,000 inhabitants	Female	1962	University studies	Yes, it is my usual home	None			Same	Worse	I am salaried employee and I combine telework and work outside the home	…the private sector	Yes, I have a higher performance	No	Yes	No	No	No	No	Yes	No	No	Yes	No		N/A	N/A	N/A	N/A	N/A	N/A	N/A	2	7	7	2	3	3							7	7
1185	2020-09-25 10:43:24	2020-09-25 10:53:42	Valencia/València	Between 2,001 and 10,000	Male	1954	Baccalaureate	Yes, it is my usual home	None			Worse	Better	Retired			N/A	N/A	N/A	N/A	N/A	N/A	N/A	N/A	N/A	N/A	N/A		N/A	N/A	N/A	N/A	N/A	N/A	N/A	1	1		1	0
1186	2020-09-25 10:47:43	2020-09-25 10:57:01	Valencia/València	Between 2,001 and 10,000	Male	1974	University studies	Yes, it is my usual home	Three	One	None	Same	Same	I am salaried employee and I leave home to work	…the private sector	Yes, I have a lower performance	No	No	No	No	Yes	N/A	N/A	N/A	N/A	N/A	N/A		N/A	N/A	N/A	N/A	N/A	N/A	N/A	7	7		2	1		3	0		1	3		7	7
1187	2020-09-25 10:50:44	2020-09-25 11:02:15	Valencia/València	Between 10,001 and 50,000	Female	1957	University studies	Yes, it is my usual home	Two	None	None	Same	Same	Retired			N/A	N/A	N/A	N/A	N/A	N/A	N/A	N/A	N/A	N/A	N/A		N/A	N/A	N/A	N/A	N/A	N/A	N/A	7	7		7	7		0	0		0	0		7	7
1188	2020-09-25 10:54:31	2020-09-25 11:22:50	Alicante/Alacant	Between 100,001 and 400,000	Female	1960	University studies		Two	None	One	Same		I am self-employed, and I leave home to work		No	No	No	No	No	Yes	N/A	N/A	N/A	N/A	N/A	N/A		N/A	N/A	N/A	N/A	N/A	N/A	N/A	7	7	6	3	7	3	0	0	0	0	0	0	7	7
1189	2020-09-25 10:55:57	2020-09-25 11:11:21	Alicante/Alacant	Between 100,001 and 400,000	Female	1959	University studies	Yes, it is my usual home	Two	None	None	Same	Same	I am unemployed or on leave of absence			N/A	N/A	N/A	N/A	N/A	N/A	N/A	N/A	N/A	N/A	N/A		N/A	N/A	N/A	N/A	N/A	N/A	N/A	7	7		7	7		0	0		0	0		7	7
1190	2020-09-25 11:12:20	2020-09-25 11:25:33	Burgos	Between 10,001 and 50,000	Female	1996	University studies	Yes, although it is not my usual residence	Three	Two	Three	Same	Same	Student			N/A	N/A	N/A	N/A	N/A	N/A	N/A	N/A	N/A	N/A	N/A	Yes, for other reasons	Yes	No	No	No	No	No	No	7	1	1	1	1	1	0	0	0	0	0	0	7	2
1191	2020-09-25 11:18:18	2020-09-25 11:27:34	Valencia/València	More than 1,000,000 inhabitants	Female	1976	University studies	Yes, it is my usual home	Three	Two	None	Better	Same	I am self-employed, and I leave home to work		No	Yes	No	No	No	No	N/A	N/A	N/A	N/A	N/A	N/A		N/A	N/A	N/A	N/A	N/A	N/A	N/A	3	7	6	1	3	1	1	3	1	4	7	4	7	7
1192	2020-09-25 11:19:18	2020-09-25 11:28:23	Teruel	Between 2,001 and 10,000	Male	1979	Job training	Yes, it is my usual home	Three	None	One	Same	Same	I am salaried employee and I leave home to work	…the private sector	No	Yes	No	No	No	No	N/A	N/A	N/A	N/A	N/A	N/A		N/A	N/A	N/A	N/A	N/A	N/A	N/A	0	0	0	0	0	0	0	0	0	0	0	0	2	2
1193	2020-09-25 11:23:34	2020-09-25 11:33:20	Valencia/València	Between 400,001 and 1,000,000	Male	1959	Baccalaureate	Yes, it is my usual home	Two	One	None	Worse	Same	I am unemployed or on leave of absence			N/A	N/A	N/A	N/A	N/A	N/A	N/A	N/A	N/A	N/A	N/A		N/A	N/A	N/A	N/A	N/A	N/A	N/A	7	7	7	5	5	5	2	2	2	0	0	0	7	7
1194	2020-09-25 11:25:51	2020-09-25 11:40:52	Las Palmas	Between 10,001 and 50,000	Male	1971	Job training	Yes, it is my usual home	One		One	Worse	Worse	I am in an ERTE (Temporary Lay-off Plan)			N/A	N/A	N/A	N/A	N/A	N/A	N/A	N/A	N/A	N/A	N/A		N/A	N/A	N/A	N/A	N/A	N/A	N/A	7	7	7	3	3	3							6	6
1195	2020-09-25 11:26:04	2020-09-25 11:36:57	Valencia/València	More than 1,000,000 inhabitants	Male	1979	University studies	Yes, it is my usual home	One	None	None	Same	Same	I am salaried employee and I leave home to work	…the public sector	Yes, I have a lower performance	No	No	No	No	Yes	N/A	N/A	N/A	N/A	N/A	N/A		N/A	N/A	N/A	N/A	N/A	N/A	N/A	3	5	3	1	1	1							5	7
1196	2020-09-25 11:27:41	2020-09-25 11:42:24	Valencia/València	Between 10,001 and 50,000	Female	1977	University studies	Yes, it is my usual home	Two	One	One	Same	Same	I am salaried employee and I leave home to work	…the public sector	No	No	No	No	No	Yes	N/A	N/A	N/A	N/A	N/A	N/A		N/A	N/A	N/A	N/A	N/A	N/A	N/A	2	7	2	6	7	6	4	7	5	7	7	7	7	7
1197	2020-09-25 11:28:39	2020-09-25 11:45:36	Valencia/València	Between 10,001 and 50,000	Female	1969	University studies	Yes, it is my usual home	Two	None	None	Same	Same	I am salaried employee and I leave home to work		Yes, I have a lower performance	Yes	No	No	No	No	N/A	N/A	N/A	N/A	N/A	N/A		N/A	N/A	N/A	N/A	N/A	N/A	N/A	7	7	7										7	7
1198	2020-09-25 11:28:51	2020-09-25 14:40:21	Valencia/València	More than 1,000,000 inhabitants	Female	1977	University studies	Yes, it is my usual home	Four	Three	None	Same	Same	I am salaried employee and I leave home to work	…the private sector	No	No	No	No	No	Yes	N/A	N/A	N/A	N/A	N/A	N/A		N/A	N/A	N/A	N/A	N/A	N/A	N/A	3	7	7	1	1	1	6	7	6	3	7	3	7	7
1199	2020-09-25 11:29:03	2020-09-25 11:49:20	Zaragoza	Between 400,001 and 1,000,000	Female	1959	University studies	Yes, it is my usual home	One	None	Two	Same	Same	Retired			N/A	N/A	N/A	N/A	N/A	N/A	N/A	N/A	N/A	N/A	N/A		N/A	N/A	N/A	N/A	N/A	N/A	N/A	0	0	0	0	0	0	0	0	0	0	0	0	0	0
1200	2020-09-25 11:32:22	2020-09-25 11:46:05	Valencia/València	Between 2,001 and 10,000	Male	1960	University studies	Yes, it is my usual home	One	None	None	Same	Same	I am salaried employee and I combine telework and work outside the home	…the public sector	No	No	No	No	No	Yes	No	No	Yes	No	No	No		N/A	N/A	N/A	N/A	N/A	N/A	N/A	3	3		4	4		0	0		0	0		3	3
1201	2020-09-25 11:33:52	2020-09-25 11:45:11	Castellón/Castelló	Between 10,001 and 50,000	Female	1993	University studies	Yes, it is my usual home	One	None	None			I am salaried employee and I leave home to work	…the public sector	Yes, I have a lower performance	No	No	No	No	Yes	N/A	N/A	N/A	N/A	N/A	N/A		N/A	N/A	N/A	N/A	N/A	N/A	N/A	2	7	4	1	1	1	0	3	0				7	7
1202	2020-09-25 11:34:13	2020-09-25 11:43:34	Valencia/València	Between 400,001 and 1,000,000	Female	1990	University studies	Yes, it is my usual home	Three	None	None	Same	Same	I am salaried employee and I combine telework and work outside the home	…the public sector	Yes, I have a lower performance	No	No	No	No	Yes	Yes	No	No	No	Yes	No		N/A	N/A	N/A	N/A	N/A	N/A	N/A	0	7	3	1	2	1							5	7
1203	2020-09-25 11:38:59	2020-09-25 11:49:25	Alicante/Alacant	Between 10,001 and 50,000	Male	1955	University studies	Yes, it is my usual home	One	None	One	Same	Same	Retired			N/A	N/A	N/A	N/A	N/A	N/A	N/A	N/A	N/A	N/A	N/A		N/A	N/A	N/A	N/A	N/A	N/A	N/A										3		3
1204	2020-09-25 11:39:47	2020-09-25 11:52:39	Valencia/València	Less than 2,000 inhabitants	Female	1974	University studies	Yes, it is my usual home	Two	None	One	Same	Same	Other			N/A	N/A	N/A	N/A	N/A	N/A	N/A	N/A	N/A	N/A	N/A		N/A	N/A	N/A	N/A	N/A	N/A	N/A	5	5	5	6	6	6							6	6
1205	2020-09-25 11:40:27	2020-09-25 11:57:21	Toledo	Between 50,001 and 100,000	Male	1947	University studies	Yes, it is my usual home	One	None	One	Same	Same	Retired			N/A	N/A	N/A	N/A	N/A	N/A	N/A	N/A	N/A	N/A	N/A		N/A	N/A	N/A	N/A	N/A	N/A	N/A	1	1	1	1	2	2							1	1
1206	2020-09-25 11:41:38	2020-09-25 11:50:40	Toledo	Between 50,001 and 100,000	Male	1964	Secondary education	Yes, it is my usual home	Five or more	None	Three	Same	Same	Other			N/A	N/A	N/A	N/A	N/A	N/A	N/A	N/A	N/A	N/A	N/A		N/A	N/A	N/A	N/A	N/A	N/A	N/A													7	7
1207	2020-09-25 11:41:38	2020-09-25 12:03:10	Cádiz	Between 100,001 and 400,000	Male	1942	University studies	Yes, it is my usual home	One	None	One	Same	Same	Retired			N/A	N/A	N/A	N/A	N/A	N/A	N/A	N/A	N/A	N/A	N/A		N/A	N/A	N/A	N/A	N/A	N/A	N/A		7	7											7
1208	2020-09-25 11:41:55	2020-09-25 11:52:55	Valencia/València	Between 400,001 and 1,000,000	Male	1974	University studies	Yes, it is my usual home	Three	Two	None	Same	Same	I am salaried employee and I combine telework and work outside the home	…the private sector	No	No	No	No	No	Yes	No	No	No	No	Yes	No		N/A	N/A	N/A	N/A	N/A	N/A	N/A	0	0		0	0	0	0	0	0	2	2	2	0	0
1209	2020-09-25 11:43:16	2020-09-25 11:54:15	Albacete	Between 100,001 and 400,000	Male	1977	University studies	Yes, it is my usual home	One	None	None	Same	Same	I am salaried employee and telework	…the private sector	No	No	No	No	No	Yes	Yes	No	No	No	No	No		N/A	N/A	N/A	N/A	N/A	N/A	N/A
1210	2020-09-25 11:46:56	2020-09-25 12:01:20	Toledo	Between 2,001 and 10,000	Female	1962	Job training	Yes, although it is not my usual residence	One	None	One	Same	Same	Retired			N/A	N/A	N/A	N/A	N/A	N/A	N/A	N/A	N/A	N/A	N/A		N/A	N/A	N/A	N/A	N/A	N/A	N/A	7	7	7	7	7	7							7	7
1211	2020-09-25 11:48:29	2020-09-25 11:59:29	Alicante/Alacant	Between 100,001 and 400,000	Male	1992	University studies	Yes, it is my usual home	Two	None	Two	Better	Better	I am salaried employee and I leave home to work	…the private sector	Yes, I have a higher performance	No	No	Yes	No	No	N/A	N/A	N/A	N/A	N/A	N/A		N/A	N/A	N/A	N/A	N/A	N/A	N/A	0	1	4	2	2	2							0	2
1212	2020-09-25 11:52:00	2020-09-25 11:59:28	Valencia/València	More than 1,000,000 inhabitants	Male	1982	University studies	Yes, it is my usual home	Three	Two	None	Same	Same	I am salaried employee and I leave home to work		No	No	No	No	No	Yes	N/A	N/A	N/A	N/A	N/A	N/A		N/A	N/A	N/A	N/A	N/A	N/A	N/A	0	0	0
1213	2020-09-25 11:53:04	2020-09-25 12:09:35	Valencia/València	Between 400,001 and 1,000,000	Male	1949	University studies	Yes, it is my usual home	One	None	None	Same	Same	Retired			N/A	N/A	N/A	N/A	N/A	N/A	N/A	N/A	N/A	N/A	N/A		N/A	N/A	N/A	N/A	N/A	N/A	N/A	4	2	4	0	0	0	0	0	0	0	0	0	3	1
1214	2020-09-25 11:53:59	2020-09-25 12:05:24	Alicante/Alacant	Between 10,001 and 50,000	Male	1953	Baccalaureate	Yes, it is my usual home	Two	None	Two	Same	Same	Retired			N/A	N/A	N/A	N/A	N/A	N/A	N/A	N/A	N/A	N/A	N/A		N/A	N/A	N/A	N/A	N/A	N/A	N/A	0	0	1	0	0	0
1215	2020-09-25 12:01:20	2020-09-25 12:03:43	Alicante/Alacant	Less than 2,000 inhabitants	Female	1996	University studies	Yes, it is my usual home	Three	None	Two	Same	Same	Student			N/A	N/A	N/A	N/A	N/A	N/A	N/A	N/A	N/A	N/A	N/A	Yes, for other reasons	No	Yes	No	No	No	No	No
1216	2020-09-25 12:02:00	2020-09-25 12:14:29	Valencia/València	Between 400,001 and 1,000,000	Female	1988	University studies	Yes, it is my usual home	One	None	None	Same	Same	I am salaried employee and I leave home to work	…the private sector	No	No	No	No	No	Yes	N/A	N/A	N/A	N/A	N/A	N/A		N/A	N/A	N/A	N/A	N/A	N/A	N/A	5	5	2	0	0	0							6	7
1217	2020-09-25 12:02:08	2020-09-25 12:09:00	La Rioja	Between 100,001 and 400,000	Male	1997	University studies	Yes, it is my usual home	Three	None	None	Same	Same	Student			N/A	N/A	N/A	N/A	N/A	N/A	N/A	N/A	N/A	N/A	N/A	Yes, for other reasons	No	No	No	No	Yes	No	No	0	0	0	0	0	0	3	3	0	0	0	0	5	5
1218	2020-09-25 12:08:32	2020-09-25 12:10:08	Alicante/Alacant		Female	1959	University studies	Yes, it is my usual home	One	None	One	Same	Same	Retired			N/A	N/A	N/A	N/A	N/A	N/A	N/A	N/A	N/A	N/A	N/A		N/A	N/A	N/A	N/A	N/A	N/A	N/A
1219	2020-09-25 12:13:54	2020-09-25 12:30:23	Alicante/Alacant			1954	University studies	Yes, it is my usual home	None			Worse	Better	I am self-employed, and I leave home to work		Yes, I have a lower performance	Yes	No	No	No	No	N/A	N/A	N/A	N/A	N/A	N/A		N/A	N/A	N/A	N/A	N/A	N/A	N/A
1220	2020-09-25 12:14:46	2020-09-25 12:49:40	Valencia/València	More than 1,000,000 inhabitants	Male	1988	University studies	Yes, it is my usual home	One	None	None	Worse	Better	I am salaried employee and I leave home to work	…the private sector	Yes, I have a higher performance	No	No	No	No	Yes	N/A	N/A	N/A	N/A	N/A	N/A		N/A	N/A	N/A	N/A	N/A	N/A	N/A	6	4	6	2	3	2	4	4	4	0	0	0	4	3
1221	2020-09-25 12:17:14	2020-09-25 12:20:27	Toledo			1948	University studies	Yes, it is my usual home	None			Worse	Better	Retired			N/A	N/A	N/A	N/A	N/A	N/A	N/A	N/A	N/A	N/A	N/A		N/A	N/A	N/A	N/A	N/A	N/A	N/A
1222	2020-09-25 12:17:40	2020-09-25 12:31:53	Valencia/València	Between 10,001 and 50,000	Male	1965	Job training	Yes, it is my usual home	Two	None	None	Same	Worse	I am self-employed, and I combine telework and work outside the home		Yes, I have a lower performance	Yes	No	No	No	No	No	No	Yes	No	No	No		N/A	N/A	N/A	N/A	N/A	N/A	N/A	7	7	7	2	2	2	3	4	2				7	7
1223	2020-09-25 12:24:03	2020-09-25 13:19:18	Barcelona	More than 1,000,000 inhabitants	Female	1973	University studies	Yes, it is my usual home	None			Same	Same	I am self-employed, and telework		Yes, I have a lower performance	Yes	No	No	No	No	Yes	No	No	No	No	No		N/A	N/A	N/A	N/A	N/A	N/A	N/A	7	7	7	7									7
1224	2020-09-25 12:26:12	2020-09-25 12:40:45	Valladolid	Between 100,001 and 400,000	Male	1942	University studies	Yes, it is my usual home	One	None	None	Same	Same	Retired			N/A	N/A	N/A	N/A	N/A	N/A	N/A	N/A	N/A	N/A	N/A		N/A	N/A	N/A	N/A	N/A	N/A	N/A	1	1	1	1	1	1				3	0	1	5	6
1225	2020-09-25 12:29:38	2020-09-25 12:44:26	Valencia/València	Between 400,001 and 1,000,000	Female	1959	University studies	Yes, it is my usual home	Two	None	None	Same	Same	I am salaried employee and I combine telework and work outside the home	…the public sector	Yes, I have a lower performance	No	No	No	No	Yes	No	No	No	No	Yes	No		N/A	N/A	N/A	N/A	N/A	N/A	N/A	2	0	2	1	1	1	0	0	0	0	0	0	6	6
1226	2020-09-25 12:30:14	2020-09-25 12:40:33	Badajoz	Between 100,001 and 400,000	Male	1944	University studies	Yes, it is my usual home	One	One	One	Same		Retired			N/A	N/A	N/A	N/A	N/A	N/A	N/A	N/A	N/A	N/A	N/A		N/A	N/A	N/A	N/A	N/A	N/A	N/A
1227	2020-09-25 12:31:37	2020-09-25 12:49:03	Málaga	More than 1,000,000 inhabitants	Male	1981	University studies	Yes, it is my usual home	None			Worse	Same	I am salaried employee and I leave home to work	…the private sector	No	Yes	No	No	No	No	N/A	N/A	N/A	N/A	N/A	N/A		N/A	N/A	N/A	N/A	N/A	N/A	N/A	2	7	4	1	2	1				0	0	0	7	7
1228	2020-09-25 12:40:48	2020-09-25 12:54:36	Valencia/València	More than 1,000,000 inhabitants	Female	1999	University studies	Yes, it is my usual home	Two	None	None	Same	Same	Student			N/A	N/A	N/A	N/A	N/A	N/A	N/A	N/A	N/A	N/A	N/A	Yes, for other reasons	Yes	No	No	No	No	No	No	5	0	2	2	2	2	0	0	0	0	0	0	2	5
1229	2020-09-25 12:43:00	2020-09-25 12:55:37	Madrid		Female	1969	University studies	No, I have returned to my usual residence	Five or more	None	Three	Same	Same	I am salaried employee and I combine telework and work outside the home	…the private sector	No	No	No	No	No	Yes	No	No	No	No	Yes	No		N/A	N/A	N/A	N/A	N/A	N/A	N/A	1	7	1	0	2	0	0	0	0	1	0	1	1	7
1230	2020-09-25 12:44:07	2020-09-25 15:28:55	Barcelona	More than 1,000,000 inhabitants	Female	2001	University studies	Yes, it is my usual home	Two	One	One			Student			N/A	N/A	N/A	N/A	N/A	N/A	N/A	N/A	N/A	N/A	N/A	Yes, I am afraid of being in the classroom and catching the virus	Yes	No	No	No	No	No	No
1231	2020-09-25 12:46:17	2020-09-25 13:10:45	Valencia/València	Between 400,001 and 1,000,000	Male	1943	University studies	Yes, it is my usual home	One	None	One	Same	Same	Retired			N/A	N/A	N/A	N/A	N/A	N/A	N/A	N/A	N/A	N/A	N/A		N/A	N/A	N/A	N/A	N/A	N/A	N/A	5	5	7	0	3	0	0	2	0	0	0	0	5	5
1232	2020-09-25 12:51:51	2020-09-25 12:54:05	Alicante/Alacant	Between 400,001 and 1,000,000	Female	1974	University studies	Yes, it is my usual home	One	None	None	Same	Same	I am salaried employee and I leave home to work	…the public sector	No	No	No	No	No	Yes	N/A	N/A	N/A	N/A	N/A	N/A		N/A	N/A	N/A	N/A	N/A	N/A	N/A
1233	2020-09-25 12:54:51	2020-09-25 12:56:04		More than 1,000,000 inhabitants	Male	1977	University studies	Yes, it is my usual home	Three	None	None	Same	Worse	I am self-employed, and telework		Yes, I have a lower performance	Yes	No	No	No	No	No	Yes	No	No	No	No		N/A	N/A	N/A	N/A	N/A	N/A	N/A
1234	2020-09-25 12:56:56	2020-09-25 13:15:49	Valencia/València	Between 400,001 and 1,000,000	Female	1981	University studies	Yes, it is my usual home	Two	One	None	Better	Worse	I am salaried employee and I leave home to work	…the public sector	No	No	No	No	No	Yes	N/A	N/A	N/A	N/A	N/A	N/A		N/A	N/A	N/A	N/A	N/A	N/A	N/A	7	7	0	1	1	1				7	7	7	7	7
1235	2020-09-25 12:59:00	2020-09-25 13:15:37	Valencia/València	Between 400,001 and 1,000,000	Male	1964	University studies	Yes, it is my usual home	Three	None	One	Same	Same	I am salaried employee and I combine telework and work outside the home	…the public sector	Yes, I have a lower performance	No	No	No	No	Yes	No	Yes	No	No	No	No		N/A	N/A	N/A	N/A	N/A	N/A	N/A	2	7	2	1	1	1	3	5	3				2	7
1236	2020-09-25 12:59:36	2020-09-25 13:24:24	A Coruña	Between 100,001 and 400,000	Female	1959	University studies	No, I have moved to another residence	One	None	None	Same	Worse	I am self-employed, and I combine telework and work outside the home		No	Yes	No	No	No	No	No	No	No	No	Yes	No		N/A	N/A	N/A	N/A	N/A	N/A	N/A	7	7	7	5	7	7							7	7
1237	2020-09-25 13:10:29	2020-09-25 13:13:06	Valencia/València	Between 400,001 and 1,000,000	Male	1982	University studies	Yes, although it is not my usual residence	Three	None	One	Worse	Worse	I am unemployed or on leave of absence			N/A	N/A	N/A	N/A	N/A	N/A	N/A	N/A	N/A	N/A	N/A		N/A	N/A	N/A	N/A	N/A	N/A	N/A
1238	2020-09-25 13:12:10	2020-09-25 13:24:46	Barcelona	More than 1,000,000 inhabitants	Female	1972	Baccalaureate	Yes, it is my usual home	Two	One	None	Better	Worse	I am self-employed, and telework		Yes, I have a lower performance	No	No	No	No	Yes	No	Yes	No	No	No	No		N/A	N/A	N/A	N/A	N/A	N/A	N/A	2	7	6	0	2	0	2	5	5	2	7	5	5	7
1239	2020-09-25 13:15:54	2020-09-25 13:26:58	Valencia/València	Between 10,001 and 50,000	Male	1993	University studies	Yes, it is my usual home	Two	None	Two	Same	Same	I am salaried employee and I leave home to work	…the public sector	Yes, I have a higher performance	No	No	No	No	Yes	N/A	N/A	N/A	N/A	N/A	N/A		N/A	N/A	N/A	N/A	N/A	N/A	N/A
1240	2020-09-25 13:23:56	2020-09-25 14:11:07	Valencia/València	More than 1,000,000 inhabitants	Female	1960	Job training	Yes, it is my usual home	One	None	One	Same	Same	I am salaried employee and I leave home to work	…the public sector	Yes, I have a lower performance	No	No	No	No	Yes	N/A	N/A	N/A	N/A	N/A	N/A		N/A	N/A	N/A	N/A	N/A	N/A	N/A	7	7	7	5	7	7							7	7
1241	2020-09-25 13:25:44	2020-09-25 13:46:47	Toledo	Between 50,001 and 100,000	Male	1967	Job training	Yes, it is my usual home	Two	None	One	Same	Same	Retired			N/A	N/A	N/A	N/A	N/A	N/A	N/A	N/A	N/A	N/A	N/A		N/A	N/A	N/A	N/A	N/A	N/A	N/A	7	7	7	7	7	7							7	7
1242	2020-09-25 13:26:48	2020-09-25 13:45:15	Valencia/València	Less than 2,000 inhabitants	Female	1950	University studies	Yes, it is my usual home	One	None	One	Same	Same	Retired			N/A	N/A	N/A	N/A	N/A	N/A	N/A	N/A	N/A	N/A	N/A		N/A	N/A	N/A	N/A	N/A	N/A	N/A			6			6			0			3
1243	2020-09-25 13:32:45	2020-09-25 14:01:00	Valencia/València	Between 2,001 and 10,000	Female	1952	University studies	Yes, it is my usual home	One	None	One	Same	Same	Retired			N/A	N/A	N/A	N/A	N/A	N/A	N/A	N/A	N/A	N/A	N/A		N/A	N/A	N/A	N/A	N/A	N/A	N/A	7	7		7	7					2	0		7	7
1244	2020-09-25 13:33:08	2020-09-25 13:40:59	Alicante/Alacant	Between 100,001 and 400,000	Female	1959	University studies	Yes, it is my usual home	Two	None	One	Worse	Same	I am salaried employee and I leave home to work	…the public sector	Yes, I have a higher performance	No	No	No	No	Yes	N/A	N/A	N/A	N/A	N/A	N/A		N/A	N/A	N/A	N/A	N/A	N/A	N/A	4	7		1	0		0	0		0	0		5	5
1245	2020-09-25 13:35:51	2020-09-25 13:50:50	Valencia/València	Between 400,001 and 1,000,000	Male	1959	University studies	Yes, it is my usual home	One	None	None	Same	Same	I am salaried employee and I combine telework and work outside the home	…the private sector	No	No	No	No	No	Yes	No	No	Yes	No	Yes	No		N/A	N/A	N/A	N/A	N/A	N/A	N/A	3	7	7	0	0	0							5	7
1246	2020-09-25 13:45:18	2020-09-25 14:01:29	Valencia/València	Between 10,001 and 50,000	Female	1960	University studies	Yes, it is my usual home	Two	None	One	Same	Same	I am salaried employee and I leave home to work	…the public sector	No	No	No	No	No	Yes	N/A	N/A	N/A	N/A	N/A	N/A		N/A	N/A	N/A	N/A	N/A	N/A	N/A	7	7	7	2	7	2							7	7
1247	2020-09-25 13:49:58	2020-09-25 14:02:08	Valencia/València	Between 2,001 and 10,000	Male	1955	University studies	No, I have moved to another residence	Two	None	One	Same		Retired			N/A	N/A	N/A	N/A	N/A	N/A	N/A	N/A	N/A	N/A	N/A		N/A	N/A	N/A	N/A	N/A	N/A	N/A													7
1248	2020-09-25 13:50:45	2020-09-25 13:59:06	Toledo	Between 2,001 and 10,000	Male	1956	University studies	Yes, it is my usual home	Two	None	None	Same	Same				N/A	N/A	N/A	N/A	N/A	N/A	N/A	N/A	N/A	N/A	N/A		N/A	N/A	N/A	N/A	N/A	N/A	N/A
1249	2020-09-25 13:52:40	2020-09-25 14:07:28	Toledo	Between 50,001 and 100,000	Female	1950	Primary education	Yes, it is my usual home	None			Same	Same	Retired			N/A	N/A	N/A	N/A	N/A	N/A	N/A	N/A	N/A	N/A	N/A		N/A	N/A	N/A	N/A	N/A	N/A	N/A
1250	2020-09-25 13:53:41	2020-09-25 14:04:29	Toledo	Between 50,001 and 100,000	Male	1958	Baccalaureate	Yes, it is my usual home	None			Same	Same	I am salaried employee and I leave home to work	…the public sector		No	No	No	No	Yes	N/A	N/A	N/A	N/A	N/A	N/A		N/A	N/A	N/A	N/A	N/A	N/A	N/A	7	7		7	7		0	0		0	0		7	7
1251	2020-09-25 13:56:16	2020-09-25 14:15:17	Toledo	Between 2,001 and 10,000	Male	1955		Yes, it is my usual home	One	None	One	Same	Same	Retired			N/A	N/A	N/A	N/A	N/A	N/A	N/A	N/A	N/A	N/A	N/A		N/A	N/A	N/A	N/A	N/A	N/A	N/A	7	7		2	2								7	7
1252	2020-09-25 13:57:55	2020-09-25 14:12:48	Teruel	Less than 2,000 inhabitants	Male	1955	University studies	Yes, although it is not my usual residence	One	None	One	Same	Same	Retired			N/A	N/A	N/A	N/A	N/A	N/A	N/A	N/A	N/A	N/A	N/A		N/A	N/A	N/A	N/A	N/A	N/A	N/A	7	7	7	0	4	0	0	0	0	0	0	0	7	7
1253	2020-09-25 13:58:34	2020-09-25 14:11:13	Valencia/València	Between 400,001 and 1,000,000	Female	1989	University studies	Yes, it is my usual home	None			Same	Same	I am salaried employee and I leave home to work	…the public sector	No	No	No	No	No	Yes	N/A	N/A	N/A	N/A	N/A	N/A		N/A	N/A	N/A	N/A	N/A	N/A	N/A	7	7	7	1	1	1							7	7
1254	2020-09-25 13:58:42	2020-09-25 14:08:27	Barcelona	Between 10,001 and 50,000	Female	1971	University studies	Yes, it is my usual home	Three	Two	None	Same	Same	I am salaried employee and I combine telework and work outside the home	…the public sector	No	No	No	No	No	Yes	Yes	No	No	No	No	No		N/A	N/A	N/A	N/A	N/A	N/A	N/A	5	5	5	0	2	0	0	0	0				7	7
1255	2020-09-25 14:01:57	2020-09-25 14:16:44	Valencia/València	Between 50,001 and 100,000	Female	1971	University studies	Yes, it is my usual home	Four	Three	One	Same	Same	Unpaid work at home			N/A	N/A	N/A	N/A	N/A	N/A	N/A	N/A	N/A	N/A	N/A		N/A	N/A	N/A	N/A	N/A	N/A	N/A	7	7		3	6		3	7		2	0		7	7
1256	2020-09-25 14:02:56	2020-09-25 14:23:25	Toledo	Between 2,001 and 10,000	Male	1957	University studies	Yes, it is my usual home	Two	None	One	Same		I am unemployed or on leave of absence			N/A	N/A	N/A	N/A	N/A	N/A	N/A	N/A	N/A	N/A	N/A		N/A	N/A	N/A	N/A	N/A	N/A	N/A	5	2	5	1	1	1	0	0	0	0	0	0	4	2
1257	2020-09-25 14:09:01	2020-09-25 14:23:40	Toledo	Between 50,001 and 100,000	Male	1947	University studies	Yes, it is my usual home	One	None	None	Same		Retired			N/A	N/A	N/A	N/A	N/A	N/A	N/A	N/A	N/A	N/A	N/A		N/A	N/A	N/A	N/A	N/A	N/A	N/A	7	7	7	4	5	5	0	0	0	0	0	0	7	7
1258	2020-09-25 14:14:33	2020-09-25 14:27:11	Valencia/València	Between 2,001 and 10,000	Female	1955	Baccalaureate	Yes, it is my usual home	One	None	One	Worse	Better	I am self-employed without no possibility of practising my profession			N/A	N/A	N/A	N/A	N/A	N/A	N/A	N/A	N/A	N/A	N/A		N/A	N/A	N/A	N/A	N/A	N/A	N/A	7	7	7	7	7	7							7	7
1259	2020-09-25 14:17:49	2020-09-25 14:19:41	Valencia/València	Between 10,001 and 50,000	Female	2002	University studies	Yes, it is my usual home	Four	None	Two			Student			N/A	N/A	N/A	N/A	N/A	N/A	N/A	N/A	N/A	N/A	N/A	Yes, I am not sure how the classes will be taught	Yes	No	No	No	No	No	No
1260	2020-09-25 14:20:46	2020-09-25 14:56:32	Alicante/Alacant	Between 10,001 and 50,000	Female		Primary education	Yes, it is my usual home	One	None	One	Same		Retired			N/A	N/A	N/A	N/A	N/A	N/A	N/A	N/A	N/A	N/A	N/A		N/A	N/A	N/A	N/A	N/A	N/A	N/A
1261	2020-09-25 14:31:05	2020-09-25 14:39:32	Valencia/València	Between 10,001 and 50,000	Female	1989	University studies	No, I have returned to my usual residence	None			Worse	Same	I am salaried employee and I leave home to work	…the private sector	No	No	No	No	No	Yes	N/A	N/A	N/A	N/A	N/A	N/A		N/A	N/A	N/A	N/A	N/A	N/A	N/A	7	0	7	7	2	7	0	0	0	5	0	2	7	1
1262	2020-09-25 14:34:46	2020-09-25 14:38:04	Toledo	Between 50,001 and 100,000	Female	1954	University studies	Yes, it is my usual home	Three	One	None	Same	Same	Retired			N/A	N/A	N/A	N/A	N/A	N/A	N/A	N/A	N/A	N/A	N/A		N/A	N/A	N/A	N/A	N/A	N/A	N/A
1263	2020-09-25 14:36:07	2020-09-25 14:48:41	Madrid	More than 1,000,000 inhabitants	Female	1960	University studies	Yes, it is my usual home	None			Same	Same	I am salaried employee and telework	…the public sector	Yes, I have a higher performance	No	No	No	No	Yes	No	No	No	No	Yes	No		N/A	N/A	N/A	N/A	N/A	N/A	N/A	2	7	7	0	7	7	0	0	0	0	0	0	7	7
1264	2020-09-25 14:45:44	2020-09-25 14:46:48	Valencia/València	Between 400,001 and 1,000,000	Female	1990	University studies										N/A	N/A	N/A	N/A	N/A	N/A	N/A	N/A	N/A	N/A	N/A		N/A	N/A	N/A	N/A	N/A	N/A	N/A
1265	2020-09-25 14:45:57	2020-09-25 15:03:09	Salamanca	Between 10,001 and 50,000	Male	1956	Baccalaureate	No, I have moved to another residence	One	None	None	Same	Same	Retired			N/A	N/A	N/A	N/A	N/A	N/A	N/A	N/A	N/A	N/A	N/A		N/A	N/A	N/A	N/A	N/A	N/A	N/A	1	1	1	0	0	0	0	0	0	0	0	0	0	0
1266	2020-09-25 14:47:22	2020-09-25 14:58:13	Alicante/Alacant	Between 50,001 and 100,000	Female	1990	University studies	No, I have moved to another residence	One	None	None	Same	Same	I am salaried employee and I leave home to work	…the public sector	No	No	No	No	No	Yes	N/A	N/A	N/A	N/A	N/A	N/A		N/A	N/A	N/A	N/A	N/A	N/A	N/A	3	6	3	1	2	1							3	6
1267	2020-09-25 14:52:46	2020-09-25 15:05:17	Valencia/València			1968	Job training	Yes, it is my usual home	One	None	One	Same	Same	I am salaried employee and I leave home to work	…the public sector	No	No	No	No	No	Yes	N/A	N/A	N/A	N/A	N/A	N/A		N/A	N/A	N/A	N/A	N/A	N/A	N/A	7	7	7	5	5	5							7	7
1268	2020-09-25 14:58:27	2020-09-25 15:01:28	Valencia/València	Between 400,001 and 1,000,000	Male	1995	University studies	Yes, it is my usual home	Three	None	One	Same	Same	I am salaried employee and I leave home to work	…the private sector	No	Yes	No	No	No	No	N/A	N/A	N/A	N/A	N/A	N/A		N/A	N/A	N/A	N/A	N/A	N/A	N/A	0	0	0	0	0	0							0	0
1269	2020-09-25 15:04:00	2020-09-25 15:05:50	Murcia	Between 400,001 and 1,000,000	Female	1984	University studies	No, I have moved to another residence	Two	None	None	Worse		I was fired after the state of alarm period			N/A	N/A	N/A	N/A	N/A	N/A	N/A	N/A	N/A	N/A	N/A		N/A	N/A	N/A	N/A	N/A	N/A	N/A
1270	2020-09-25 15:11:40	2020-09-25 15:18:43	Valencia/València	Between 10,001 and 50,000	Male	1957	University studies	Yes, it is my usual home	Two	None	One			Retired			N/A	N/A	N/A	N/A	N/A	N/A	N/A	N/A	N/A	N/A	N/A		N/A	N/A	N/A	N/A	N/A	N/A	N/A
1271	2020-09-25 15:13:44	2020-09-25 15:27:11	Asturias	Between 100,001 and 400,000	Female	1954	University studies	Yes, it is my usual home	None			Same		I am self-employed, and I leave home to work		No	Yes	No	No	No	No	N/A	N/A	N/A	N/A	N/A	N/A		N/A	N/A	N/A	N/A	N/A	N/A	N/A	6	7	6	1	1	1	0	0	0	0	0	0	6	7
1272	2020-09-25 15:14:59	2020-09-25 15:33:52	Alicante/Alacant	Between 10,001 and 50,000	Female	1952	University studies	Yes, it is my usual home	One	None	One	Same	Same	Retired			N/A	N/A	N/A	N/A	N/A	N/A	N/A	N/A	N/A	N/A	N/A		N/A	N/A	N/A	N/A	N/A	N/A	N/A	7	7	7	7	7	7	3	0	3	3	0	3	7	7
1273	2020-09-25 15:15:29	2020-09-25 15:18:30	Toledo	Between 50,001 and 100,000	Female	1973	Job training	Yes, it is my usual home	One	None	None	Same	Same	I am salaried employee and I leave home to work	…the public sector	No	No	Yes	No	No	No	N/A	N/A	N/A	N/A	N/A	N/A		N/A	N/A	N/A	N/A	N/A	N/A	N/A
[truncated: 482 more rows]
[truncated: 146 more columns]

## Sheet: Variables
SECTION	ID_QUESTION	N_QUESTION	QUESTION	VAR	VAR_EXT	N_VAR_EXT
			Respondent identification number	ID	ID	1
			Time when the questionnaire was started	START.TIME	START.TIME	2
			Time when the questionnaire was finished	END.TIME	END.TIME	3
[truncated: 193 more rows]
