# Supplementary material for: Dataset of the COVID-19 post-lockdown survey conducted by GIPEyOP in Spain
Source: Data Brief. 2021 Dec 24;40:107763. doi: 10.1016/j.dib.2021.107763 (PMC8704783; doi:10.1016/j.dib.2021.107763)
Supplement: Supplementary file 5 [file mmc5.xlsx]

## Sheet: Results
ID	START.TIME	END.TIME	PROV	MUN.SIZE	GENDER	YEAR	EDUCATION	HOME	COHABITANTS	DEPENDENTS	RISK	WORK.DL	WORK.BL	ACTIVITY	SECTOR	WORK.PROD	WORK.PERCEP.1	WORK.PERCEP.2	WORK.PERCEP.3	WORK.PERCEP.4	WORK.PERCEP.5	WORK.EXP.1	WORK.EXP.2	WORK.EXP.3	WORK.EXP.4	WORK.EXP.5	WORK.EXP.6	STU.PERCEP	STU.SPEND.1	STU.SPEND.2	STU.SPEND.3	STU.SPEND.4	STU.SPEND.5	STU.SPEND.6	STU.SPEND.7	HWORK.1.BL	HWORK.1.DL	HWORK.1.CU	HWORK.2.BL	HWORK.2.DL	HWORK.2.CU	HWORK.3.BL	HWORK.3.DL	HWORK.3.CU	HWORK.4.BL	HWORK.4.DL	HWORK.4.CU	HWORK.5.BL	HWORK.5.DL
1	2020-09-23 14:26:04	2020-09-23 14:30:53	Alicante/Alacant	Entre 400.001 y 1.000.000	Hombre	1999	Secundarios	No, he vuelto a mi residencia habitual	Ninguna			Mejor	Mejor	Parad@ o en excedencia			N/A	N/A	N/A	N/A	N/A	N/A	N/A	N/A	N/A	N/A	N/A		N/A	N/A	N/A	N/A	N/A	N/A	N/A	2	2	3
2	2020-09-23 22:58:28	2020-09-23 23:14:35	Ciudad Real	Entre 50.001 y 100.000	Hombre	1951	Universitarios	Sí, es mi vivienda de siempre	Una	Ninguna	Una	Igual	Igual	Jubilad@			N/A	N/A	N/A	N/A	N/A	N/A	N/A	N/A	N/A	N/A	N/A		N/A	N/A	N/A	N/A	N/A	N/A	N/A	1	1		0	0								6	6
3	2020-09-23 22:59:46	2020-09-23 23:09:34	Valencia/València	Mas de 1.000.000 de habitantes	Mujer	1972	Universitarios	Sí, es mi vivienda de siempre	Tres	Tres	Una	Igual	Igual	Soy asalariad@ y teletrabajo	... el sector privado	Sí, peor rendimiento.	No	No	No	No	Sí	No	Sí	Sí	No	No	Sí		N/A	N/A	N/A	N/A	N/A	N/A	N/A	7	7	7	7	7	7	3	7	7	3	7	5	7	7
4	2020-09-23 22:59:49	2020-09-23 23:00:59	Valencia/València	Entre 10.001 y 50.000	Hombre	1991	Universitarios	No, he vuelto a mi residencia habitual	Una	Ninguna	Ninguna	Peor	Peor	Parad@ o en excedencia			N/A	N/A	N/A	N/A	N/A	N/A	N/A	N/A	N/A	N/A	N/A		N/A	N/A	N/A	N/A	N/A	N/A	N/A
5	2020-09-23 23:00:09	2020-09-23 23:13:42	Valencia/València	Entre 10.001 y 50.000	Hombre	1978	Universitarios	Sí, aunque no es mi residencia habitual	Cuatro	Dos	Dos	Igual	Igual	Soy asalariad@ y salgo de casa para trabajar	... el sector privado	No	Sí	No	No	No	No	N/A	N/A	N/A	N/A	N/A	N/A		N/A	N/A	N/A	N/A	N/A	N/A	N/A
6	2020-09-23 23:00:14	2020-09-23 23:07:33	Valencia/València	Entre 400.001 y 1.000.000	Hombre	1986	Universitarios	Sí, necesitaría cambiar, pero no tengo alternativa	Tres	Una	Tres	Peor	Peor	Parad@ o en excedencia			N/A	N/A	N/A	N/A	N/A	N/A	N/A	N/A	N/A	N/A	N/A		N/A	N/A	N/A	N/A	N/A	N/A	N/A	2	4	1	1	1	1							3	5
7	2020-09-23 23:01:15	2020-09-23 23:09:11	Pontevedra	Entre 100.001 y 400.000	Hombre	1971	Universitarios	Sí, es mi vivienda de siempre	Una	Ninguna	Ninguna	Igual	Igual	Otro			N/A	N/A	N/A	N/A	N/A	N/A	N/A	N/A	N/A	N/A	N/A		N/A	N/A	N/A	N/A	N/A	N/A	N/A	5	5		4	4								4	4
8	2020-09-23 23:01:21	2020-09-23 23:12:11	Sevilla	Entre 10.001 y 50.000	Hombre	1973	Formación profesional	No, me he cambiado a otra residencia	Una	Una	Dos	Igual	Igual	Otro			N/A	N/A	N/A	N/A	N/A	N/A	N/A	N/A	N/A	N/A	N/A		N/A	N/A	N/A	N/A	N/A	N/A	N/A	3	4	4	3	4	3							4	5
9	2020-09-23 23:01:31	2020-09-23 23:25:44	Madrid	Entre 10.001 y 50.000	Mujer	1974	Bachillerato	Sí, es mi vivienda de siempre	Dos	Una	Ninguna	Igual	Igual	Soy asalariad@ y salgo de casa para trabajar	... el sector privado	Sí, peor rendimiento.	No	No	No	No	Sí	N/A	N/A	N/A	N/A	N/A	N/A		N/A	N/A	N/A	N/A	N/A	N/A	N/A	5	5		1	2		0	6		5	7		5	5
10	2020-09-23 23:01:35	2020-09-23 23:06:56	Madrid	Mas de 1.000.000 de habitantes	Hombre	1990	Universitarios	Sí, es mi vivienda de siempre	Tres	Ninguna	Dos	Igual	Mejor	Soy autónom@ y combino teletrabajo y trabajo fuera de casa		Sí, mayor rendimiento.	No	No	No	No	Sí	No	No	No	No	No	Sí		N/A	N/A	N/A	N/A	N/A	N/A	N/A
11	2020-09-23 23:01:57	2020-09-23 23:16:27	Sevilla	Entre 10.001 y 50.000	Hombre	1987	Bachillerato	Sí, es mi vivienda de siempre	Tres	Ninguna	Ninguna	Igual	Igual	Parad@ o en excedencia			N/A	N/A	N/A	N/A	N/A	N/A	N/A	N/A	N/A	N/A	N/A		N/A	N/A	N/A	N/A	N/A	N/A	N/A	2	2	2	0	0	0	0	0	0	5	5	5	5	5
12	2020-09-23 23:02:06	2020-09-23 23:17:41	Valencia/València	Entre 400.001 y 1.000.000	Hombre	1966	Universitarios	Sí, es mi vivienda de siempre	Cuatro	Tres	Ninguna	Igual		Soy asalariad@ y teletrabajo	... el sector privado	No	No	No	No	No	Sí	Sí	No	Sí	No	Sí	Sí		N/A	N/A	N/A	N/A	N/A	N/A	N/A	7	7	7	0	0	0	3	5	1	5	7	3	7	7
13	2020-09-23 23:02:38	2020-09-23 23:14:24	Castellón/Castelló	Entre 2.001 y 10.000	Hombre	1983	Universitarios	Sí, es mi vivienda de siempre	Una	Ninguna	Ninguna	Igual	Igual	Soy autónom@ y combino teletrabajo y trabajo fuera de casa		No	Sí	No	No	No	No	No	No	No	No	Sí	No		N/A	N/A	N/A	N/A	N/A	N/A	N/A	0	0	0	1	2	1							2	3
14	2020-09-23 23:02:39	2020-09-23 23:04:18	Valencia/València	Entre 10.001 y 50.000	Hombre	1996	Universitarios	Sí, es mi vivienda de siempre	Tres	Ninguna	Una	Igual	Igual	Soy estudiante			N/A	N/A	N/A	N/A	N/A	N/A	N/A	N/A	N/A	N/A	N/A	Sí, no sé bien cómo se van a dar las clases	No	No	No	Sí	Sí	No	No
15	2020-09-23 23:02:43	2020-09-23 23:04:34	Valencia/València	Entre 10.001 y 50.000	Mujer	1997	Universitarios	Sí, es mi vivienda de siempre	Dos	Ninguna	Dos						N/A	N/A	N/A	N/A	N/A	N/A	N/A	N/A	N/A	N/A	N/A		N/A	N/A	N/A	N/A	N/A	N/A	N/A
16	2020-09-23 23:02:47	2020-09-23 23:16:37	Valencia/València	Entre 400.001 y 1.000.000	Mujer	1974	Universitarios	No, he vuelto a mi residencia habitual	Dos	Dos	Ninguna	Igual	Igual	Soy asalariad@ y salgo de casa para trabajar	... el sector público	No	No	No	No	No	Sí	N/A	N/A	N/A	N/A	N/A	N/A		N/A	N/A	N/A	N/A	N/A	N/A	N/A	7	7		1	1		5	5		7	7		7	7
17	2020-09-23 23:02:48	2020-09-23 23:12:05		Entre 50.001 y 100.000	Hombre	1981	Universitarios	Sí, es mi vivienda de siempre	Ninguna			Igual	Igual	Soy asalariad@ y salgo de casa para trabajar	... el sector privado	No	No	No	No	No	Sí	N/A	N/A	N/A	N/A	N/A	N/A		N/A	N/A	N/A	N/A	N/A	N/A	N/A	7	7	7	1	1	1	0	0	0	0	0	0	7	7
18	2020-09-23 23:02:51	2020-09-23 23:15:59	Valencia/València	Entre 50.001 y 100.000	Mujer	1966	Universitarios	Sí, es mi vivienda de siempre	Dos	Ninguna	Ninguna	Igual	Igual	Soy asalariad@ y salgo de casa para trabajar	... el sector público	No	No	No	No	No	Sí	N/A	N/A	N/A	N/A	N/A	N/A		N/A	N/A	N/A	N/A	N/A	N/A	N/A	5	7		4	7		0	0		0	0		7	7
19	2020-09-23 23:02:54	2020-09-23 23:13:08	Cantabria	Entre 2.001 y 10.000	Hombre	1969	Formación profesional	Sí, es mi vivienda de siempre	Una	Ninguna	Ninguna	Igual	Igual	Jubilad@			N/A	N/A	N/A	N/A	N/A	N/A	N/A	N/A	N/A	N/A	N/A		N/A	N/A	N/A	N/A	N/A	N/A	N/A	7	7		2	2								7	7
20	2020-09-23 23:02:57	2020-09-23 23:16:09	Madrid	Mas de 1.000.000 de habitantes	Mujer	1955	Universitarios	Sí, es mi vivienda de siempre	Una	Ninguna	Una	Igual	Igual	Jubilad@			N/A	N/A	N/A	N/A	N/A	N/A	N/A	N/A	N/A	N/A	N/A		N/A	N/A	N/A	N/A	N/A	N/A	N/A	7	7		3	3								7	7
21	2020-09-23 23:03:20	2020-09-23 23:13:09	Alicante/Alacant	Entre 10.001 y 50.000	Mujer	1995	Universitarios	Sí, es mi vivienda de siempre	Ninguna			Igual	Igual	Parad@ o en excedencia			N/A	N/A	N/A	N/A	N/A	N/A	N/A	N/A	N/A	N/A	N/A		N/A	N/A	N/A	N/A	N/A	N/A	N/A	4	7		1	1		0	0		0	0		5	7
22	2020-09-23 23:03:22	2020-09-23 23:07:13	Madrid	Mas de 1.000.000 de habitantes	Hombre	1981	Universitarios	Sí, es mi vivienda de siempre	Una	Ninguna	Ninguna	Igual	Igual	Soy asalariad@ y teletrabajo	... el sector privado	Sí, peor rendimiento.	No	No	No	No	Sí	No	No	No	No	Sí	No		N/A	N/A	N/A	N/A	N/A	N/A	N/A
23	2020-09-23 23:03:22	2020-09-23 23:16:37	Valencia/València	Entre 2.001 y 10.000	Mujer	1984	Universitarios	Sí, es mi vivienda de siempre	Dos	Dos	Una	Mejor	Igual	Soy asalariad@ y combino teletrabajo y trabajo fuera de casa	... el sector privado	Sí, mayor rendimiento.	No	No	No	No	Sí	Sí	No	Sí	No	No	No		N/A	N/A	N/A	N/A	N/A	N/A	N/A	3	7	6	0	4	0	0	7	0	7	7	7	5	7
24	2020-09-23 23:03:27	2020-09-23 23:17:32	Barcelona	Mas de 1.000.000 de habitantes	Hombre	1971	Universitarios	Sí, es mi vivienda de siempre	Tres	Dos	Ninguna	Peor	Peor	Soy autónom@ sin posibilidad de ejercer mi profesión			N/A	N/A	N/A	N/A	N/A	N/A	N/A	N/A	N/A	N/A	N/A		N/A	N/A	N/A	N/A	N/A	N/A	N/A	3	6	6	2	4	3	2	5	2	3	5	4	4	5
25	2020-09-23 23:03:27	2020-09-23 23:18:20	Asturias	Entre 100.001 y 400.000	Hombre	1981	Universitarios	Sí, es mi vivienda de siempre	Dos	Una	Ninguna	Igual	Igual	Soy asalariad@ y combino teletrabajo y trabajo fuera de casa	... el sector público	No	No	No	No	No	Sí	No	No	No	No	Sí	No		N/A	N/A	N/A	N/A	N/A	N/A	N/A		7	4	1	2	2	2	5	5	7	7	7	5	7
26	2020-09-23 23:03:30	2020-09-23 23:10:14		Entre 10.001 y 50.000	Hombre	1995	Universitarios	Sí, es mi vivienda de siempre	Tres	Ninguna	Ninguna	Peor	Igual	Parad@ o en excedencia			N/A	N/A	N/A	N/A	N/A	N/A	N/A	N/A	N/A	N/A	N/A		N/A	N/A	N/A	N/A	N/A	N/A	N/A	5	5	5	2	2	2							2	2
27	2020-09-23 23:03:30	2020-09-23 23:22:00	Zaragoza	Entre 400.001 y 1.000.000	Mujer	1970	Formación profesional	Sí, necesitaría cambiar, pero no tengo alternativa	Una	Ninguna	Ninguna	Peor	Peor	Soy asalariad@ y salgo de casa para trabajar	... el sector público		No	No	Sí	No	No	N/A	N/A	N/A	N/A	N/A	N/A		N/A	N/A	N/A	N/A	N/A	N/A	N/A	5	0	5	2	2	2	0	0	0	0	0	0	0	0
28	2020-09-23 23:03:33	2020-09-23 23:15:00	Valencia/València	Entre 400.001 y 1.000.000	Hombre	1962	Universitarios	Sí, es mi vivienda de siempre	Dos	Ninguna	Una	Igual	Igual	Estoy de baja por enfermedad/embarazo			N/A	N/A	N/A	N/A	N/A	N/A	N/A	N/A	N/A	N/A	N/A		N/A	N/A	N/A	N/A	N/A	N/A	N/A	7	7		0	0								7	7
29	2020-09-23 23:03:38	2020-09-23 23:16:24	Valencia/València	Entre 400.001 y 1.000.000	Hombre	1969	Universitarios	Sí, es mi vivienda de siempre	Tres	Ninguna	Ninguna		Mejor	Soy autónom@ y combino teletrabajo y trabajo fuera de casa		No	No	No	No	No	Sí	No	No	No	Sí	No	No		N/A	N/A	N/A	N/A	N/A	N/A	N/A	0	0					2	2		2	4
30	2020-09-23 23:03:44	2020-09-23 23:05:47	Valencia/València	Mas de 1.000.000 de habitantes	Hombre	1987	Universitarios	No, me he cambiado a otra residencia	Una	Ninguna	Ninguna			Soy estudiante			N/A	N/A	N/A	N/A	N/A	N/A	N/A	N/A	N/A	N/A	N/A	Sí, por otros motivos	Sí	No	No	No	No	No	No
31	2020-09-23 23:03:46	2020-09-23 23:21:34	Valencia/València	Entre 50.001 y 100.000	Hombre	1982	Universitarios	Sí, aunque no es mi residencia habitual	Ninguna			Igual	Igual	Soy asalariad@ y salgo de casa para trabajar	... el sector público	No	No	No	No	No	Sí	N/A	N/A	N/A	N/A	N/A	N/A		N/A	N/A	N/A	N/A	N/A	N/A	N/A	6	7	6	1	1	1	0	0	0	0	0	0	6	7
32	2020-09-23 23:03:58	2020-09-23 23:16:39	Asturias	Entre 2.001 y 10.000	Hombre	1988	Universitarios	Sí, es mi vivienda de siempre	Dos	Ninguna	Una	Igual	Igual	Soy asalariad@ y teletrabajo	... el sector privado	No	No	No	No	No	Sí	Sí	No	Sí	No	No	No		N/A	N/A	N/A	N/A	N/A	N/A	N/A	0	0	0	0	0	0							0	0
33	2020-09-23 23:04:16	2020-09-23 23:21:52	Castellón/Castelló	Entre 10.001 y 50.000	Mujer	1992	Universitarios	Sí, es mi vivienda de siempre	Una	Ninguna	Ninguna	Mejor	Peor	Soy asalariad@ y salgo de casa para trabajar	... el sector público	Sí, peor rendimiento.	No	Sí	No	No	No	N/A	N/A	N/A	N/A	N/A	N/A		N/A	N/A	N/A	N/A	N/A	N/A	N/A	7	7	1	1	1	0							5	7
34	2020-09-23 23:04:18	2020-09-23 23:12:43	Córdoba	Entre 100.001 y 400.000	Mujer	1988	Universitarios	Sí, es mi vivienda de siempre	Una	Ninguna	Una	Peor	Peor	Soy asalariad@ y salgo de casa para trabajar	... el sector público	Sí, peor rendimiento.	No	No	Sí	No	No	N/A	N/A	N/A	N/A	N/A	N/A		N/A	N/A	N/A	N/A	N/A	N/A	N/A	0	0		0	0		0	0		0	0		3	5
35	2020-09-23 23:04:19	2020-09-23 23:05:33	Valencia/València	Entre 50.001 y 100.000	Hombre	1994	Formación profesional	Sí, es mi vivienda de siempre	Tres	Ninguna	Una	Peor	Peor	Me despidieron después del periodo de estado de alarma			N/A	N/A	N/A	N/A	N/A	N/A	N/A	N/A	N/A	N/A	N/A		N/A	N/A	N/A	N/A	N/A	N/A	N/A
36	2020-09-23 23:04:24	2020-09-23 23:11:06	Madrid	Mas de 1.000.000 de habitantes	Hombre	1984	Universitarios	Sí, es mi vivienda de siempre	Ninguna			Peor	Peor	Parad@ o en excedencia			N/A	N/A	N/A	N/A	N/A	N/A	N/A	N/A	N/A	N/A	N/A		N/A	N/A	N/A	N/A	N/A	N/A	N/A	4	7		1	1								7	7
37	2020-09-23 23:04:34	2020-09-23 23:18:40	Madrid	Mas de 1.000.000 de habitantes	Hombre	1996	Universitarios	Sí, es mi vivienda de siempre	Tres	Ninguna	Ninguna			Soy estudiante			N/A	N/A	N/A	N/A	N/A	N/A	N/A	N/A	N/A	N/A	N/A	Sí, no he recibido suficiente información	Sí	No	No	No	No	No	No	1	1	4	0	1	0							1	3
38	2020-09-23 23:04:52	2020-09-23 23:16:26	Valencia/València			1955	Universitarios	Sí, es mi vivienda de siempre	Dos	Una	Una	Igual	Igual	Jubilad@			N/A	N/A	N/A	N/A	N/A	N/A	N/A	N/A	N/A	N/A	N/A		N/A	N/A	N/A	N/A	N/A	N/A	N/A				4	5	5				5	0	5	5	5
39	2020-09-23 23:04:53	2020-09-23 23:12:56	Madrid	Mas de 1.000.000 de habitantes	Mujer	1991	Universitarios	No, me he cambiado a otra residencia	Una	Ninguna	Ninguna	Peor	Peor	Parad@ o en excedencia			N/A	N/A	N/A	N/A	N/A	N/A	N/A	N/A	N/A	N/A	N/A		N/A	N/A	N/A	N/A	N/A	N/A	N/A	5	0	5	1	1	1	0	0	0	0	0	0	5	2
40	2020-09-23 23:04:54	2020-09-23 23:11:33	Huelva	Entre 100.001 y 400.000	Hombre	1991	Universitarios	Sí, aunque no es mi residencia habitual	Una	Ninguna	Ninguna	Mejor	Igual	Soy asalariad@ y salgo de casa para trabajar	... el sector público	Sí, peor rendimiento.	No	No	No	No	Sí	N/A	N/A	N/A	N/A	N/A	N/A		N/A	N/A	N/A	N/A	N/A	N/A	N/A	0	2		0	0	0	0	0	0
41	2020-09-23 23:04:55	2020-09-23 23:13:22	Madrid	Mas de 1.000.000 de habitantes	Hombre	1989	Universitarios	Sí, es mi vivienda de siempre	Una	Ninguna	Ninguna	Mejor	Igual	Soy asalariad@ y salgo de casa para trabajar	... el sector privado	No	Sí	No	Sí	No	Sí	N/A	N/A	N/A	N/A	N/A	N/A		N/A	N/A	N/A	N/A	N/A	N/A	N/A	2	7	2	1	1	1
42	2020-09-23 23:05:10	2020-09-23 23:14:11	Valencia/València	Mas de 1.000.000 de habitantes	Hombre	1956	Universitarios	Sí, es mi vivienda de siempre	Tres	Ninguna	Ninguna	Igual	Igual	Jubilad@			N/A	N/A	N/A	N/A	N/A	N/A	N/A	N/A	N/A	N/A	N/A		N/A	N/A	N/A	N/A	N/A	N/A	N/A
43	2020-09-23 23:05:29	2020-09-23 23:19:07	Valencia/València	Entre 400.001 y 1.000.000	Mujer	1953	Universitarios	Sí, es mi vivienda de siempre	Una	Ninguna	Ninguna	Igual	Igual	Jubilad@			N/A	N/A	N/A	N/A	N/A	N/A	N/A	N/A	N/A	N/A	N/A		N/A	N/A	N/A	N/A	N/A	N/A	N/A	0	0		0	2								0	0
44	2020-09-23 23:05:52	2020-09-23 23:19:03	Valencia/València	Entre 10.001 y 50.000	Mujer	1983	Universitarios	Sí, es mi vivienda de siempre	Tres	Dos	Ninguna			Soy asalariad@ y salgo de casa para trabajar	... el sector público	Sí, mayor rendimiento.	No	Sí	No	No	No	N/A	N/A	N/A	N/A	N/A	N/A		N/A	N/A	N/A	N/A	N/A	N/A	N/A	3	7	3	0	1	0	2	5	2	4	7	4	3	3
45	2020-09-23 23:05:55	2020-09-23 23:18:33	Valencia/València			1980	Universitarios	No, me he cambiado a otra residencia	Una	Ninguna	Ninguna	Igual	Igual	Soy asalariad@ y combino teletrabajo y trabajo fuera de casa	... el sector privado	No	No	No	No	No	Sí	Sí	No	Sí	No	Sí	No		N/A	N/A	N/A	N/A	N/A	N/A	N/A
46	2020-09-23 23:06:15	2020-09-23 23:09:11	Barcelona	Entre 100.001 y 400.000	Mujer	1982	Universitarios	Sí, es mi vivienda de siempre	Cuatro	Tres	Dos	Igual	Mejor	Soy asalariad@ y combino teletrabajo y trabajo fuera de casa	... el sector privado	No	Sí	No	No	No	No	No	Sí	Sí	No	No	No		N/A	N/A	N/A	N/A	N/A	N/A	N/A
47	2020-09-23 23:06:45	2020-09-23 23:21:26	Madrid	Mas de 1.000.000 de habitantes	Mujer	1969	Universitarios	Sí, aunque no es mi residencia habitual	Ninguna			Igual	Igual	Soy asalariad@ y combino teletrabajo y trabajo fuera de casa	... el sector público	Sí, peor rendimiento.	No	No	No	No	Sí	No	No	No	Sí	No	No		N/A	N/A	N/A	N/A	N/A	N/A	N/A	4	7		1	1		0	0		0	0		4	7
48	2020-09-23 23:06:58	2020-09-23 23:19:14	Madrid	Mas de 1.000.000 de habitantes	Hombre	1965	Universitarios	Sí, es mi vivienda de siempre	Una	Ninguna	Una	Igual	Igual	Soy asalariad@ y teletrabajo	... el sector público	No	No	No	No	No	Sí	Sí	No	Sí	No	No	No		N/A	N/A	N/A	N/A	N/A	N/A	N/A	0	0	0	1	1	1	0	0	0	0	0	0	4	4
49	2020-09-23 23:07:10	2020-09-23 23:16:55	Castellón/Castelló	Entre 10.001 y 50.000	Mujer	1994	Universitarios	Sí, es mi vivienda de siempre	Cuatro	Una	Una	Igual	Igual	Parad@ o en excedencia			N/A	N/A	N/A	N/A	N/A	N/A	N/A	N/A	N/A	N/A	N/A		N/A	N/A	N/A	N/A	N/A	N/A	N/A	5	5	5	2	3	2							2	2
50	2020-09-23 23:07:12	2020-09-23 23:15:06	Valencia/València	Mas de 1.000.000 de habitantes	Hombre	1995	Universitarios	Sí, aunque no es mi residencia habitual	Ninguna			Igual	Igual	Soy asalariad@ y salgo de casa para trabajar	... el sector privado	Sí, peor rendimiento.	Sí	No	No	Sí	No	N/A	N/A	N/A	N/A	N/A	N/A		N/A	N/A	N/A	N/A	N/A	N/A	N/A	7	7	7	1	1	1	4	4	4	4	0	4	7	7
51	2020-09-23 23:07:26	2020-09-23 23:24:08	Sevilla	Entre 10.001 y 50.000	Mujer	1986	Universitarios	No, me he cambiado a otra residencia	Dos	Ninguna	Dos	Igual	Mejor	Soy asalariad@ y teletrabajo	... el sector público	No	No	No	No	No	Sí	Sí	No	No	No	Sí	No		N/A	N/A	N/A	N/A	N/A	N/A	N/A	2	7		0	1								7	7
52	2020-09-23 23:08:05	2020-09-23 23:31:55	Valencia/València	Entre 2.001 y 10.000	Hombre	1962	Secundarios	Sí, es mi vivienda de siempre	Una	Ninguna	Una	Igual	Igual	Soy asalariad@ y combino teletrabajo y trabajo fuera de casa	... el sector privado	Sí, mayor rendimiento.	No	No	No	No	Sí	Sí	No	No	No	No	No		N/A	N/A	N/A	N/A	N/A	N/A	N/A	0	0	0	0	0	0	0	0	0	0	0	0	1	1
53	2020-09-23 23:08:06	2020-09-23 23:20:25	Valencia/València	Entre 400.001 y 1.000.000	Hombre	1968	Universitarios	Sí, es mi vivienda de siempre	Una	Ninguna	Una	Igual	Igual	Soy asalariad@ y teletrabajo	... el sector privado	Sí, mayor rendimiento.	Sí	Sí	Sí	No	No	Sí	No	Sí	No	Sí	Sí		N/A	N/A	N/A	N/A	N/A	N/A	N/A	0	0		0	0								3	3
54	2020-09-23 23:08:22	2020-09-23 23:20:59	Valencia/València	Menos de 2.000 habitantes	Hombre	1972	Universitarios	Sí, es mi vivienda de siempre	Dos	Ninguna	Dos	Mejor	Mejor	Soy asalariad@ y salgo de casa para trabajar	... el sector privado	No	Sí	No	No	No	No	N/A	N/A	N/A	N/A	N/A	N/A		N/A	N/A	N/A	N/A	N/A	N/A	N/A	2	2	2	3	3	3							2	2
55	2020-09-23 23:08:57	2020-09-23 23:19:00	Sevilla	Entre 400.001 y 1.000.000	Hombre	1987	Universitarios	No, he vuelto a mi residencia habitual	Tres	Dos	Ninguna	Mejor	Peor	Estoy en un ERTE			N/A	N/A	N/A	N/A	N/A	N/A	N/A	N/A	N/A	N/A	N/A		N/A	N/A	N/A	N/A	N/A	N/A	N/A	0	0	5	1	0	1	0	5	3	3	7	5	2	0
56	2020-09-23 23:09:09	2020-09-23 23:25:29	Zaragoza	Entre 2.001 y 10.000	Hombre	1966	Bachillerato	Sí, es mi vivienda de siempre	Tres	Ninguna	Dos	Igual	Igual	Estoy de baja por enfermedad/embarazo			N/A	N/A	N/A	N/A	N/A	N/A	N/A	N/A	N/A	N/A	N/A		N/A	N/A	N/A	N/A	N/A	N/A	N/A	5	5		1	1		0	0		0	0		2	2
57	2020-09-23 23:09:46	2020-09-23 23:22:20	Madrid	Mas de 1.000.000 de habitantes	Mujer	1987	Universitarios	Sí, es mi vivienda de siempre	Una	Ninguna	Ninguna	Igual	Igual	Soy asalariad@ y combino teletrabajo y trabajo fuera de casa	... el sector privado	Sí, peor rendimiento.	No	No	No	No	Sí	Sí	No	Sí	No	Sí	Sí		N/A	N/A	N/A	N/A	N/A	N/A	N/A	3	7	7	1	2	1	0	0	0	0	0	0	7	7
58	2020-09-23 23:09:48	2020-09-23 23:19:58	Madrid	Entre 100.001 y 400.000	Hombre	1992	Universitarios	Sí, es mi vivienda de siempre	Una	Ninguna	Ninguna	Igual	Igual	Soy asalariad@ y salgo de casa para trabajar	... el sector público	No	No	No	No	No	Sí	N/A	N/A	N/A	N/A	N/A	N/A		N/A	N/A	N/A	N/A	N/A	N/A	N/A	7	7	7	1	1	1		0					7	7
59	2020-09-23 23:09:52	2020-09-23 23:36:24	Valencia/València	Entre 2.001 y 10.000	Hombre	1963	Formación profesional	Sí, es mi vivienda de siempre	Una	Ninguna	Ninguna	Igual	Igual	Parad@ o en excedencia			N/A	N/A	N/A	N/A	N/A	N/A	N/A	N/A	N/A	N/A	N/A		N/A	N/A	N/A	N/A	N/A	N/A	N/A	7	7		7	7								7	7
60	2020-09-23 23:09:57	2020-09-23 23:17:35	Valencia/València	Entre 10.001 y 50.000	Hombre	1969	Universitarios	Sí, es mi vivienda de siempre	Dos	Ninguna	Ninguna	Igual	Igual	Soy asalariad@ y combino teletrabajo y trabajo fuera de casa	... el sector público	Sí, peor rendimiento.	No	No	No	No	Sí	No	No	Sí	No	Sí	No		N/A	N/A	N/A	N/A	N/A	N/A	N/A	1	4	4	0	1	0	2	6	2	0	0	0	5	5
61	2020-09-23 23:09:58	2020-09-23 23:27:17	Valencia/València	Entre 10.001 y 50.000	Hombre	1968	Universitarios	Sí, es mi vivienda de siempre	Cinco o más	Cinco o más	Una	Igual	Igual	Soy asalariad@ y combino teletrabajo y trabajo fuera de casa	... el sector público	No	Sí	No	No	No	No	Sí	No	No	No	No	No		N/A	N/A	N/A	N/A	N/A	N/A	N/A	2	4		0	0		2	5		3	5		2	3
62	2020-09-23 23:10:23	2020-09-23 23:18:55	Valencia/València	Entre 50.001 y 100.000	Hombre	1975	Universitarios	Sí, es mi vivienda de siempre	Cinco o más	Cuatro	Una	Igual	Igual	Soy asalariad@ y salgo de casa para trabajar	... el sector privado	No	No	No	No	No	Sí	N/A	N/A	N/A	N/A	N/A	N/A		N/A	N/A	N/A	N/A	N/A	N/A	N/A	4	7		1	2		5	5		7	7		5	5
63	2020-09-23 23:10:42	2020-09-23 23:21:59	Valencia/València	Mas de 1.000.000 de habitantes	Hombre	1958	Universitarios	Sí, es mi vivienda de siempre	Una	Ninguna	Una	Mejor	Igual	Soy asalariad@ y combino teletrabajo y trabajo fuera de casa	... el sector público	No	No	No	No	No	Sí	No	No	No	Sí	No	No		N/A	N/A	N/A	N/A	N/A	N/A	N/A	0	3	0	0	1	0	0	0	0	0	0	0	7	7
64	2020-09-23 23:10:52	2020-09-23 23:24:00	Madrid	Mas de 1.000.000 de habitantes	Hombre	1951	Universitarios	Sí, es mi vivienda de siempre	Una	Ninguna	Una	Igual	Igual	Jubilad@			N/A	N/A	N/A	N/A	N/A	N/A	N/A	N/A	N/A	N/A	N/A		N/A	N/A	N/A	N/A	N/A	N/A	N/A		2			2								3	3
65	2020-09-23 23:11:20	2020-09-23 23:13:25	Alicante/Alacant	Entre 10.001 y 50.000	Hombre	1959	Universitarios	Sí, es mi vivienda de siempre	Dos	Ninguna	Ninguna						N/A	N/A	N/A	N/A	N/A	N/A	N/A	N/A	N/A	N/A	N/A		N/A	N/A	N/A	N/A	N/A	N/A	N/A
66	2020-09-23 23:11:23	2020-09-23 23:24:17	Valencia/València	Entre 10.001 y 50.000	Hombre	1955	Universitarios	Sí, es mi vivienda de siempre	Una	Ninguna	Una	Igual	Igual	Jubilad@			N/A	N/A	N/A	N/A	N/A	N/A	N/A	N/A	N/A	N/A	N/A		N/A	N/A	N/A	N/A	N/A	N/A	N/A										2	0		5	6
67	2020-09-23 23:11:32	2020-09-23 23:21:31	Valencia/València	Entre 400.001 y 1.000.000	Mujer	1998	Universitarios	No, he vuelto a mi residencia habitual	Dos	Ninguna	Dos			Soy estudiante			N/A	N/A	N/A	N/A	N/A	N/A	N/A	N/A	N/A	N/A	N/A	No tengo ninguna inquietud	Sí	No	No	No	No	No	No	0	0	6	0	0	1	0	0	0	0	0	0	0	0
68	2020-09-23 23:12:06	2020-09-23 23:24:25	Valencia/València	Entre 10.001 y 50.000	Hombre	1995	Universitarios	Sí, es mi vivienda de siempre	Tres	Ninguna	Una	Igual	Igual	Soy estudiante			N/A	N/A	N/A	N/A	N/A	N/A	N/A	N/A	N/A	N/A	N/A	Sí, por otros motivos	No	No	No	Sí	Sí	No	No	0	0	3		0	0							0	0
69	2020-09-23 23:12:11	2020-09-23 23:29:31	Valencia/València	Entre 10.001 y 50.000	Mujer	1954	Universitarios	Sí, es mi vivienda de siempre	Una	Ninguna	Una	Igual	Igual	Jubilad@			N/A	N/A	N/A	N/A	N/A	N/A	N/A	N/A	N/A	N/A	N/A		N/A	N/A	N/A	N/A	N/A	N/A	N/A	3	3	3	5	5	5	0	0	0	2	0	0	3	3
70	2020-09-23 23:12:15	2020-09-23 23:23:29	Valencia/València	Entre 400.001 y 1.000.000	Hombre	1976	Universitarios	Sí, es mi vivienda de siempre	Dos	Una	Dos	Mejor	Mejor	Soy asalariad@ y combino teletrabajo y trabajo fuera de casa	... el sector privado	Sí, mayor rendimiento.	No	No	No	No	Sí	No	Sí	No	No	Sí	No		N/A	N/A	N/A	N/A	N/A	N/A	N/A	0	0	0	0	0	0	0	0	0	0	0	0	0	0
71	2020-09-23 23:12:16	2020-09-23 23:23:49	Valencia/València	Entre 10.001 y 50.000	Hombre	1969	Universitarios	Sí, es mi vivienda de siempre	Una	Ninguna	Una	Mejor	Igual	Soy asalariad@ y combino teletrabajo y trabajo fuera de casa	... el sector público	Sí, peor rendimiento.	No	No	No	No	Sí	No	No	No	No	Sí	Sí		N/A	N/A	N/A	N/A	N/A	N/A	N/A	0	7	0	1	1	1							4	7
72	2020-09-23 23:12:18	2020-09-23 23:25:26	Madrid	Entre 100.001 y 400.000	Hombre	1961	Primarios	Sí, es mi vivienda de siempre	Tres	Ninguna	Ninguna	Igual	Igual	Jubilad@			N/A	N/A	N/A	N/A	N/A	N/A	N/A	N/A	N/A	N/A	N/A		N/A	N/A	N/A	N/A	N/A	N/A	N/A	4	4	6	5	5	5	0	0	0	0	0	0	0	0
73	2020-09-23 23:12:40	2020-09-23 23:20:26	Madrid	Mas de 1.000.000 de habitantes	Hombre	1979	Universitarios	Sí, es mi vivienda de siempre	Tres	Dos	Ninguna	Igual	Igual	Soy asalariad@ y combino teletrabajo y trabajo fuera de casa	... el sector público	Sí, mayor rendimiento.	No	No	No	No	Sí	No	Sí	No	No	No	No		N/A	N/A	N/A	N/A	N/A	N/A	N/A	2	7		3	3		2	5		7	7		7	7
74	2020-09-23 23:12:47	2020-09-23 23:26:45	Madrid	Entre 100.001 y 400.000	Hombre	1962	Universitarios	Sí, es mi vivienda de siempre	Ninguna			Igual	Igual	Soy asalariad@ y teletrabajo	... el sector privado	No	No	No	No	No	Sí	No	No	No	No	No	Sí		N/A	N/A	N/A	N/A	N/A	N/A	N/A	7	7	7	2	2	2							7	7
75	2020-09-23 23:13:16	2020-09-23 23:15:03	Valencia/València	Entre 2.001 y 10.000	Hombre	1990	Universitarios	Sí, es mi vivienda de siempre	Tres	Ninguna	Dos	Igual	Igual	Parad@ o en excedencia			N/A	N/A	N/A	N/A	N/A	N/A	N/A	N/A	N/A	N/A	N/A		N/A	N/A	N/A	N/A	N/A	N/A	N/A
76	2020-09-23 23:13:55	2020-09-23 23:21:16	Alicante/Alacant	Entre 50.001 y 100.000	Mujer	1996	Universitarios	Sí, es mi vivienda de siempre	Dos	Ninguna	Una	Igual	Igual	Otro			N/A	N/A	N/A	N/A	N/A	N/A	N/A	N/A	N/A	N/A	N/A		N/A	N/A	N/A	N/A	N/A	N/A	N/A	0	0	0	0	0	0	0	0	0	0	0	0	5	5
77	2020-09-23 23:14:37	2020-09-23 23:25:58	Cantabria	Entre 10.001 y 50.000	Hombre	1995	Universitarios	No, he vuelto a mi residencia habitual	Cuatro	Una	Dos	Igual	Peor	Me despidieron después del periodo de estado de alarma			N/A	N/A	N/A	N/A	N/A	N/A	N/A	N/A	N/A	N/A	N/A		N/A	N/A	N/A	N/A	N/A	N/A	N/A	3	6	6	1	1	1							1	6
78	2020-09-23 23:14:49	2020-09-23 23:30:05	Alicante/Alacant	Entre 10.001 y 50.000	Hombre		Universitarios	Sí, es mi vivienda de siempre	Dos	Ninguna	Una	Igual	Igual	Soy asalariad@ y salgo de casa para trabajar	... el sector público	Sí, mayor rendimiento.	No	No	No	No	Sí	N/A	N/A	N/A	N/A	N/A	N/A		N/A	N/A	N/A	N/A	N/A	N/A	N/A	7	7	7										7	7
79	2020-09-23 23:15:16	2020-09-23 23:22:46	Barcelona	Mas de 1.000.000 de habitantes	Hombre	1993	Universitarios	No, me he cambiado a otra residencia	Una	Ninguna	Ninguna	Peor	Peor	Me despidieron después del periodo de estado de alarma			N/A	N/A	N/A	N/A	N/A	N/A	N/A	N/A	N/A	N/A	N/A		N/A	N/A	N/A	N/A	N/A	N/A	N/A	0	0	5	1	1	0	0	0	0	0	0	0	7	7
80	2020-09-23 23:15:28	2020-09-23 23:28:39	Madrid			1971	Universitarios		Tres	Dos	Ninguna		Igual	Soy asalariad@ y teletrabajo	... el sector público	Sí, peor rendimiento.	No	No	No	No	Sí	No	No	Sí	No	No	No		N/A	N/A	N/A	N/A	N/A	N/A	N/A	2	7	7	0	3	0	3	3	3	0	0	0	5	7
81	2020-09-23 23:15:47	2020-09-23 23:25:42	Madrid	Mas de 1.000.000 de habitantes	Hombre	1981	Universitarios	Sí, es mi vivienda de siempre	Tres	Dos	Ninguna	Igual	Igual	Soy asalariad@ y teletrabajo	... el sector privado	Sí, peor rendimiento.	Sí	Sí	No	No	No	No	No	No	No	No	Sí		N/A	N/A	N/A	N/A	N/A	N/A	N/A	2	7	7	0	2	0	1	5	1	7	7	7	7	7
82	2020-09-23 23:16:37	2020-09-23 23:25:53	Valencia/València	Entre 10.001 y 50.000	Hombre	1950	Universitarios	Sí, es mi vivienda de siempre	Una	Ninguna	Una	Igual	Igual	Jubilad@			N/A	N/A	N/A	N/A	N/A	N/A	N/A	N/A	N/A	N/A	N/A		N/A	N/A	N/A	N/A	N/A	N/A	N/A	4	4	4				3						4	4
83	2020-09-23 23:16:41	2020-09-23 23:37:33	Castellón/Castelló			1949	Formación profesional	No, me he cambiado a otra residencia	Una	Ninguna	Una			Jubilad@			N/A	N/A	N/A	N/A	N/A	N/A	N/A	N/A	N/A	N/A	N/A		N/A	N/A	N/A	N/A	N/A	N/A	N/A	5	5	5	0	0	0	0	0	0	0	0	0	5	5
84	2020-09-23 23:16:50	2020-09-23 23:31:03	Burgos	Menos de 2.000 habitantes	Hombre	1973	Primarios	Sí, es mi vivienda de siempre	Ninguna			Mejor	Mejor	Soy asalariad@ y salgo de casa para trabajar	... el sector público	No	No	No	No	No	Sí	N/A	N/A	N/A	N/A	N/A	N/A		N/A	N/A	N/A	N/A	N/A	N/A	N/A	7	7	7	1	1	1	0	0	0	0	0	0	7	7
85	2020-09-23 23:16:55	2020-09-23 23:26:37	Valencia/València	Menos de 2.000 habitantes	Mujer	1957	Universitarios	Sí, es mi vivienda de siempre	Tres	Una	Dos	Igual	Igual	Soy asalariad@ y combino teletrabajo y trabajo fuera de casa	... el sector público	Sí, peor rendimiento.	No	No	No	No	Sí	No	No	Sí	No	No	No		N/A	N/A	N/A	N/A	N/A	N/A	N/A	5	5	5	0	0	0	0	0	0	0	0	0	2
86	2020-09-23 23:17:16	2020-09-23 23:30:22	Valencia/València	Entre 10.001 y 50.000	Hombre	1955	Universitarios	Sí, es mi vivienda de siempre	Cuatro	Ninguna	Una	Igual	Igual	Soy asalariad@ y salgo de casa para trabajar	... el sector público	No	No	Sí	No	No	No	N/A	N/A	N/A	N/A	N/A	N/A		N/A	N/A	N/A	N/A	N/A	N/A	N/A	0	0	0	0	0	0	0	0	0	0	0	0	0	0
87	2020-09-23 23:17:20	2020-09-23 23:40:42	Madrid	Mas de 1.000.000 de habitantes	Hombre	1980	Universitarios	Sí, es mi vivienda de siempre	Tres	Dos	Ninguna	Igual	Igual	Realizo trabajo no remunerado en el hogar			N/A	N/A	N/A	N/A	N/A	N/A	N/A	N/A	N/A	N/A	N/A		N/A	N/A	N/A	N/A	N/A	N/A	N/A	4	7	7	1	2	1	5	6	5	7	7	7	6	7
88	2020-09-23 23:17:38	2020-09-23 23:27:56	Madrid	Entre 100.001 y 400.000	Hombre	1987	Universitarios	Sí, es mi vivienda de siempre	Una	Ninguna	Ninguna	Mejor	Igual	Soy asalariad@ y salgo de casa para trabajar	... el sector privado	Sí, peor rendimiento.	No	Sí	No	No	No	N/A	N/A	N/A	N/A	N/A	N/A		N/A	N/A	N/A	N/A	N/A	N/A	N/A	7	7	7	1	1	1	0	0	0	0	0	0	5	7
89	2020-09-23 23:17:48	2020-09-23 23:31:24	Zaragoza	Entre 400.001 y 1.000.000	Mujer	1972	Universitarios	Sí, es mi vivienda de siempre	Tres	Dos	Ninguna		Peor	Soy autónom@ y salgo de casa para trabajar		Sí, peor rendimiento.	Sí	No	No	No	No	N/A	N/A	N/A	N/A	N/A	N/A		N/A	N/A	N/A	N/A	N/A	N/A	N/A	2	5	2	0	2	0	2	7	4	3	7	5	2	5
90	2020-09-23 23:18:10	2020-09-23 23:20:10	Castellón/Castelló	Entre 10.001 y 50.000	Hombre	1993	Universitarios	Sí, es mi vivienda de siempre	Una	Ninguna	Ninguna	Peor	Peor	Me despidieron durante el periodo de estado de alarma			N/A	N/A	N/A	N/A	N/A	N/A	N/A	N/A	N/A	N/A	N/A		N/A	N/A	N/A	N/A	N/A	N/A	N/A
91	2020-09-23 23:18:38	2020-09-23 23:28:59	Sevilla	Entre 10.001 y 50.000	Hombre	1987	Bachillerato	Sí, es mi vivienda de siempre	Tres	Ninguna	Ninguna	Igual	Igual	Parad@ o en excedencia			N/A	N/A	N/A	N/A	N/A	N/A	N/A	N/A	N/A	N/A	N/A		N/A	N/A	N/A	N/A	N/A	N/A	N/A	2	2	2	0	0	0	0	0	0	5	5	5	5	5
92	2020-09-23 23:18:41	2020-09-23 23:29:55	Madrid	Mas de 1.000.000 de habitantes	Mujer	1983	Universitarios	Sí, es mi vivienda de siempre	Tres	Dos	Ninguna	Peor	Peor	Realizo trabajo no remunerado en el hogar			N/A	N/A	N/A	N/A	N/A	N/A	N/A	N/A	N/A	N/A	N/A		N/A	N/A	N/A	N/A	N/A	N/A	N/A	2	3	2	1	1	1	0	0	0	5	7	7	2	3
93	2020-09-23 23:20:14	2020-09-23 23:28:26	Valladolid	Entre 100.001 y 400.000	Hombre	1991	Universitarios	Sí, es mi vivienda de siempre	Ninguna			Igual	Igual	Soy asalariad@ y salgo de casa para trabajar	... el sector privado	No	No	No	No	No	Sí	N/A	N/A	N/A	N/A	N/A	N/A		N/A	N/A	N/A	N/A	N/A	N/A	N/A	5	7	6	1	2	1							5	7
94	2020-09-23 23:20:20	2020-09-23 23:34:09	Ceuta	Entre 50.001 y 100.000	Hombre	1983	Universitarios	Sí, es mi vivienda de siempre	Dos	Una	Una	Peor	Peor	Soy asalariad@ y salgo de casa para trabajar	... el sector público	Sí, peor rendimiento.	No	No	Sí	No	No	N/A	N/A	N/A	N/A	N/A	N/A		N/A	N/A	N/A	N/A	N/A	N/A	N/A	2	5	3	1	2	0	3	0	2	4	7	5	3	5
95	2020-09-23 23:20:23	2020-09-23 23:34:23	Valencia/València	Entre 10.001 y 50.000	Mujer	1972	Universitarios	Sí, es mi vivienda de siempre	Dos	Una	Ninguna	Peor	Peor	Trabajo sin contrato fuera de casa		Sí, peor rendimiento.	Sí	No	No	No	No	N/A	N/A	N/A	N/A	N/A	N/A		N/A	N/A	N/A	N/A	N/A	N/A	N/A	7	7		7	7		3	5		0	5		7	7
96	2020-09-23 23:20:32	2020-09-23 23:29:17	Alicante/Alacant	Menos de 2.000 habitantes	Mujer	1962	Primarios	Sí, es mi vivienda de siempre	Una	Ninguna	Ninguna		Igual	Realizo trabajo no remunerado en el hogar			N/A	N/A	N/A	N/A	N/A	N/A	N/A	N/A	N/A	N/A	N/A		N/A	N/A	N/A	N/A	N/A	N/A	N/A	7	7		5	5								7	7
97	2020-09-23 23:20:34	2020-09-23 23:32:19	Madrid	Entre 10.001 y 50.000	Mujer	1964	Universitarios	Sí, es mi vivienda de siempre	Dos	Ninguna	Ninguna	Peor	Igual	Parad@ o en excedencia			N/A	N/A	N/A	N/A	N/A	N/A	N/A	N/A	N/A	N/A	N/A		N/A	N/A	N/A	N/A	N/A	N/A	N/A	7	7		7	7		7	7		0	0		7	7
98	2020-09-23 23:20:37	2020-09-23 23:31:22	Cantabria	Entre 100.001 y 400.000	Hombre	1974	Universitarios	Sí, es mi vivienda de siempre	Una	Ninguna	Ninguna	Igual	Igual	Soy asalariad@ y teletrabajo	... el sector público	Sí, peor rendimiento.	No	No	No	No	Sí	No	No	Sí	No	No	No		N/A	N/A	N/A	N/A	N/A	N/A	N/A	2	4	2	0	1	0	0	0	0	0	0	0	1	3
99	2020-09-23 23:21:39	2020-09-23 23:42:16	Valencia/València			1958	Universitarios	Sí, es mi vivienda de siempre	Una	Ninguna	Una	Igual	Igual	Jubilad@			N/A	N/A	N/A	N/A	N/A	N/A	N/A	N/A	N/A	N/A	N/A		N/A	N/A	N/A	N/A	N/A	N/A	N/A	7	7	7	0	0	0	0	0	0	2	1	2	7	7
100	2020-09-23 23:21:40	2020-09-23 23:34:26	Madrid	Entre 100.001 y 400.000	Hombre	1976	Universitarios	Sí, es mi vivienda de siempre	Ninguna			Igual	Igual	Soy asalariad@ y teletrabajo	... el sector privado	Sí, mayor rendimiento.	No	No	No	No	Sí	Sí	No	Sí	No	No	No		N/A	N/A	N/A	N/A	N/A	N/A	N/A	2	7		1	4		7	7					3	7
101	2020-09-23 23:21:48	2020-09-23 23:30:53	Granada	Entre 2.001 y 10.000	Hombre	1989	Universitarios	No, he vuelto a mi residencia habitual	Una	Ninguna	Ninguna	Igual	Peor	Soy autónom@ sin posibilidad de ejercer mi profesión			N/A	N/A	N/A	N/A	N/A	N/A	N/A	N/A	N/A	N/A	N/A		N/A	N/A	N/A	N/A	N/A	N/A	N/A	5	7	7	2	3	3							5	7
102	2020-09-23 23:22:14	2020-09-23 23:32:26	Valencia/València	Entre 10.001 y 50.000	Hombre	1976	Formación profesional	Sí, es mi vivienda de siempre	Una	Ninguna	Ninguna	Igual	Igual	Soy asalariad@ y salgo de casa para trabajar	... el sector privado	No	No	No	No	No	Sí	N/A	N/A	N/A	N/A	N/A	N/A		N/A	N/A	N/A	N/A	N/A	N/A	N/A	7	7	7	0	2	2							7	7
103	2020-09-23 23:22:16	2020-09-23 23:30:45	Madrid	Entre 100.001 y 400.000	Hombre	1978	Universitarios	Sí, es mi vivienda de siempre	Cinco o más	Ninguna	Ninguna	Igual	Igual	Soy asalariad@ y combino teletrabajo y trabajo fuera de casa	... el sector privado	Sí, peor rendimiento.	Sí	No	No	No	No	No	Sí	No	No	No	No		N/A	N/A	N/A	N/A	N/A	N/A	N/A	0	1	0	0	1	0	0	0	0	0	0	0	0	1
104	2020-09-23 23:22:39	2020-09-23 23:34:44	Segovia	Entre 2.001 y 10.000	Mujer	1991	Universitarios	Sí, es mi vivienda de siempre	Tres	Ninguna	Una	Igual	Peor	Me despidieron durante el periodo de estado de alarma			N/A	N/A	N/A	N/A	N/A	N/A	N/A	N/A	N/A	N/A	N/A		N/A	N/A	N/A	N/A	N/A	N/A	N/A	6	6	6	6	6	6	0	0	0	0	0	0	4	4
105	2020-09-23 23:22:54	2020-09-23 23:29:44	Valencia/València	Entre 400.001 y 1.000.000	Mujer		Universitarios	Sí, es mi vivienda de siempre	Dos	Una	Ninguna	Igual	Igual	Soy autónom@ y salgo de casa para trabajar		No	No	No	No	No	No	N/A	N/A	N/A	N/A	N/A	N/A		N/A	N/A	N/A	N/A	N/A	N/A	N/A
106	2020-09-23 23:23:19	2020-09-23 23:26:19	Madrid	Mas de 1.000.000 de habitantes	Hombre	1976	Universitarios	Sí, es mi vivienda de siempre	Una	Ninguna	Ninguna	Peor	Mejor	Soy autónom@ y salgo de casa para trabajar		No	Sí	No	No	No	No	N/A	N/A	N/A	N/A	N/A	N/A		N/A	N/A	N/A	N/A	N/A	N/A	N/A
107	2020-09-23 23:23:24	2020-09-23 23:25:11	Valencia/València	Entre 10.001 y 50.000	Mujer	1971	Universitarios	Sí, es mi vivienda de siempre	Cuatro	Ninguna	Ninguna	Igual	Igual	Otro			N/A	N/A	N/A	N/A	N/A	N/A	N/A	N/A	N/A	N/A	N/A		N/A	N/A	N/A	N/A	N/A	N/A	N/A
108	2020-09-23 23:23:57	2020-09-23 23:35:31	Valencia/València	Entre 400.001 y 1.000.000	Mujer	1951	Universitarios	Sí, es mi vivienda de siempre	Dos	Ninguna	Una	Igual	Igual	Otro			N/A	N/A	N/A	N/A	N/A	N/A	N/A	N/A	N/A	N/A	N/A		N/A	N/A	N/A	N/A	N/A	N/A	N/A	7	7		3	3								7	7
109	2020-09-23 23:24:06	2020-09-23 23:37:56	Madrid	Mas de 1.000.000 de habitantes	Mujer	1964	Universitarios	Sí, es mi vivienda de siempre	Dos	Ninguna	Ninguna	Igual	Mejor	Soy autónom@ y teletrabajo		Sí, peor rendimiento.	Sí	No	No	No	No	No	No	No	No	Sí	No		N/A	N/A	N/A	N/A	N/A	N/A	N/A	7	7	7	1	1	1							7	7
110	2020-09-23 23:25:15	2020-09-24 00:28:59	Madrid	Mas de 1.000.000 de habitantes	Hombre	1959	Universitarios	Sí, es mi vivienda de siempre	Una	Ninguna	Ninguna	Igual		Soy autónom@ y salgo de casa para trabajar		No	No	No	No	No	Sí	N/A	N/A	N/A	N/A	N/A	N/A		N/A	N/A	N/A	N/A	N/A	N/A	N/A
111	2020-09-23 23:26:07	2020-09-23 23:38:46	Valencia/València	Entre 10.001 y 50.000	Mujer	1967		Sí, es mi vivienda de siempre	Una	Ninguna	Ninguna	Igual	Igual	Estoy de baja por enfermedad/embarazo			N/A	N/A	N/A	N/A	N/A	N/A	N/A	N/A	N/A	N/A	N/A		N/A	N/A	N/A	N/A	N/A	N/A	N/A	1	2	2	1	1	1	0	0	0	0	0	0	0	1
112	2020-09-23 23:26:28	2020-09-23 23:40:54	Barcelona	Mas de 1.000.000 de habitantes	Hombre	1966	Universitarios	Sí, es mi vivienda de siempre	Tres	Dos	Ninguna	Igual	Peor	Soy autónom@ y combino teletrabajo y trabajo fuera de casa		No	Sí	No	No	No	No	No	No	No	No	Sí	Sí		N/A	N/A	N/A	N/A	N/A	N/A	N/A	0	0	0	0	0	0	3	3	3	0	0	0	2	2
113	2020-09-23 23:27:10	2020-09-23 23:39:05	Madrid	Mas de 1.000.000 de habitantes	Hombre	1986	Universitarios	Sí, es mi vivienda de siempre	Una	Ninguna	Ninguna	Igual	Igual	Soy asalariad@ y teletrabajo	... el sector privado	Sí, peor rendimiento.	No	No	No	No	Sí	No	No	No	No	Sí	No		N/A	N/A	N/A	N/A	N/A	N/A	N/A	2	7		1	3								5	7
114	2020-09-23 23:27:22	2020-09-23 23:52:47	Madrid	Mas de 1.000.000 de habitantes	Mujer	1994	Universitarios	No, he vuelto a mi residencia habitual	Dos	Ninguna	Ninguna	Igual	Igual	Soy asalariad@ y teletrabajo	... el sector público	Sí, mayor rendimiento.	No	No	No	No	Sí	No	No	No	No	Sí	No		N/A	N/A	N/A	N/A	N/A	N/A	N/A	0	5	5	2	2	2							7	7
115	2020-09-23 23:27:32	2020-09-23 23:29:48	Castellón/Castelló	Entre 2.001 y 10.000	Hombre	1977	Formación profesional	Sí, es mi vivienda de siempre	Dos	Una	Una	Igual	Igual	Soy asalariad@ y salgo de casa para trabajar	... el sector privado	Sí, peor rendimiento.	No	No	No	No	Sí	N/A	N/A	N/A	N/A	N/A	N/A		N/A	N/A	N/A	N/A	N/A	N/A	N/A
116	2020-09-23 23:27:32	2020-09-23 23:48:16	Valencia/València	Entre 400.001 y 1.000.000	Hombre	1965	Formación profesional	Sí, es mi vivienda de siempre	Dos	Ninguna	Ninguna	Igual	Igual	Soy autónom@ y combino teletrabajo y trabajo fuera de casa		No	Sí	No	No	No	No	No	No	No	No	Sí	No		N/A	N/A	N/A	N/A	N/A	N/A	N/A	0	0	0	0	0	0							2	2
117	2020-09-23 23:27:42	2020-09-23 23:37:37	Murcia	Entre 400.001 y 1.000.000	Mujer	1981	Universitarios	No, me he cambiado a otra residencia	Una	Ninguna	Ninguna	Mejor	Peor	Me despidieron después del periodo de estado de alarma			N/A	N/A	N/A	N/A	N/A	N/A	N/A	N/A	N/A	N/A	N/A		N/A	N/A	N/A	N/A	N/A	N/A	N/A
118	2020-09-23 23:28:47	2020-09-23 23:42:21	Madrid	Mas de 1.000.000 de habitantes	Hombre	1983	Formación profesional	Sí, es mi vivienda de siempre	Una	Ninguna	Ninguna	Igual	Igual	Estoy de baja por enfermedad/embarazo			N/A	N/A	N/A	N/A	N/A	N/A	N/A	N/A	N/A	N/A	N/A		N/A	N/A	N/A	N/A	N/A	N/A	N/A	6	7	6	3	3	3							5	5
119	2020-09-23 23:29:10	2020-09-23 23:39:51	Valencia/València	Entre 400.001 y 1.000.000	Hombre	1948	Universitarios	Sí, es mi vivienda de siempre	Dos	Una	Una	Igual	Igual	Jubilad@			N/A	N/A	N/A	N/A	N/A	N/A	N/A	N/A	N/A	N/A	N/A		N/A	N/A	N/A	N/A	N/A	N/A	N/A	1	1	1	1	1	1	0	0	0	0	0	0	2	2
120	2020-09-23 23:29:24	2020-09-23 23:40:50	Burgos	Entre 100.001 y 400.000	Hombre	1971	Universitarios	Sí, es mi vivienda de siempre	Tres	Dos	Ninguna	Mejor	Peor	Soy asalariad@ y salgo de casa para trabajar	... el sector público	Sí, peor rendimiento.	No	No	No	No	Sí	N/A	N/A	N/A	N/A	N/A	N/A		N/A	N/A	N/A	N/A	N/A	N/A	N/A	7	7	7	0	3	0	7		7	7	7	7	7	7
121	2020-09-23 23:29:29	2020-09-23 23:40:42	Madrid	Entre 50.001 y 100.000	Hombre	1958	Bachillerato	Sí, es mi vivienda de siempre	Cuatro	Ninguna	Ninguna	Igual	Igual	Soy asalariad@ y salgo de casa para trabajar	... el sector privado	Sí, mayor rendimiento.	No	No	No	No	Sí	N/A	N/A	N/A	N/A	N/A	N/A		N/A	N/A	N/A	N/A	N/A	N/A	N/A	7	7	0	7	7	0	0	0	0	0	0	0	7	7
122	2020-09-23 23:29:38	2020-09-23 23:40:04	Murcia	Entre 100.001 y 400.000	Mujer	1977	Formación profesional	Sí, es mi vivienda de siempre	Cuatro	Dos	Una	Igual	Igual	Parad@ o en excedencia			N/A	N/A	N/A	N/A	N/A	N/A	N/A	N/A	N/A	N/A	N/A		N/A	N/A	N/A	N/A	N/A	N/A	N/A	7	7	7	5	5	5	5	5	3	7	7	7	7	7
123	2020-09-23 23:30:20	2020-09-23 23:40:51	Valladolid	Entre 100.001 y 400.000	Hombre	1977	Formación profesional	Sí, es mi vivienda de siempre	Una	Ninguna	Una	Igual	Igual	Soy asalariad@ y salgo de casa para trabajar	... el sector público	No	No	No	Sí	No	No	N/A	N/A	N/A	N/A	N/A	N/A		N/A	N/A	N/A	N/A	N/A	N/A	N/A	7	7	7	1	1	1	0	0	0	1	0	0	7	7
124	2020-09-23 23:30:29	2020-09-23 23:37:07	Sevilla	Entre 400.001 y 1.000.000	Mujer	1985	Formación profesional	No, me he cambiado a otra residencia	Una	Ninguna	Ninguna	Igual	Igual	Parad@ o en excedencia			N/A	N/A	N/A	N/A	N/A	N/A	N/A	N/A	N/A	N/A	N/A		N/A	N/A	N/A	N/A	N/A	N/A	N/A	2	2		2	2		0	0		0	0		1	1
125	2020-09-23 23:30:36	2020-09-23 23:44:16	Valladolid	Entre 10.001 y 50.000	Mujer	1956	Universitarios	Sí, es mi vivienda de siempre	Una	Ninguna	Una	Igual	Igual	Jubilad@			N/A	N/A	N/A	N/A	N/A	N/A	N/A	N/A	N/A	N/A	N/A		N/A	N/A	N/A	N/A	N/A	N/A	N/A	0	0	0	3	3	3	0	0	0	0	0	0	0	0
126	2020-09-23 23:30:38	2020-09-23 23:45:20	Valencia/València	Entre 100.001 y 400.000	Mujer	1958	Bachillerato	Sí, es mi vivienda de siempre	Tres	Una	Una	Igual	Igual	Jubilad@			N/A	N/A	N/A	N/A	N/A	N/A	N/A	N/A	N/A	N/A	N/A		N/A	N/A	N/A	N/A	N/A	N/A	N/A	7	7	7	4	7	7	0	0	0	0	0	0	7	7
127	2020-09-23 23:31:47	2020-09-23 23:47:15	Valencia/València	Entre 2.001 y 10.000	Hombre	1986	Bachillerato	Sí, es mi vivienda de siempre	Dos	Una	Dos	Peor	Peor	Soy asalariad@ y salgo de casa para trabajar	... el sector privado		Sí	No	No	No	No	N/A	N/A	N/A	N/A	N/A	N/A		N/A	N/A	N/A	N/A	N/A	N/A	N/A				4	4	4
128	2020-09-23 23:31:51	2020-09-23 23:43:09	Murcia	Entre 400.001 y 1.000.000	Mujer	1954	Universitarios	Sí, es mi vivienda de siempre	Ninguna			Igual	Igual	Jubilad@			N/A	N/A	N/A	N/A	N/A	N/A	N/A	N/A	N/A	N/A	N/A		N/A	N/A	N/A	N/A	N/A	N/A	N/A	7	7	7	7	7	7	0	0	0	0	0	0	7	7
129	2020-09-23 23:32:31	2020-09-23 23:58:17	Valencia/València	Entre 50.001 y 100.000	Hombre	1958	Universitarios	Sí, es mi vivienda de siempre	Una	Ninguna	Una	Igual	Igual	Soy asalariad@ y combino teletrabajo y trabajo fuera de casa	... el sector público	No	No	No	No	No	Sí	No	No	No	No	Sí	No		N/A	N/A	N/A	N/A	N/A	N/A	N/A	2	0	2
130	2020-09-23 23:32:58	2020-09-23 23:46:28	Barcelona	Mas de 1.000.000 de habitantes	Hombre	1954	Universitarios	Sí, es mi vivienda de siempre	Dos	Ninguna	Ninguna	Igual	Igual	Jubilad@			N/A	N/A	N/A	N/A	N/A	N/A	N/A	N/A	N/A	N/A	N/A		N/A	N/A	N/A	N/A	N/A	N/A	N/A
131	2020-09-23 23:34:09	2020-09-23 23:43:50	Valencia/València	Mas de 1.000.000 de habitantes	Hombre	1966	Universitarios	Sí, aunque no es mi residencia habitual	Una	Ninguna	Ninguna	Mejor	Peor	Soy autónom@ y salgo de casa para trabajar		Sí, mayor rendimiento.	Sí	No	No	No	No	N/A	N/A	N/A	N/A	N/A	N/A		N/A	N/A	N/A	N/A	N/A	N/A	N/A	3	6		0	0		0	0		0	0		0	0
132	2020-09-23 23:34:20	2020-09-23 23:48:52	Valladolid	Entre 100.001 y 400.000	Hombre	1980	Universitarios	Sí, es mi vivienda de siempre	Dos	Una	Ninguna	Igual	Igual	Soy asalariad@ y salgo de casa para trabajar	... el sector público	No	No	No	No	No	Sí	N/A	N/A	N/A	N/A	N/A	N/A		N/A	N/A	N/A	N/A	N/A	N/A	N/A	5	4		1	1		2	5		3	7		7	7
133	2020-09-23 23:34:34	2020-09-23 23:45:34	Valencia/València	Entre 10.001 y 50.000	Hombre	1951	Universitarios	Sí, es mi vivienda de siempre	Una	Ninguna	Una						N/A	N/A	N/A	N/A	N/A	N/A	N/A	N/A	N/A	N/A	N/A		N/A	N/A	N/A	N/A	N/A	N/A	N/A	7	7		3	4								7	7
134	2020-09-23 23:35:20	2020-09-23 23:40:21	Valencia/València	Entre 400.001 y 1.000.000	Hombre	1982	Universitarios	Sí, es mi vivienda de siempre	Cuatro	Ninguna	Dos	Igual	Igual	Trabajo sin contrato fuera de casa		No	No	No	No	No	Sí	N/A	N/A	N/A	N/A	N/A	N/A		N/A	N/A	N/A	N/A	N/A	N/A	N/A
135	2020-09-23 23:35:25	2020-09-23 23:45:13	Asturias	Menos de 2.000 habitantes	Mujer	1972	Bachillerato	Sí, es mi vivienda de siempre	Una	Una	Ninguna	Igual	Igual	Jubilad@			N/A	N/A	N/A	N/A	N/A	N/A	N/A	N/A	N/A	N/A	N/A		N/A	N/A	N/A	N/A	N/A	N/A	N/A	7	7		1	3		0	5		7	7		7	7
136	2020-09-23 23:35:52	2020-09-23 23:43:34	Valencia/València	Entre 10.001 y 50.000	Hombre		Universitarios	Sí, es mi vivienda de siempre	Ninguna			Igual	Igual	Parad@ o en excedencia			N/A	N/A	N/A	N/A	N/A	N/A	N/A	N/A	N/A	N/A	N/A		N/A	N/A	N/A	N/A	N/A	N/A	N/A	5	7	5	3	3	3	0	0	0	0	0	0	7	7
137	2020-09-23 23:36:05	2020-09-23 23:45:02		Entre 100.001 y 400.000	Hombre	1968	Universitarios	Sí, es mi vivienda de siempre	Ninguna			Igual	Igual	Soy asalariad@ y combino teletrabajo y trabajo fuera de casa	... el sector público	Sí, peor rendimiento.	No	No	No	No	Sí	No	No	No	No	Sí	No		N/A	N/A	N/A	N/A	N/A	N/A	N/A	7	7	7	3	3	3	0	0	0	2	2	2	6	6
138	2020-09-23 23:36:06	2020-09-23 23:53:32	Granada	Entre 2.001 y 10.000	Mujer	1984	Universitarios	Sí, es mi vivienda de siempre	Tres	Dos	Ninguna	Igual	Igual	Realizo trabajo no remunerado en el hogar			N/A	N/A	N/A	N/A	N/A	N/A	N/A	N/A	N/A	N/A	N/A		N/A	N/A	N/A	N/A	N/A	N/A	N/A	7	7	7	1	1	1	0	5	5	7	7	7	7	7
139	2020-09-23 23:36:22	2020-09-23 23:37:15	Madrid	Mas de 1.000.000 de habitantes	Hombre	1989	Universitarios	Sí, es mi vivienda de siempre	Dos	Ninguna	Ninguna						N/A	N/A	N/A	N/A	N/A	N/A	N/A	N/A	N/A	N/A	N/A		N/A	N/A	N/A	N/A	N/A	N/A	N/A
140	2020-09-23 23:36:24	2020-09-23 23:43:58	Granada	Entre 100.001 y 400.000	Hombre	1992	Universitarios	Sí, es mi vivienda de siempre	Una	Ninguna	Ninguna	Igual	Peor	Soy asalariad@ y teletrabajo	... el sector privado	Sí, mayor rendimiento.	Sí	Sí	No	No	No	No	Sí	No	Sí	Sí	No		N/A	N/A	N/A	N/A	N/A	N/A	N/A	6	6	6	0	0	0	0	0	0	0	0	0	6	6
141	2020-09-23 23:37:07	2020-09-23 23:53:53	Alicante/Alacant	Entre 10.001 y 50.000	Hombre	1953	Universitarios	Sí, aunque no es mi residencia habitual	Una	Ninguna	Una	Igual	Igual	Jubilad@			N/A	N/A	N/A	N/A	N/A	N/A	N/A	N/A	N/A	N/A	N/A		N/A	N/A	N/A	N/A	N/A	N/A	N/A	0	0	0	0	0	0							2	2
142	2020-09-23 23:37:14	2020-09-23 23:52:14	Albacete	Entre 100.001 y 400.000	Mujer	1967	Bachillerato	Sí, es mi vivienda de siempre	Tres	Ninguna	Ninguna	Peor	Mejor	Parad@ o en excedencia			N/A	N/A	N/A	N/A	N/A	N/A	N/A	N/A	N/A	N/A	N/A		N/A	N/A	N/A	N/A	N/A	N/A	N/A	7	7	7	3	3	3							6	5
143	2020-09-23 23:37:34	2020-09-23 23:51:22	Illes Balears	Entre 100.001 y 400.000	Hombre	1959	Universitarios	Sí, es mi vivienda de siempre	Una	Ninguna	Ninguna		Peor	Estoy en un ERTE			N/A	N/A	N/A	N/A	N/A	N/A	N/A	N/A	N/A	N/A	N/A		N/A	N/A	N/A	N/A	N/A	N/A	N/A	7	7	7	0	2	0							7	7
144	2020-09-23 23:37:44	2020-09-23 23:57:09	Valencia/València	Mas de 1.000.000 de habitantes	Hombre	1987	Universitarios	Sí, es mi vivienda de siempre	Una	Ninguna	Ninguna	Peor	Peor	Parad@ o en excedencia			N/A	N/A	N/A	N/A	N/A	N/A	N/A	N/A	N/A	N/A	N/A		N/A	N/A	N/A	N/A	N/A	N/A	N/A	0	0	0	0	0	0	0	0	0	0	0	0	1	1
145	2020-09-23 23:38:22	2020-09-23 23:51:04	Teruel	Entre 10.001 y 50.000	Hombre	1958	Universitarios	Sí, es mi vivienda de siempre	Una	Ninguna	Ninguna	Igual	Igual	Soy asalariad@ y salgo de casa para trabajar	... el sector público	Sí, mayor rendimiento.	No	No	No	No	Sí	N/A	N/A	N/A	N/A	N/A	N/A		N/A	N/A	N/A	N/A	N/A	N/A	N/A	0	0	0	1	1	1							2	2
146	2020-09-23 23:38:26	2020-09-23 23:48:31	Valencia/València	Menos de 2.000 habitantes	Hombre	1950	Universitarios	Sí, es mi vivienda de siempre	Dos	Ninguna	Una	Igual	Igual	Jubilad@			N/A	N/A	N/A	N/A	N/A	N/A	N/A	N/A	N/A	N/A	N/A		N/A	N/A	N/A	N/A	N/A	N/A	N/A	5	5											5	5
147	2020-09-23 23:39:01	2020-09-23 23:41:16	Madrid	Mas de 1.000.000 de habitantes	Hombre	1972	Universitarios	Sí, es mi vivienda de siempre	Tres	Dos	Una	Igual	Igual	Soy asalariad@ y salgo de casa para trabajar	... el sector público	Sí, peor rendimiento.	No	No	No	No	Sí	N/A	N/A	N/A	N/A	N/A	N/A		N/A	N/A	N/A	N/A	N/A	N/A	N/A
148	2020-09-23 23:39:25	2020-09-23 23:43:09	Alicante/Alacant	Entre 50.001 y 100.000	Hombre	1971	Universitarios	Sí, es mi vivienda de siempre	Dos	Ninguna	Una	Igual	Igual	Soy asalariad@ y salgo de casa para trabajar	... el sector público	No	No	No	No	No	Sí	N/A	N/A	N/A	N/A	N/A	N/A		N/A	N/A	N/A	N/A	N/A	N/A	N/A
149	2020-09-23 23:39:57	2020-09-23 23:49:39	Madrid	Mas de 1.000.000 de habitantes	Hombre	1955	Universitarios	No, he vuelto a mi residencia habitual	Ninguna			Igual	Igual	Jubilad@			N/A	N/A	N/A	N/A	N/A	N/A	N/A	N/A	N/A	N/A	N/A		N/A	N/A	N/A	N/A	N/A	N/A	N/A	7	7		1	1		0	0		0	0		7	7
150	2020-09-23 23:40:52	2020-09-23 23:55:44	Murcia	Entre 50.001 y 100.000	Hombre	1978	Universitarios	Sí, es mi vivienda de siempre	Tres	Dos	Una	Igual	Igual	Soy asalariad@ y salgo de casa para trabajar	... el sector público	Sí, peor rendimiento.	No	No	No	No	Sí	N/A	N/A	N/A	N/A	N/A	N/A		N/A	N/A	N/A	N/A	N/A	N/A	N/A	0	0	0	0	0	0	2	5	2	7	7	7	5	5
151	2020-09-23 23:41:48	2020-09-23 23:53:47	Alicante/Alacant	Entre 10.001 y 50.000	Mujer	1993	Universitarios	Sí, necesitaría cambiar, pero no tengo alternativa	Dos	Ninguna	Una	Mejor	Peor	Soy asalariad@ y salgo de casa para trabajar	... el sector público		No	No	No	No	Sí	N/A	N/A	N/A	N/A	N/A	N/A		N/A	N/A	N/A	N/A	N/A	N/A	N/A	4	7	0	1	3	1							4	7
152	2020-09-23 23:44:57	2020-09-24 00:05:29	Valencia/València	Entre 2.001 y 10.000	Hombre	1968	Formación profesional	Sí, es mi vivienda de siempre	Ninguna				Peor	Parad@ o en excedencia			N/A	N/A	N/A	N/A	N/A	N/A	N/A	N/A	N/A	N/A	N/A		N/A	N/A	N/A	N/A	N/A	N/A	N/A	7	7	7	1	1	1	5	5	5	0	0	0	7	7
153	2020-09-23 23:46:26	2020-09-23 23:54:57	Valencia/València	Entre 10.001 y 50.000	Hombre	1968	Universitarios	Sí, es mi vivienda de siempre	Tres	Dos	Ninguna	Igual	Igual	Soy autónom@ y combino teletrabajo y trabajo fuera de casa		No	No	No	No	No	Sí	No	No	No	No	No	Sí		N/A	N/A	N/A	N/A	N/A	N/A	N/A	7	7	7	2	2	2	3	3	3	0	0	0	7	7
154	2020-09-23 23:46:27	2020-09-23 23:55:45	Alicante/Alacant	Entre 50.001 y 100.000	Hombre	1961	Bachillerato	Sí, es mi vivienda de siempre	Dos	Ninguna	Ninguna	Igual	Igual	Soy asalariad@ y salgo de casa para trabajar	... el sector privado	Sí, mayor rendimiento.	No	No	No	No	Sí	N/A	N/A	N/A	N/A	N/A	N/A		N/A	N/A	N/A	N/A	N/A	N/A	N/A	2	2	2	0	0	0	5	5	5	5	5	5	7	7
155	2020-09-23 23:46:41	2020-09-23 23:56:15	León	Entre 50.001 y 100.000	Hombre	1985	Secundarios	Sí, es mi vivienda de siempre	Ninguna			Igual	Igual	Soy asalariad@ y combino teletrabajo y trabajo fuera de casa	... el sector privado	No	No	No	No	No	Sí	No	No	No	No	Sí	No		N/A	N/A	N/A	N/A	N/A	N/A	N/A	6	7	6	0	0	0							4	6
156	2020-09-23 23:46:47	2020-09-24 00:00:51	Valencia/València	Entre 400.001 y 1.000.000	Hombre	1957	Universitarios	Sí, es mi vivienda de siempre	Una	Una	Ninguna	Igual	Igual	Jubilad@			N/A	N/A	N/A	N/A	N/A	N/A	N/A	N/A	N/A	N/A	N/A		N/A	N/A	N/A	N/A	N/A	N/A	N/A	6	6		2	2		2	2		3	3		5	5
157	2020-09-23 23:47:26	2020-09-23 23:59:18	Valencia/València	Entre 400.001 y 1.000.000	Hombre	1962	Bachillerato	Sí, es mi vivienda de siempre	Una	Ninguna	Una	Igual	Igual	Parad@ o en excedencia			N/A	N/A	N/A	N/A	N/A	N/A	N/A	N/A	N/A	N/A	N/A		N/A	N/A	N/A	N/A	N/A	N/A	N/A	5	5		1	1								7	7
158	2020-09-23 23:47:47	2020-09-24 00:02:57	Valencia/València			1966	Universitarios	Sí, es mi vivienda de siempre	Tres	Ninguna	Ninguna	Igual		Soy autónom@ y salgo de casa para trabajar		No	No	No	No	No	Sí	N/A	N/A	N/A	N/A	N/A	N/A		N/A	N/A	N/A	N/A	N/A	N/A	N/A	4	4		5	5		0	0		0	0		4	5
159	2020-09-23 23:47:49	2020-09-24 00:01:23	Valencia/València	Entre 10.001 y 50.000	Mujer	1972	Universitarios	Sí, es mi vivienda de siempre	Tres	Dos	Una	Igual	Igual	Soy asalariad@ y combino teletrabajo y trabajo fuera de casa	... el sector público	Sí, mayor rendimiento.	No	No	No	No	Sí	No	No	No	No	Sí	No		N/A	N/A	N/A	N/A	N/A	N/A	N/A	0	0	0	3	5	3	1	5	2	2	4	2	0	0
160	2020-09-23 23:47:59	2020-09-23 23:57:49	Valencia/València	Entre 10.001 y 50.000	Mujer	1976	Universitarios	Sí, es mi vivienda de siempre	Dos	Una	Una		Igual	Soy asalariad@ y salgo de casa para trabajar	... el sector público	No	No	No	No	No	Sí	N/A	N/A	N/A	N/A	N/A	N/A		N/A	N/A	N/A	N/A	N/A	N/A	N/A	0	7		2	3		4	6		7	7		7	7
161	2020-09-23 23:49:13	2020-09-23 23:51:10	Valencia/València	Entre 400.001 y 1.000.000	Hombre	1966	Universitarios	Sí, es mi vivienda de siempre	Cinco o más	Ninguna	Ninguna	Igual		Soy autónom@ y salgo de casa para trabajar		No	No	No	No	No	Sí	N/A	N/A	N/A	N/A	N/A	N/A		N/A	N/A	N/A	N/A	N/A	N/A	N/A
162	2020-09-23 23:49:50	2020-09-24 00:26:49	Madrid			1950	Universitarios	Sí, es mi vivienda de siempre	Una	Ninguna	Ninguna	Igual	Igual	Jubilad@			N/A	N/A	N/A	N/A	N/A	N/A	N/A	N/A	N/A	N/A	N/A		N/A	N/A	N/A	N/A	N/A	N/A	N/A	0	0	2	2	2								0	0
163	2020-09-23 23:50:06	2020-09-24 00:03:35	Zaragoza	Entre 400.001 y 1.000.000	Mujer	1964	Universitarios	Sí, es mi vivienda de siempre	Tres	Ninguna	Una	Igual	Igual	Soy asalariad@ y salgo de casa para trabajar	... el sector público	No	No	No	No	No	Sí	N/A	N/A	N/A	N/A	N/A	N/A		N/A	N/A	N/A	N/A	N/A	N/A	N/A	0	0		4	7		0	0		0	0		0	0
164	2020-09-23 23:51:52	2020-09-24 00:07:18	Valencia/València	Entre 10.001 y 50.000	Hombre	1986	Secundarios	Sí, es mi vivienda de siempre	Una	Ninguna	Una	Mejor	Mejor	Parad@ o en excedencia			N/A	N/A	N/A	N/A	N/A	N/A	N/A	N/A	N/A	N/A	N/A		N/A	N/A	N/A	N/A	N/A	N/A	N/A	4	6	5	3	4	4	0	0	0	0	0	0	4	6
165	2020-09-23 23:52:13	2020-09-24 00:07:19	Valencia/València	Entre 400.001 y 1.000.000	Mujer	1991	Universitarios	Sí, es mi vivienda de siempre	Dos	Una	Ninguna	Igual	Igual	Parad@ o en excedencia			N/A	N/A	N/A	N/A	N/A	N/A	N/A	N/A	N/A	N/A	N/A		N/A	N/A	N/A	N/A	N/A	N/A	N/A	5	7	5	4	4	4				0	7	7	5	7
166	2020-09-23 23:53:28	2020-09-24 00:03:35	Ciudad Real	Entre 50.001 y 100.000	Mujer	1958	Universitarios	No, me he cambiado a otra residencia	Una	Ninguna	Ninguna	Igual		Soy asalariad@ y salgo de casa para trabajar	... el sector público	No	No	No	No	No	Sí	N/A	N/A	N/A	N/A	N/A	N/A		N/A	N/A	N/A	N/A	N/A	N/A	N/A	0	0		0	0		0	0		0	0		0	0
167	2020-09-23 23:54:40	2020-09-24 00:02:43	Madrid	Mas de 1.000.000 de habitantes	Mujer	1986	Universitarios	Sí, es mi vivienda de siempre	Una	Ninguna	Ninguna	Peor	Peor	Soy asalariad@ y salgo de casa para trabajar	... el sector privado	Sí, peor rendimiento.	Sí	No	No	No	No	N/A	N/A	N/A	N/A	N/A	N/A		N/A	N/A	N/A	N/A	N/A	N/A	N/A	2	7		2	4		0	0		0	0		3	7
168	2020-09-23 23:55:14	2020-09-24 00:04:36	Valencia/València	Entre 400.001 y 1.000.000	Mujer	1965	Secundarios	Sí, necesitaría cambiar, pero no tengo alternativa	Ninguna			Peor	Peor	Parad@ o en excedencia			N/A	N/A	N/A	N/A	N/A	N/A	N/A	N/A	N/A	N/A	N/A		N/A	N/A	N/A	N/A	N/A	N/A	N/A	7	7	7	1	1	0	0	0	0	3	0	0	5	7
169	2020-09-23 23:55:24	2020-09-24 00:18:35	León	Entre 100.001 y 400.000	Hombre	1944	Universitarios	Sí, es mi vivienda de siempre	Una	Ninguna	Dos	Igual	Igual	Jubilad@			N/A	N/A	N/A	N/A	N/A	N/A	N/A	N/A	N/A	N/A	N/A		N/A	N/A	N/A	N/A	N/A	N/A	N/A													5	5
170	2020-09-23 23:55:54	2020-09-23 23:58:41	Valencia/València	Entre 400.001 y 1.000.000	Mujer	1970	Universitarios	Sí, es mi vivienda de siempre	Tres	Una	Una	Mejor	Peor	Soy autónom@ y salgo de casa para trabajar		Sí, peor rendimiento.	Sí	No	No	No	No	N/A	N/A	N/A	N/A	N/A	N/A		N/A	N/A	N/A	N/A	N/A	N/A	N/A
171	2020-09-23 23:55:59	2020-09-24 00:14:02	Valencia/València	Entre 400.001 y 1.000.000	Hombre	1961	Universitarios	Sí, es mi vivienda de siempre	Tres	Ninguna	Ninguna	Igual	Igual	Soy asalariad@ y salgo de casa para trabajar	... el sector público	No	No	No	No	No	Sí	N/A	N/A	N/A	N/A	N/A	N/A		N/A	N/A	N/A	N/A	N/A	N/A	N/A	4	3	4	0	1	0	1	1	1	0	0	0	1	1
172	2020-09-23 23:56:00	2020-09-24 00:10:37	Valencia/València	Mas de 1.000.000 de habitantes	Hombre	1953	Universitarios	Sí, es mi vivienda de siempre	Una	Ninguna	Ninguna	Igual	Igual	Jubilad@			N/A	N/A	N/A	N/A	N/A	N/A	N/A	N/A	N/A	N/A	N/A		N/A	N/A	N/A	N/A	N/A	N/A	N/A	7	7		2	2		0	0		0	0		7	7
173	2020-09-23 23:56:02	2020-09-24 00:08:54	Valencia/València			1960	Universitarios	Sí, aunque no es mi residencia habitual	Una	Ninguna	Ninguna	Igual	Igual	Soy asalariad@ y salgo de casa para trabajar	... el sector público	No	No	No	No	No	Sí	N/A	N/A	N/A	N/A	N/A	N/A		N/A	N/A	N/A	N/A	N/A	N/A	N/A	2	6	4	6	6	6	0	0	0	0	0	0	2	2
174	2020-09-23 23:56:23	2020-09-24 00:06:52	Valencia/València	Entre 2.001 y 10.000	Hombre	1955	Universitarios	Sí, es mi vivienda de siempre	Cuatro	Ninguna	Una	Igual	Igual	Jubilad@			N/A	N/A	N/A	N/A	N/A	N/A	N/A	N/A	N/A	N/A	N/A		N/A	N/A	N/A	N/A	N/A	N/A	N/A	7	7	7	2	3	4	5	5	5	7	7	7	7	7
175	2020-09-23 23:59:06	2020-09-24 00:22:21	Valladolid	Entre 100.001 y 400.000	Mujer	1990	Universitarios	Sí, es mi vivienda de siempre	Una	Ninguna	Ninguna	Mejor	Peor	Soy asalariad@ y salgo de casa para trabajar	... el sector privado		No	Sí	No	No	No	N/A	N/A	N/A	N/A	N/A	N/A		N/A	N/A	N/A	N/A	N/A	N/A	N/A	7	0	1	0	1	1	0	0	0	0	0	0	0	0
176	2020-09-23 23:59:27	2020-09-24 00:16:19	Valencia/València	Entre 50.001 y 100.000	Hombre	1976	Universitarios	Sí, es mi vivienda de siempre	Dos	Una	Una	Igual	Igual	Soy autónom@ y salgo de casa para trabajar		No	No	No	No	No	Sí	N/A	N/A	N/A	N/A	N/A	N/A		N/A	N/A	N/A	N/A	N/A	N/A	N/A	2	4	2	1	1	1				3	5	3	5	5
177	2020-09-24 00:00:03	2020-09-24 00:16:30	Valencia/València	Entre 10.001 y 50.000	Hombre	1961	Universitarios	Sí, es mi vivienda de siempre	Tres	Dos	Una	Igual	Igual	Soy asalariad@ y salgo de casa para trabajar	... el sector público	Sí, mayor rendimiento.	No	No	No	No	Sí	N/A	N/A	N/A	N/A	N/A	N/A		N/A	N/A	N/A	N/A	N/A	N/A	N/A	7	7	7	0	3	0	4	7	4	7	7	7	7	7
178	2020-09-24 00:00:37	2020-09-24 00:19:17	Madrid	Mas de 1.000.000 de habitantes	Mujer	1946	Universitarios	Sí, es mi vivienda de siempre	Una	Ninguna	Una	Igual	Igual	Jubilad@			N/A	N/A	N/A	N/A	N/A	N/A	N/A	N/A	N/A	N/A	N/A		N/A	N/A	N/A	N/A	N/A	N/A	N/A	3	4		6	6
179	2020-09-24 00:02:29	2020-09-24 00:11:53	Valencia/València	Entre 2.001 y 10.000	Hombre	1990	Universitarios	Sí, es mi vivienda de siempre	Tres	Ninguna	Una	Peor	Mejor	Parad@ o en excedencia			N/A	N/A	N/A	N/A	N/A	N/A	N/A	N/A	N/A	N/A	N/A		N/A	N/A	N/A	N/A	N/A	N/A	N/A
180	2020-09-24 00:02:37	2020-09-24 00:14:40	Santa Cruz de Tenerife	Entre 50.001 y 100.000	Hombre	1965	Bachillerato	No, me he cambiado a otra residencia	Una	Ninguna	Ninguna	Peor	Mejor	Parad@ o en excedencia			N/A	N/A	N/A	N/A	N/A	N/A	N/A	N/A	N/A	N/A	N/A		N/A	N/A	N/A	N/A	N/A	N/A	N/A	2	2	2	7	7	7							3	3
181	2020-09-24 00:03:21	2020-09-24 00:43:09	Barcelona	Entre 50.001 y 100.000	Hombre	1978	Formación profesional	Sí, es mi vivienda de siempre	Cinco o más	Ninguna	Una	Igual	Igual	Soy asalariad@ y salgo de casa para trabajar	... el sector privado	No	Sí	No	No	No	No	N/A	N/A	N/A	N/A	N/A	N/A		N/A	N/A	N/A	N/A	N/A	N/A	N/A										3	3	3	4	4
182	2020-09-24 00:04:25	2020-09-24 00:13:48	Zaragoza	Entre 400.001 y 1.000.000	Hombre	1994	Universitarios	Sí, es mi vivienda de siempre	Dos	Ninguna	Una	Peor	Peor	Soy autónom@ y teletrabajo		No	Sí	No	No	No	No	No	No	No	No	No	Sí		N/A	N/A	N/A	N/A	N/A	N/A	N/A
183	2020-09-24 00:04:30	2020-09-24 00:17:05		Entre 100.001 y 400.000	Hombre	1948	Universitarios	Sí, es mi vivienda de siempre	Dos	Ninguna	Dos	Igual	Igual	Jubilad@			N/A	N/A	N/A	N/A	N/A	N/A	N/A	N/A	N/A	N/A	N/A		N/A	N/A	N/A	N/A	N/A	N/A	N/A				7	7
184	2020-09-24 00:05:45	2020-09-24 00:17:23	Barcelona	Mas de 1.000.000 de habitantes	Hombre	1953	Secundarios	Sí, es mi vivienda de siempre	Dos	Ninguna	Una	Igual	Igual	Jubilad@			N/A	N/A	N/A	N/A	N/A	N/A	N/A	N/A	N/A	N/A	N/A		N/A	N/A	N/A	N/A	N/A	N/A	N/A	0	0	0	1	1	1				1	0	0	7	7
185	2020-09-24 00:06:03	2020-09-24 00:08:28	Valencia/València	Entre 10.001 y 50.000	Hombre	1974	Universitarios	Sí, es mi vivienda de siempre	Cuatro	Dos	Ninguna	Igual	Igual	Soy asalariad@ y salgo de casa para trabajar	... el sector público	No	Sí	No	No	No	No	N/A	N/A	N/A	N/A	N/A	N/A		N/A	N/A	N/A	N/A	N/A	N/A	N/A
186	2020-09-24 00:06:22	2020-09-24 00:31:57	Valencia/València	Entre 400.001 y 1.000.000	Mujer	1973	Universitarios	Sí, es mi vivienda de siempre	Cuatro	Dos	Una	Igual	Igual	Soy asalariad@ y salgo de casa para trabajar	... el sector público	No	No	No	No	No	Sí	N/A	N/A	N/A	N/A	N/A	N/A		N/A	N/A	N/A	N/A	N/A	N/A	N/A	1	7	3	0	3	0	5	5	5	7	7	7	7	7
187	2020-09-24 00:07:20	2020-09-24 00:19:58		Entre 400.001 y 1.000.000	Hombre	1949	Universitarios	Sí, es mi vivienda de siempre	Dos	Ninguna	Una	Igual	Mejor	Jubilad@			N/A	N/A	N/A	N/A	N/A	N/A	N/A	N/A	N/A	N/A	N/A		N/A	N/A	N/A	N/A	N/A	N/A	N/A	7	7	7	2	3	2	0	0	0				7	7
188	2020-09-24 00:07:25	2020-09-24 00:21:48	Valencia/València	Entre 400.001 y 1.000.000	Hombre	1956	Universitarios	Sí, es mi vivienda de siempre	Dos	Ninguna	Una	Igual	Igual	Jubilad@			N/A	N/A	N/A	N/A	N/A	N/A	N/A	N/A	N/A	N/A	N/A		N/A	N/A	N/A	N/A	N/A	N/A	N/A	6	6	6	1	2	1	4	1	4	4	0	4	7	7
189	2020-09-24 00:07:36	2020-09-24 00:24:16	Valencia/València	Entre 10.001 y 50.000	Hombre	1965	Bachillerato	Sí, es mi vivienda de siempre	Tres	Una	Ninguna	Igual	Peor	Estoy en un ERTE			N/A	N/A	N/A	N/A	N/A	N/A	N/A	N/A	N/A	N/A	N/A		N/A	N/A	N/A	N/A	N/A	N/A	N/A	2	7					1						6	6
190	2020-09-24 00:07:46	2020-09-24 00:19:44	Madrid	Mas de 1.000.000 de habitantes	Mujer	1988	Universitarios	Sí, es mi vivienda de siempre	Tres	Ninguna	Dos	Peor	Peor	Soy asalariad@ y salgo de casa para trabajar	... el sector público	No	No	No	No	No	Sí	N/A	N/A	N/A	N/A	N/A	N/A		N/A	N/A	N/A	N/A	N/A	N/A	N/A	3	0	0	0	0	0	0	0	0	0	0	0	7	7
191	2020-09-24 00:08:10	2020-09-24 00:19:44	Badajoz	Entre 10.001 y 50.000	Hombre	1971	Formación profesional	Sí, es mi vivienda de siempre	Tres	Dos	Ninguna	Igual	Igual	Soy asalariad@ y salgo de casa para trabajar	... el sector privado	No	No	No	No	No	Sí	N/A	N/A	N/A	N/A	N/A	N/A		N/A	N/A	N/A	N/A	N/A	N/A	N/A	3	3		3	3		3	3		3	3		3	3
192	2020-09-24 00:08:34	2020-09-24 00:26:30	Valencia/València	Entre 50.001 y 100.000	Hombre	1967	Universitarios	Sí, es mi vivienda de siempre	Una	Una	Ninguna	Igual	Igual	Soy asalariad@ y salgo de casa para trabajar	... el sector público	Sí, mayor rendimiento.	No	No	No	No	Sí	N/A	N/A	N/A	N/A	N/A	N/A		N/A	N/A	N/A	N/A	N/A	N/A	N/A	7	7	7	0	1	0	2	7	5	3	6	3	7	7
193	2020-09-24 00:08:55	2020-09-24 00:23:40	Sevilla	Entre 50.001 y 100.000	Hombre	1947	Universitarios	Sí, es mi vivienda de siempre	Una	Ninguna	Una	Igual		Jubilad@			N/A	N/A	N/A	N/A	N/A	N/A	N/A	N/A	N/A	N/A	N/A		N/A	N/A	N/A	N/A	N/A	N/A	N/A	5	7		0	0		0	0		0	0		7	7
194	2020-09-24 00:09:18	2020-09-24 00:23:52	Zamora	Entre 50.001 y 100.000	Hombre	1949	Bachillerato	Sí, es mi vivienda de siempre	Tres	Ninguna	Dos	Igual	Igual	Jubilad@			N/A	N/A	N/A	N/A	N/A	N/A	N/A	N/A	N/A	N/A	N/A		N/A	N/A	N/A	N/A	N/A	N/A	N/A	0	0	0	3	3	3	0	0	0	0	0	0	0	0
195	2020-09-24 00:09:36	2020-09-24 00:12:55	Sevilla	Entre 400.001 y 1.000.000	Hombre	1958	Universitarios	Sí, es mi vivienda de siempre	Ninguna			Igual	Igual	Soy asalariad@ y salgo de casa para trabajar	... el sector público	No	No	No	No	No	Sí	N/A	N/A	N/A	N/A	N/A	N/A		N/A	N/A	N/A	N/A	N/A	N/A	N/A
196	2020-09-24 00:10:12	2020-09-24 00:10:49	Madrid	Mas de 1.000.000 de habitantes	Hombre	1978	Universitarios										N/A	N/A	N/A	N/A	N/A	N/A	N/A	N/A	N/A	N/A	N/A		N/A	N/A	N/A	N/A	N/A	N/A	N/A
197	2020-09-24 00:10:43	2020-09-24 00:23:36	Madrid	Entre 10.001 y 50.000	Hombre	1977	Universitarios	Sí, es mi vivienda de siempre	Dos	Una	Ninguna	Peor	Mejor	Me despidieron durante el periodo de estado de alarma			N/A	N/A	N/A	N/A	N/A	N/A	N/A	N/A	N/A	N/A	N/A		N/A	N/A	N/A	N/A	N/A	N/A	N/A	3	7	7	1	4	3	0	0	5	3	7	7	7	7
198	2020-09-24 00:15:13	2020-09-24 00:30:24	Asturias	Entre 100.001 y 400.000	Hombre	1946	Universitarios	Sí, es mi vivienda de siempre	Una	Ninguna	Ninguna	Igual	Igual	Jubilad@			N/A	N/A	N/A	N/A	N/A	N/A	N/A	N/A	N/A	N/A	N/A		N/A	N/A	N/A	N/A	N/A	N/A	N/A													3	3
199	2020-09-24 00:15:31	2020-09-24 00:24:43	La Rioja	Entre 100.001 y 400.000	Mujer	1968	Universitarios	Sí, es mi vivienda de siempre	Una	Ninguna	Ninguna	Igual	Igual	Soy asalariad@ y combino teletrabajo y trabajo fuera de casa	... el sector público	No	No	No	No	No	Sí	No	No	No	No	No	Sí		N/A	N/A	N/A	N/A	N/A	N/A	N/A
200	2020-09-24 00:15:52	2020-09-24 00:29:42	Madrid	Mas de 1.000.000 de habitantes	Hombre	1957	Universitarios	Sí, es mi vivienda de siempre	Dos	Ninguna	Ninguna	Igual	Igual	Soy asalariad@ y combino teletrabajo y trabajo fuera de casa	... el sector público	No	No	No	No	No	Sí	No	No	No	No	No	Sí		N/A	N/A	N/A	N/A	N/A	N/A	N/A	0	0		1	1		0	0		0	0		7	7
201	2020-09-24 00:16:19	2020-09-24 00:34:48	Cádiz	Entre 100.001 y 400.000	Hombre	1961	Universitarios	Sí, es mi vivienda de siempre	Ninguna			Igual	Igual	Otro			N/A	N/A	N/A	N/A	N/A	N/A	N/A	N/A	N/A	N/A	N/A		N/A	N/A	N/A	N/A	N/A	N/A	N/A	7	7	7	2	3	3							7	7
202	2020-09-24 00:16:22	2020-09-24 00:28:52	Sevilla	Entre 2.001 y 10.000	Hombre	1968	Universitarios	Sí, es mi vivienda de siempre	Tres	Ninguna	Ninguna	Igual	Igual	Soy autónom@ y combino teletrabajo y trabajo fuera de casa		Sí, peor rendimiento.	Sí	No	No	No	No	No	No	No	No	Sí	No		N/A	N/A	N/A	N/A	N/A	N/A	N/A	1	2		1	1		1	1		0	0		2	4
203	2020-09-24 00:16:35	2020-09-24 00:27:37	Madrid	Entre 2.001 y 10.000	Mujer	1975	Universitarios	Sí, es mi vivienda de siempre	Una	Ninguna	Ninguna	Igual	Igual	Soy asalariad@ y combino teletrabajo y trabajo fuera de casa	... el sector privado	Sí, peor rendimiento.	No	No	No	No	Sí	No	No	No	No	Sí	No		N/A	N/A	N/A	N/A	N/A	N/A	N/A	2	4	3	0	1	0	0	0	0	1	0	0	2	4
204	2020-09-24 00:18:35	2020-09-24 00:28:15	Valencia/València	Entre 400.001 y 1.000.000	Hombre	1977	Universitarios	Sí, es mi vivienda de siempre	Una	Una	Una	Peor	Mejor	Estoy de baja por enfermedad/embarazo			N/A	N/A	N/A	N/A	N/A	N/A	N/A	N/A	N/A	N/A	N/A		N/A	N/A	N/A	N/A	N/A	N/A	N/A	0	0	0	0	0	0	0	0	0	0	0	0	1	1
205	2020-09-24 00:19:16	2020-09-24 00:40:15	Valencia/València	Entre 10.001 y 50.000	Mujer	1976	Universitarios	Sí, es mi vivienda de siempre	Una	Ninguna	Una	Igual		Soy asalariad@ y teletrabajo	... el sector público	Sí, peor rendimiento.	No	Sí	No	Sí	No	No	Sí	Sí	No	No	No		N/A	N/A	N/A	N/A	N/A	N/A	N/A	2	7	7	1	1	1	0	0	0	0	0	0	2	2
206	2020-09-24 00:19:50	2020-09-24 00:30:20	Madrid	Mas de 1.000.000 de habitantes	Mujer	1978	Universitarios	Sí, es mi vivienda de siempre	Dos	Una	Ninguna	Igual	Igual	Soy asalariad@ y teletrabajo	... el sector público	Sí, mayor rendimiento.	No	No	No	No	Sí	No	Sí	Sí	No	No	No		N/A	N/A	N/A	N/A	N/A	N/A	N/A	2	7	7	1	3	2				2	7	2	7	7
207	2020-09-24 00:20:01	2020-09-24 00:38:48	Valencia/València	Entre 400.001 y 1.000.000	Hombre	1950	Universitarios	No, me he cambiado a otra residencia	Una	Ninguna	Una			Jubilad@			N/A	N/A	N/A	N/A	N/A	N/A	N/A	N/A	N/A	N/A	N/A		N/A	N/A	N/A	N/A	N/A	N/A	N/A	7	7	7	3	6	5	0	0	0	7	0	1	7	7
208	2020-09-24 00:20:04	2020-09-24 00:34:36	Alicante/Alacant	Entre 100.001 y 400.000	Mujer	1953	Universitarios	No, me he cambiado a otra residencia	Dos	Ninguna	Una			Jubilad@			N/A	N/A	N/A	N/A	N/A	N/A	N/A	N/A	N/A	N/A	N/A		N/A	N/A	N/A	N/A	N/A	N/A	N/A	7	7	7	2	7								7	7
209	2020-09-24 00:23:39	2020-09-24 00:31:45	Valencia/València	Entre 50.001 y 100.000	Hombre	1992	Universitarios	Sí, necesitaría cambiar, pero no tengo alternativa	Dos	Ninguna	Ninguna	Igual	Igual	Soy asalariad@ y salgo de casa para trabajar	... el sector público	No	No	No	No	No	Sí	N/A	N/A	N/A	N/A	N/A	N/A		N/A	N/A	N/A	N/A	N/A	N/A	N/A	0	0	0	0	0	0	0	0	0	0	0	0	0	0
210	2020-09-24 00:25:03	2020-09-24 00:27:24	León	Entre 100.001 y 400.000	Hombre	1944	Universitarios	Sí, es mi vivienda de siempre	Una	Ninguna	Dos	Igual	Igual	Jubilad@			N/A	N/A	N/A	N/A	N/A	N/A	N/A	N/A	N/A	N/A	N/A		N/A	N/A	N/A	N/A	N/A	N/A	N/A
211	2020-09-24 00:31:10	2020-09-24 00:37:41	Valencia/València	Entre 10.001 y 50.000	Hombre	1992	Universitarios	Sí, es mi vivienda de siempre	Tres	Ninguna	Ninguna	Igual	Igual	Soy estudiante			N/A	N/A	N/A	N/A	N/A	N/A	N/A	N/A	N/A	N/A	N/A	Sí, siento temor de estar en las aulas y contagiarme	Sí	No	No	No	No	No	No	7	7	4	2	2	2	0	0	0	0	0	0	7	7
212	2020-09-24 00:31:49	2020-09-24 00:45:20	Málaga	Entre 400.001 y 1.000.000	Hombre	1968	Universitarios	Sí, es mi vivienda de siempre	Dos	Ninguna	Ninguna	Igual	Igual	Soy asalariad@ y salgo de casa para trabajar	... el sector público	Sí, mayor rendimiento.	No	No	No	No	Sí	N/A	N/A	N/A	N/A	N/A	N/A		N/A	N/A	N/A	N/A	N/A	N/A	N/A	7	7	7	1	1	1	2	6	1				7	7
213	2020-09-24 00:33:05	2020-09-24 00:51:56	Valencia/València	Entre 2.001 y 10.000	Hombre	1979	Universitarios	Sí, es mi vivienda de siempre	Tres	Dos	Una	Mejor	Mejor	Soy asalariad@ y combino teletrabajo y trabajo fuera de casa	... ambos sectores	No	No	No	No	No	Sí	No	No	No	No	Sí	Sí		N/A	N/A	N/A	N/A	N/A	N/A	N/A	1	7	5	0	2	0	0	0	0	2	4	3	5	7
214	2020-09-24 00:33:07	2020-09-24 00:42:33	Valencia/València	Entre 400.001 y 1.000.000	Hombre	1978	Universitarios	No, me he cambiado a otra residencia	Dos	Ninguna	Ninguna	Igual	Igual	Soy autónom@ y teletrabajo		Sí, peor rendimiento.	No	No	No	No	Sí	No	No	Sí	No	No	Sí		N/A	N/A	N/A	N/A	N/A	N/A	N/A	7	7		1	1					2			7	7
215	2020-09-24 00:33:28	2020-09-24 00:41:10	Gipuzkoa	Entre 100.001 y 400.000	Hombre	1988	Universitarios	Sí, es mi vivienda de siempre	Ninguna			Igual	Igual	Soy asalariad@ y salgo de casa para trabajar	... el sector privado	No	No	No	No	No	Sí	N/A	N/A	N/A	N/A	N/A	N/A		N/A	N/A	N/A	N/A	N/A	N/A	N/A	2	7	2	1	1	1							7	7
216	2020-09-24 00:34:03	2020-09-24 00:49:24	Valencia/València	Entre 50.001 y 100.000	Hombre	1987	Universitarios	Sí, es mi vivienda de siempre	Una	Ninguna	Ninguna	Igual	Igual	Soy estudiante			N/A	N/A	N/A	N/A	N/A	N/A	N/A	N/A	N/A	N/A	N/A	Sí, no sé bien cómo se van a dar las clases	No	No	No	No	No	No	Sí	1	1		1	1								6	6
217	2020-09-24 00:40:29	2020-09-24 00:57:12	Valencia/València	Entre 2.001 y 10.000	Mujer	1963	Bachillerato	No, me he cambiado a otra residencia	Ninguna			Igual	Igual	Soy asalariad@ y salgo de casa para trabajar	... el sector público	Sí, mayor rendimiento.	No	No	No	No	Sí	N/A	N/A	N/A	N/A	N/A	N/A		N/A	N/A	N/A	N/A	N/A	N/A	N/A	5	7	5	1	1	1	0	0	0	0	0	0	5	7
218	2020-09-24 00:41:41	2020-09-24 00:51:39	Valencia/València	Menos de 2.000 habitantes	Mujer	1987	Universitarios	No, me he cambiado a otra residencia	Dos	Dos	Dos	Igual	Igual	Soy asalariad@ y salgo de casa para trabajar	... el sector privado	No	No	No	No	No	Sí	N/A	N/A	N/A	N/A	N/A	N/A		N/A	N/A	N/A	N/A	N/A	N/A	N/A
219	2020-09-24 00:41:48	2020-09-24 00:49:17	Valencia/València	Entre 10.001 y 50.000	Hombre	1972	Universitarios	Sí, es mi vivienda de siempre	Una	Ninguna	Ninguna	Peor	Mejor	Parad@ o en excedencia			N/A	N/A	N/A	N/A	N/A	N/A	N/A	N/A	N/A	N/A	N/A		N/A	N/A	N/A	N/A	N/A	N/A	N/A	5	7		3	3		0	2		0	7		4	5
220	2020-09-24 00:42:04	2020-09-24 00:54:08	Valencia/València	Entre 400.001 y 1.000.000	Hombre	1961	Bachillerato	Sí, es mi vivienda de siempre	Tres	Tres	Una		Igual	Soy asalariad@ y combino teletrabajo y trabajo fuera de casa	... el sector privado	No	No	No	No	No	Sí	No	No	No	No	Sí	No		N/A	N/A	N/A	N/A	N/A	N/A	N/A	2	4	2	1	2	1	0	0	0				2	4
221	2020-09-24 00:45:26	2020-09-24 00:59:29	Toledo	Entre 50.001 y 100.000	Mujer	1975	Bachillerato	Sí, es mi vivienda de siempre	Tres	Una		Igual	Igual	Parad@ o en excedencia			N/A	N/A	N/A	N/A	N/A	N/A	N/A	N/A	N/A	N/A	N/A		N/A	N/A	N/A	N/A	N/A	N/A	N/A	0	0		4	7		3	5		3	3		5	5
222	2020-09-24 00:45:52	2020-09-24 00:56:24	Zaragoza	Entre 400.001 y 1.000.000	Hombre	1952	Universitarios	Sí, es mi vivienda de siempre	Una	Ninguna	Ninguna	Igual	Igual	Jubilad@			N/A	N/A	N/A	N/A	N/A	N/A	N/A	N/A	N/A	N/A	N/A		N/A	N/A	N/A	N/A	N/A	N/A	N/A	2	3	4	1	1	1	0	0	0	0	0	0	2	3
223	2020-09-24 00:54:31	2020-09-24 01:03:19	Valencia/València	Entre 400.001 y 1.000.000	Hombre	1951	Universitarios	Sí, es mi vivienda de siempre	Una	Ninguna	Una	Igual	Igual	Jubilad@			N/A	N/A	N/A	N/A	N/A	N/A	N/A	N/A	N/A	N/A	N/A		N/A	N/A	N/A	N/A	N/A	N/A	N/A				3	3								7	7
224	2020-09-24 00:54:44	2020-09-24 01:07:25	Alicante/Alacant	Entre 10.001 y 50.000	Hombre	1965	Bachillerato	Sí, es mi vivienda de siempre	Una	Ninguna	Ninguna	Mejor	Peor	Soy asalariad@ y salgo de casa para trabajar	... el sector privado	Sí, mayor rendimiento.	Sí	No	No	No	No	N/A	N/A	N/A	N/A	N/A	N/A		N/A	N/A	N/A	N/A	N/A	N/A	N/A	1	7	1	0	0	0	0	0	0	0	0	0	7	7
225	2020-09-24 00:54:59	2020-09-24 00:56:46	Valencia/València		Mujer	1997	Universitarios	Sí, es mi vivienda de siempre	Tres	Ninguna	Ninguna	Igual	Igual	Otro			N/A	N/A	N/A	N/A	N/A	N/A	N/A	N/A	N/A	N/A	N/A		N/A	N/A	N/A	N/A	N/A	N/A	N/A
226	2020-09-24 00:57:45	2020-09-24 01:07:41	Barcelona	Mas de 1.000.000 de habitantes	Hombre	1990	Bachillerato	No, me he cambiado a otra residencia	Dos	Ninguna	Una	Mejor	Mejor	Soy asalariad@ y teletrabajo	... el sector privado	No	No	No	No	No	Sí	Sí	No	Sí	No	No	No		N/A	N/A	N/A	N/A	N/A	N/A	N/A	0	5	5	1	1	1							5	5
227	2020-09-24 01:02:56	2020-09-24 01:17:48	Valencia/València	Entre 400.001 y 1.000.000	Hombre	1941	Universitarios	Sí, es mi vivienda de siempre	Ninguna			Igual	Igual	Jubilad@			N/A	N/A	N/A	N/A	N/A	N/A	N/A	N/A	N/A	N/A	N/A		N/A	N/A	N/A	N/A	N/A	N/A	N/A	3	3	3	1	1	1							7	7
228	2020-09-24 01:15:15	2020-09-24 01:27:19	Madrid	Entre 50.001 y 100.000	Hombre	1977	Universitarios	Sí, es mi vivienda de siempre	Una	Ninguna	Una	Mejor	Igual	Soy asalariad@ y teletrabajo	... el sector privado	Sí, peor rendimiento.	Sí	No	No	No	No	No	No	Sí	No	Sí	Sí		N/A	N/A	N/A	N/A	N/A	N/A	N/A	1	3	1	1	1	1	0	0	0	0	0	0	5	6
229	2020-09-24 01:20:02	2020-09-24 01:27:29	Valencia/València	Entre 400.001 y 1.000.000	Hombre	1971	Secundarios	Sí, es mi vivienda de siempre	Ninguna			Igual	Igual	Estoy de baja por enfermedad/embarazo			N/A	N/A	N/A	N/A	N/A	N/A	N/A	N/A	N/A	N/A	N/A		N/A	N/A	N/A	N/A	N/A	N/A	N/A	0	0	0	0	0	0	0	0	0	0	0	0	1	1
230	2020-09-24 01:21:21	2020-09-24 01:29:46	Valencia/València	Entre 10.001 y 50.000	Hombre	1993	Universitarios	Sí, es mi vivienda de siempre	Una	Ninguna	Ninguna	Igual	Peor	Me despidieron durante el periodo de estado de alarma			N/A	N/A	N/A	N/A	N/A	N/A	N/A	N/A	N/A	N/A	N/A		N/A	N/A	N/A	N/A	N/A	N/A	N/A	7	7	7	0	0	0	0	0	0	0	0	0	7	7
231	2020-09-24 01:21:31	2020-09-24 01:38:23	Valencia/València	Entre 400.001 y 1.000.000	Mujer	1957	Universitarios	Sí, es mi vivienda de siempre	Una	Ninguna	Ninguna	Igual	Igual	Jubilad@			N/A	N/A	N/A	N/A	N/A	N/A	N/A	N/A	N/A	N/A	N/A		N/A	N/A	N/A	N/A	N/A	N/A	N/A	7	7	7	5	7	5							7	7
232	2020-09-24 01:31:26	2020-09-24 01:51:27	Valencia/València	Mas de 1.000.000 de habitantes	Hombre	1960	Bachillerato	Sí, es mi vivienda de siempre	Ninguna			Igual	Igual	Soy asalariad@ y salgo de casa para trabajar	... el sector público	No	No	No	No	No	Sí	N/A	N/A	N/A	N/A	N/A	N/A		N/A	N/A	N/A	N/A	N/A	N/A	N/A	0	7	1	6	7	6				5	0	0	6	7
233	2020-09-24 01:31:29	2020-09-24 01:38:45	Valencia/València	Mas de 1.000.000 de habitantes	Hombre	1995	Universitarios	Sí, es mi vivienda de siempre	Tres	Una	Ninguna	Igual	Igual	Soy asalariad@ y teletrabajo	... el sector privado	Sí, peor rendimiento.	No	No	No	No	Sí	No	No	No	No	Sí	No		N/A	N/A	N/A	N/A	N/A	N/A	N/A	1	1	1	0	0	0	1	1	1	1	2	3	1	1
234	2020-09-24 01:36:41	2020-09-24 01:39:07	A Coruña	Entre 100.001 y 400.000	Hombre	1989	Universitarios	Sí, es mi vivienda de siempre	Una	Ninguna	Ninguna	Igual	Igual	Soy asalariad@ y combino teletrabajo y trabajo fuera de casa	... el sector público	Sí, peor rendimiento.	No	No	No	No	Sí	No	Sí	Sí	No	Sí	No		N/A	N/A	N/A	N/A	N/A	N/A	N/A
235	2020-09-24 01:45:40	2020-09-24 02:10:53	Toledo	Entre 50.001 y 100.000	Mujer	1964	Universitarios	Sí, es mi vivienda de siempre	Dos	Ninguna	Una	Igual	Igual	Soy asalariad@ y teletrabajo	... el sector público	Sí, mayor rendimiento.	No	No	No	No	Sí	Sí	No	No	No	No	No		N/A	N/A	N/A	N/A	N/A	N/A	N/A	3	6	6	1	3	6	2	2	2	0	0	0	4	4
236	2020-09-24 01:52:15	2020-09-24 02:03:21	Valencia/València	Entre 2.001 y 10.000	Mujer	1972	Universitarios	Sí, es mi vivienda de siempre	Dos	Una	Ninguna	Igual	Igual	Jubilad@			N/A	N/A	N/A	N/A	N/A	N/A	N/A	N/A	N/A	N/A	N/A		N/A	N/A	N/A	N/A	N/A	N/A	N/A	7	7	7	0	2	0	2	2	2	0	0	0	7	7
237	2020-09-24 02:23:18	2020-09-24 02:34:28	Valencia/València	Entre 50.001 y 100.000	Mujer	1974	Secundarios	Sí, es mi vivienda de siempre	Cuatro	Una	Una			Jubilad@			N/A	N/A	N/A	N/A	N/A	N/A	N/A	N/A	N/A	N/A	N/A		N/A	N/A	N/A	N/A	N/A	N/A	N/A	7	7		0	0
238	2020-09-24 02:24:39	2020-09-24 02:25:14	Valencia/València	Entre 10.001 y 50.000	Hombre	1996	Secundarios										N/A	N/A	N/A	N/A	N/A	N/A	N/A	N/A	N/A	N/A	N/A		N/A	N/A	N/A	N/A	N/A	N/A	N/A
239	2020-09-24 02:26:49	2020-09-24 02:40:38	Barcelona	Entre 50.001 y 100.000	Hombre	1954	Universitarios	Sí, es mi vivienda de siempre	Dos	Ninguna	Ninguna	Igual	Igual	Jubilad@			N/A	N/A	N/A	N/A	N/A	N/A	N/A	N/A	N/A	N/A	N/A		N/A	N/A	N/A	N/A	N/A	N/A	N/A	3	3	3	0	0	0	0	0	0	0	0	0	3	3
240	2020-09-24 03:13:31	2020-09-24 03:24:55	Albacete	Entre 100.001 y 400.000	Hombre		Universitarios	Sí, es mi vivienda de siempre	Ninguna					Soy asalariad@ y salgo de casa para trabajar	... el sector público	Sí, peor rendimiento.	No	No	No	No	Sí	N/A	N/A	N/A	N/A	N/A	N/A		N/A	N/A	N/A	N/A	N/A	N/A	N/A	0	0	0	7	7	7	0	0	0	0	0	0	0	0
241	2020-09-24 04:01:41	2020-09-24 04:13:14	Madrid	Mas de 1.000.000 de habitantes	Mujer	1948	Secundarios	No, me he cambiado a otra residencia	Ninguna					Jubilad@			N/A	N/A	N/A	N/A	N/A	N/A	N/A	N/A	N/A	N/A	N/A		N/A	N/A	N/A	N/A	N/A	N/A	N/A	4	4	4		1	1
242	2020-09-24 04:04:29	2020-09-24 04:14:52		Entre 400.001 y 1.000.000	Hombre	1984	Universitarios	Sí, es mi vivienda de siempre	Una	Ninguna	Una	Igual	Igual	Soy asalariad@ y combino teletrabajo y trabajo fuera de casa	... el sector privado	No	No	No	No	No	Sí	No	No	No	Sí	No	No		N/A	N/A	N/A	N/A	N/A	N/A	N/A	0	7	0	0	7	0							5	7
243	2020-09-24 04:12:59	2020-09-24 04:25:51	Cádiz	Entre 100.001 y 400.000	Hombre	1974	Formación profesional	Sí, es mi vivienda de siempre	Ninguna			Igual	Igual	Soy asalariad@ y salgo de casa para trabajar	... ambos sectores	Sí, peor rendimiento.	Sí	No	No	No	No	N/A	N/A	N/A	N/A	N/A	N/A		N/A	N/A	N/A	N/A	N/A	N/A	N/A	6	7	7	1	1	1							6	7
244	2020-09-24 04:34:35	2020-09-24 04:49:52	Las Palmas	Entre 10.001 y 50.000	Hombre	1972	Bachillerato	Sí, es mi vivienda de siempre	Una	Ninguna	Una	Peor	Peor	Soy asalariad@ y combino teletrabajo y trabajo fuera de casa	... el sector público	Sí, mayor rendimiento.	No	No	Sí	No	No	No	No	No	No	Sí	No		N/A	N/A	N/A	N/A	N/A	N/A	N/A	7	7	7	2	2	2	0	0	0	2	0	1	7	7
245	2020-09-24 04:37:46	2020-09-24 04:57:36	Valencia/València	Entre 2.001 y 10.000	Hombre	1962	Universitarios	Sí, es mi vivienda de siempre	Dos	Ninguna	Ninguna	Peor	Mejor	Soy autónom@ y combino teletrabajo y trabajo fuera de casa		No	Sí	No	No	No	No	No	No	No	No	No	Sí		N/A	N/A	N/A	N/A	N/A	N/A	N/A
246	2020-09-24 04:43:51	2020-09-24 04:55:57	Valencia/València	Entre 400.001 y 1.000.000	Hombre	1957	Universitarios	Sí, es mi vivienda de siempre	Una	Ninguna	Una	Peor	Igual	Soy asalariad@ y salgo de casa para trabajar	... el sector público	Sí, peor rendimiento.	No	No	No	No	Sí	N/A	N/A	N/A	N/A	N/A	N/A		N/A	N/A	N/A	N/A	N/A	N/A	N/A	5	7	5	3	5	4	0	0	0	0	0	0	3	5
247	2020-09-24 05:14:57	2020-09-24 05:26:10	Las Palmas	Entre 100.001 y 400.000	Mujer	1988	Universitarios	Sí, es mi vivienda de siempre	Una	Ninguna	Ninguna	Peor	Igual	Soy asalariad@ y teletrabajo	... el sector privado	No	No	No	No	No	Sí	No	No	No	No	No	Sí		N/A	N/A	N/A	N/A	N/A	N/A	N/A	1	1		1	1								6	6
248	2020-09-24 05:21:20	2020-09-24 05:38:11	Valencia/València	Entre 10.001 y 50.000	Hombre	1962	Bachillerato	Sí, es mi vivienda de siempre	Tres	Ninguna	Ninguna	Igual		Soy autónom@ y salgo de casa para trabajar		No	Sí	No	No	No	No	N/A	N/A	N/A	N/A	N/A	N/A		N/A	N/A	N/A	N/A	N/A	N/A	N/A
249	2020-09-24 05:33:55	2020-09-24 05:50:35	Alicante/Alacant	Entre 50.001 y 100.000	Hombre	1945	Universitarios	Sí, es mi vivienda de siempre	Una	Ninguna	Una	Igual	Igual	Jubilad@			N/A	N/A	N/A	N/A	N/A	N/A	N/A	N/A	N/A	N/A	N/A		N/A	N/A	N/A	N/A	N/A	N/A	N/A	7	7	7	3	3	3							7	7
250	2020-09-24 05:34:38	2020-09-24 05:44:24	Valencia/València	Entre 400.001 y 1.000.000	Hombre	1964	Universitarios	Sí, es mi vivienda de siempre	Tres	Ninguna	Ninguna	Igual	Igual	Soy asalariad@ y combino teletrabajo y trabajo fuera de casa	... el sector privado	No	Sí	No	No	No	No	No	No	No	No	Sí	No		N/A	N/A	N/A	N/A	N/A	N/A	N/A	2	5	5	0	0	0	0	0	0	0	0	0	4	5
251	2020-09-24 05:37:43	2020-09-24 05:55:33	Valencia/València	Entre 50.001 y 100.000	Hombre	1969	Bachillerato	Sí, es mi vivienda de siempre	Dos	Ninguna	Ninguna	Igual	Igual	Soy asalariad@ y salgo de casa para trabajar	... el sector privado	Sí, mayor rendimiento.	Sí	No	No	No	No	N/A	N/A	N/A	N/A	N/A	N/A		N/A	N/A	N/A	N/A	N/A	N/A	N/A	2	4		0	3		0	0		0	0		3	6
252	2020-09-24 05:41:56	2020-09-24 05:44:12	Las Palmas	Entre 100.001 y 400.000	Mujer	1983	Universitarios	Sí, es mi vivienda de siempre	Dos	Ninguna	Una						N/A	N/A	N/A	N/A	N/A	N/A	N/A	N/A	N/A	N/A	N/A		N/A	N/A	N/A	N/A	N/A	N/A	N/A
253	2020-09-24 05:56:33	2020-09-24 06:09:22	Madrid	Mas de 1.000.000 de habitantes	Mujer	1981	Universitarios	Sí, es mi vivienda de siempre	Una	Ninguna	Ninguna	Igual	Peor	Soy asalariad@ y teletrabajo	... el sector privado	No	No	No	No	No	Sí	No	No	No	Sí	Sí	No		N/A	N/A	N/A	N/A	N/A	N/A	N/A	5	5	5	1	1	1	0	0	0	0	0	0	5	5
254	2020-09-24 06:07:59	2020-09-24 06:22:21	Madrid	Entre 100.001 y 400.000	Hombre	1970	Universitarios	Sí, es mi vivienda de siempre	Tres	Una	Ninguna	Igual	Igual	Soy asalariad@ y teletrabajo	... el sector privado	No	No	No	No	No	Sí	No	No	Sí	No	Sí	Sí		N/A	N/A	N/A	N/A	N/A	N/A	N/A	0	0	0	1	1	1	1	1	1				7	7
255	2020-09-24 06:15:19	2020-09-24 06:37:37	Valencia/València	Entre 10.001 y 50.000	Hombre	1976	Universitarios	Sí, es mi vivienda de siempre	Una	Ninguna	Ninguna	Igual	Igual	Soy asalariad@ y teletrabajo	... el sector público	Sí, mayor rendimiento.	No	No	No	No	Sí	Sí	No	Sí	No	No	No		N/A	N/A	N/A	N/A	N/A	N/A	N/A	0	6	6	0	0	1							5	6
256	2020-09-24 06:19:45	2020-09-24 06:28:56	Illes Balears	Entre 10.001 y 50.000	Hombre	1984	Universitarios	Sí, es mi vivienda de siempre	Una	Una	Ninguna	Igual	Igual	Soy asalariad@ y combino teletrabajo y trabajo fuera de casa	... el sector público	Sí, mayor rendimiento.	No	No	No	No	Sí	No	Sí	No	No	Sí	No		N/A	N/A	N/A	N/A	N/A	N/A	N/A	7	7	7	1	1	1	7	7	7	7	7	7	6	7
257	2020-09-24 06:20:40	2020-09-24 06:30:49	Valencia/València	Entre 2.001 y 10.000	Hombre	1963	Universitarios	Sí, es mi vivienda de siempre	Dos	Ninguna	Ninguna	Igual	Igual	Soy asalariad@ y salgo de casa para trabajar	... el sector público	No	No	No	No	No	Sí	N/A	N/A	N/A	N/A	N/A	N/A		N/A	N/A	N/A	N/A	N/A	N/A	N/A	0	0	0	5	5	5	0	0	0	0	0	0	6	6
258	2020-09-24 06:28:10	2020-09-24 06:39:43	Valencia/València	Entre 2.001 y 10.000	Mujer	1971	Universitarios	No, me he cambiado a otra residencia	Tres	Dos	Ninguna	Peor	Peor	Soy autónom@ y teletrabajo		No	No	No	No	Sí	No	No	Sí	No	No	Sí	Sí		N/A	N/A	N/A	N/A	N/A	N/A	N/A	2	7		2	5		5	5		2	2		2	7
259	2020-09-24 06:38:02	2020-09-24 06:38:31	Valencia/València	Entre 400.001 y 1.000.000	Hombre	1990	Universitarios										N/A	N/A	N/A	N/A	N/A	N/A	N/A	N/A	N/A	N/A	N/A		N/A	N/A	N/A	N/A	N/A	N/A	N/A
260	2020-09-24 06:38:12	2020-09-24 06:51:10	Pontevedra	Menos de 2.000 habitantes	Mujer	1965	Universitarios	Sí, es mi vivienda de siempre	Una	Ninguna	Ninguna	Igual	Igual	Soy asalariad@ y teletrabajo	... el sector privado	Sí, mayor rendimiento.	No	No	No	No	Sí	No	No	Sí	No	No	No		N/A	N/A	N/A	N/A	N/A	N/A	N/A	0	5	5	5	5	7							5	5
261	2020-09-24 06:38:43	2020-09-24 06:45:19		Entre 50.001 y 100.000	Hombre	1984	Formación profesional	Sí, es mi vivienda de siempre	Dos	Una	Ninguna	Igual	Igual	Soy asalariad@ y salgo de casa para trabajar	... el sector privado	No	No	No	No	No	Sí	N/A	N/A	N/A	N/A	N/A	N/A		N/A	N/A	N/A	N/A	N/A	N/A	N/A	5	7	5	3	3	3	0	0	0	7	7	7	6	7
262	2020-09-24 06:39:05	2020-09-24 06:49:46	Valencia/València	Entre 400.001 y 1.000.000	Hombre	1990	Universitarios	Sí, es mi vivienda de siempre	Dos	Ninguna	Dos	Mejor	Igual	Soy asalariad@ y salgo de casa para trabajar	... el sector público	No	No	No	No	No	Sí	N/A	N/A	N/A	N/A	N/A	N/A		N/A	N/A	N/A	N/A	N/A	N/A	N/A	2	4	2	4	6	4	0	0	0	0	0	0	2	4
263	2020-09-24 06:44:06	2020-09-24 06:57:36	Castellón/Castelló	Entre 2.001 y 10.000	Mujer	1993	Universitarios	Sí, es mi vivienda de siempre	Tres	Ninguna	Una	Igual	Igual	Soy asalariad@ y salgo de casa para trabajar	... ambos sectores	No	No	No	No	No	Sí	N/A	N/A	N/A	N/A	N/A	N/A		N/A	N/A	N/A	N/A	N/A	N/A	N/A	0	0	0	0	0	0	0	0	0	0	0	0	2	2
264	2020-09-24 06:44:26	2020-09-24 06:55:07	Valencia/València	Entre 400.001 y 1.000.000	Hombre	1962	Universitarios	Sí, es mi vivienda de siempre	Una	Ninguna	Ninguna	Igual	Igual	Soy asalariad@ y salgo de casa para trabajar	... el sector público	Sí, mayor rendimiento.	No	No	No	No	Sí	N/A	N/A	N/A	N/A	N/A	N/A		N/A	N/A	N/A	N/A	N/A	N/A	N/A													3	3
265	2020-09-24 06:46:06	2020-09-24 06:51:28	Valencia/València	Entre 10.001 y 50.000	Hombre	1973	Universitarios	Sí, es mi vivienda de siempre	Cinco o más	Ninguna	Ninguna	Igual	Igual	Soy asalariad@ y salgo de casa para trabajar	... el sector público	Sí, mayor rendimiento.	No	No	No	No	Sí	N/A	N/A	N/A	N/A	N/A	N/A		N/A	N/A	N/A	N/A	N/A	N/A	N/A	5	5		0	7		7	7		7	7		7	7
266	2020-09-24 06:49:41	2020-09-24 07:06:03	Castellón/Castelló	Entre 10.001 y 50.000	Hombre	1965	Universitarios	Sí, es mi vivienda de siempre	Tres	Ninguna	Ninguna	Igual	Igual	Soy asalariad@ y combino teletrabajo y trabajo fuera de casa	... el sector público	Sí, peor rendimiento.	No	No	No	No	Sí	No	No	No	No	Sí	No		N/A	N/A	N/A	N/A	N/A	N/A	N/A	2	7											7	7
267	2020-09-24 06:50:57	2020-09-24 07:03:02	Barcelona	Entre 10.001 y 50.000	Hombre	1980	Universitarios	Sí, es mi vivienda de siempre	Tres	Dos	Ninguna	Igual	Igual	Soy asalariad@ y teletrabajo	... el sector privado	No	No	No	No	No	Sí	Sí	No	Sí	No	No	No		N/A	N/A	N/A	N/A	N/A	N/A	N/A	1	6	5	0	1	1	2	3	2	3	5	3
268	2020-09-24 06:51:04	2020-09-24 06:51:50															N/A	N/A	N/A	N/A	N/A	N/A	N/A	N/A	N/A	N/A	N/A		N/A	N/A	N/A	N/A	N/A	N/A	N/A
269	2020-09-24 06:52:01	2020-09-24 07:07:39	Asturias	Entre 100.001 y 400.000	Mujer	1969	Universitarios	No, he vuelto a mi residencia habitual	Tres	Ninguna	Ninguna	Mejor	Igual	Soy asalariad@ y salgo de casa para trabajar	... el sector público	No	Sí	Sí	Sí	Sí	No	N/A	N/A	N/A	N/A	N/A	N/A		N/A	N/A	N/A	N/A	N/A	N/A	N/A	5	7	5	0	3	0	7	0	7	7	0	7	4	7
270	2020-09-24 06:53:15	2020-09-24 07:04:38	Valencia/València	Entre 2.001 y 10.000	Hombre	1949	Universitarios	Sí, es mi vivienda de siempre	Una	Ninguna	Una			Jubilad@			N/A	N/A	N/A	N/A	N/A	N/A	N/A	N/A	N/A	N/A	N/A		N/A	N/A	N/A	N/A	N/A	N/A	N/A										5	0	5
271	2020-09-24 06:57:02	2020-09-24 07:08:01	Valencia/València	Entre 50.001 y 100.000	Mujer	1968	Secundarios	Sí, es mi vivienda de siempre	Dos	Ninguna	Ninguna	Igual	Igual	Parad@ o en excedencia			N/A	N/A	N/A	N/A	N/A	N/A	N/A	N/A	N/A	N/A	N/A		N/A	N/A	N/A	N/A	N/A	N/A	N/A	7	7	7	7	7	7	0	0	0	0	0	0	7	7
272	2020-09-24 07:02:49	2020-09-24 07:04:59	Valencia/València	Entre 10.001 y 50.000	Hombre	1972	Universitarios	Sí, es mi vivienda de siempre	Una	Ninguna	Una	Igual	Peor	Estoy en un ERTE			N/A	N/A	N/A	N/A	N/A	N/A	N/A	N/A	N/A	N/A	N/A		N/A	N/A	N/A	N/A	N/A	N/A	N/A
273	2020-09-24 07:03:49	2020-09-24 07:15:26	Valencia/València	Mas de 1.000.000 de habitantes	Mujer	1968	Universitarios	Sí, es mi vivienda de siempre	Cuatro	Tres	Una	Igual	Igual	Soy asalariad@ y combino teletrabajo y trabajo fuera de casa	... el sector público	Sí, peor rendimiento.	No	No	No	No	Sí	Sí	Sí	No	Sí	Sí	No		N/A	N/A	N/A	N/A	N/A	N/A	N/A	5	5	5	0	7	1	3	7	3	0	0	0	5	5
274	2020-09-24 07:05:26	2020-09-24 07:17:03	Valencia/València	Entre 2.001 y 10.000	Mujer	1991	Universitarios	Sí, aunque no es mi residencia habitual	Ninguna			Peor	Mejor	Me despidieron durante el periodo de estado de alarma			N/A	N/A	N/A	N/A	N/A	N/A	N/A	N/A	N/A	N/A	N/A		N/A	N/A	N/A	N/A	N/A	N/A	N/A	3	3	3	1	1	1	0	0	0	0	0	0	7	7
275	2020-09-24 07:05:40	2020-09-24 07:15:19	Valencia/València	Entre 400.001 y 1.000.000	Hombre	1984	Universitarios	Sí, es mi vivienda de siempre	Una	Ninguna	Ninguna	Igual	Igual	Soy autónom@ y teletrabajo		No	No	No	No	No	Sí	No	Sí	Sí	No	Sí	No		N/A	N/A	N/A	N/A	N/A	N/A	N/A	2	7	4	1	2	2	0	0	0	0	0	0	7	7
276	2020-09-24 07:08:39	2020-09-24 07:47:29	Madrid	Mas de 1.000.000 de habitantes	Mujer	1978	Universitarios	Sí, es mi vivienda de siempre	Una	Ninguna	Ninguna	Igual	Igual	Soy asalariad@ y teletrabajo	... el sector privado	No	No	No	No	No	Sí	No	No	No	No	No	Sí		N/A	N/A	N/A	N/A	N/A	N/A	N/A	7	7		1	1		0	0		0	0		7	7
277	2020-09-24 07:15:16	2020-09-24 07:23:47						Sí, es mi vivienda de siempre	Dos	Una	Una	Igual		Soy asalariad@ y salgo de casa para trabajar	... el sector público	No	No	No	No	No	Sí	N/A	N/A	N/A	N/A	N/A	N/A		N/A	N/A	N/A	N/A	N/A	N/A	N/A	5	5	7	2	4	2	5	7	5	5	7	7	5	7
278	2020-09-24 07:21:35	2020-09-24 07:30:39	Valencia/València	Entre 10.001 y 50.000	Hombre	1991	Universitarios	Sí, es mi vivienda de siempre	Dos	Ninguna	Una	Igual	Igual	Soy asalariad@ y combino teletrabajo y trabajo fuera de casa	... el sector privado		No	No	No	No	Sí	No	No	Sí	No	No	No		N/A	N/A	N/A	N/A	N/A	N/A	N/A	3	6	4	1	1	1							3	3
279	2020-09-24 07:22:09	2020-09-24 07:32:29	Valencia/València	Mas de 1.000.000 de habitantes	Mujer	1983	Universitarios	Sí, es mi vivienda de siempre	Ninguna			Igual	Igual	Soy asalariad@ y salgo de casa para trabajar	... el sector público	Sí, mayor rendimiento.	Sí	No	No	No	No	N/A	N/A	N/A	N/A	N/A	N/A		N/A	N/A	N/A	N/A	N/A	N/A	N/A	5	5		2	4		0	0		0	0		7	7
280	2020-09-24 07:24:46	2020-09-24 07:33:17	Cádiz	Entre 10.001 y 50.000	Hombre	1971	Universitarios	Sí, es mi vivienda de siempre	Cuatro	Tres	Una	Igual	Igual	Soy asalariad@ y salgo de casa para trabajar	... el sector público	Sí, peor rendimiento.	No	No	No	No	Sí	N/A	N/A	N/A	N/A	N/A	N/A		N/A	N/A	N/A	N/A	N/A	N/A	N/A	3	4		7	4		2	4		7	7		3	3
281	2020-09-24 07:25:56	2020-09-24 07:38:52	Málaga	Entre 400.001 y 1.000.000	Hombre	1944	Universitarios	Sí, es mi vivienda de siempre	Una	Una	Ninguna		Igual	Otro			N/A	N/A	N/A	N/A	N/A	N/A	N/A	N/A	N/A	N/A	N/A		N/A	N/A	N/A	N/A	N/A	N/A	N/A		7	2		0	0		0	0		0	0		7
282	2020-09-24 07:26:02	2020-09-24 07:39:02	Valencia/València				Formación profesional	Sí, es mi vivienda de siempre	Cuatro	Una	Ninguna	Igual	Igual	Estoy de baja por enfermedad/embarazo			N/A	N/A	N/A	N/A	N/A	N/A	N/A	N/A	N/A	N/A	N/A		N/A	N/A	N/A	N/A	N/A	N/A	N/A	7	7		7	7		0	0		0	0		7	7
283	2020-09-24 07:28:12	2020-09-24 07:38:10	Alicante/Alacant	Entre 100.001 y 400.000	Hombre	1970	Bachillerato	Sí, es mi vivienda de siempre	Tres	Dos	Ninguna	Igual	Igual	Soy asalariad@ y salgo de casa para trabajar	... el sector público	No	No	No	No	No	Sí	N/A	N/A	N/A	N/A	N/A	N/A		N/A	N/A	N/A	N/A	N/A	N/A	N/A	1	3	1	2	2	2	0	0	0	0	0	0	3	5
284	2020-09-24 07:28:37	2020-09-24 07:40:54	Valencia/València	Entre 400.001 y 1.000.000	Hombre	1964	Formación profesional	Sí, es mi vivienda de siempre	Dos	Una	Ninguna	Igual	Igual	Soy asalariad@ y salgo de casa para trabajar	... el sector privado	No	No	No	No	No	Sí	N/A	N/A	N/A	N/A	N/A	N/A		N/A	N/A	N/A	N/A	N/A	N/A	N/A	3	7	3	2	2	2	2	5	2	2	2	2	7	7
285	2020-09-24 07:28:53	2020-09-24 07:40:02	Valencia/València	Entre 10.001 y 50.000	Hombre	1989	Universitarios	Sí, es mi vivienda de siempre	Tres	Una	Dos	Peor	Igual	Parad@ o en excedencia			N/A	N/A	N/A	N/A	N/A	N/A	N/A	N/A	N/A	N/A	N/A		N/A	N/A	N/A	N/A	N/A	N/A	N/A	2	1	2	0	0	0	0	0	0	0	0	0	0	0
286	2020-09-24 07:29:08	2020-09-24 07:40:13	Valencia/València	Entre 400.001 y 1.000.000	Mujer	1983	Universitarios	Sí, es mi vivienda de siempre	Una	Ninguna	Ninguna	Igual	Igual	Soy asalariad@ y salgo de casa para trabajar	... el sector público	Sí, peor rendimiento.	No	No	No	No	Sí	N/A	N/A	N/A	N/A	N/A	N/A		N/A	N/A	N/A	N/A	N/A	N/A	N/A	5	7	5	0	0	0	0	0	0	0	0	0	7	7
287	2020-09-24 07:37:01	2020-09-24 07:46:12	Valencia/València	Entre 400.001 y 1.000.000	Hombre	1969	Universitarios	Sí, es mi vivienda de siempre	Una	Ninguna	Una	Peor	Peor	Soy asalariad@ y combino teletrabajo y trabajo fuera de casa	... el sector privado	Sí, peor rendimiento.	No	No	No	No	Sí	Sí	No	Sí	No	No	Sí		N/A	N/A	N/A	N/A	N/A	N/A	N/A	2	4	1	0	2	0							2	4
288	2020-09-24 07:37:59	2020-09-24 07:51:44	Castellón/Castelló	Entre 10.001 y 50.000	Hombre	1974	Universitarios	Sí, aunque no es mi residencia habitual	Dos	Una	Ninguna	Igual	Peor	Soy asalariad@ y combino teletrabajo y trabajo fuera de casa	... ambos sectores	Sí, mayor rendimiento.	No	No	No	No	Sí	No	Sí	Sí	No	No	No		N/A	N/A	N/A	N/A	N/A	N/A	N/A	2	4		1	1		0	0		5	6		2	2
289	2020-09-24 07:41:02	2020-09-24 08:08:49	Valencia/València	Entre 10.001 y 50.000	Mujer	1957	Bachillerato	No, he vuelto a mi residencia habitual	Tres	Ninguna	Una	Igual	Igual	Soy asalariad@ y salgo de casa para trabajar	... el sector público	No	No	No	No	No	Sí	N/A	N/A	N/A	N/A	N/A	N/A		N/A	N/A	N/A	N/A	N/A	N/A	N/A	6	7	6	7	7	7	1	0	0	2	0	1	5	5
290	2020-09-24 07:42:07	2020-09-24 07:54:32	Valencia/València			1972	Universitarios	Sí, es mi vivienda de siempre	Ninguna			Igual	Igual	Soy asalariad@ y salgo de casa para trabajar	... el sector público	No	No	No	No	No	Sí	N/A	N/A	N/A	N/A	N/A	N/A		N/A	N/A	N/A	N/A	N/A	N/A	N/A	3	3		0	3		0	0		0	0		5	5
291	2020-09-24 07:42:07	2020-09-24 08:07:40	Lleida	Menos de 2.000 habitantes	Mujer	1971	Universitarios	Sí, es mi vivienda de siempre	Tres	Ninguna	Una	Igual	Igual	Soy asalariad@ y salgo de casa para trabajar	... el sector privado	No	No	No	No	No	Sí	N/A	N/A	N/A	N/A	N/A	N/A		N/A	N/A	N/A	N/A	N/A	N/A	N/A	2	6		0	1		0	0		0	0		3	0
292	2020-09-24 07:42:24	2020-09-24 07:44:42	Málaga	Entre 50.001 y 100.000	Hombre	1981	Universitarios	Sí, es mi vivienda de siempre	Tres	Dos	Ninguna	Igual	Igual	Soy asalariad@ y salgo de casa para trabajar	... el sector público	Sí, mayor rendimiento.	No	No	No	No	Sí	N/A	N/A	N/A	N/A	N/A	N/A		N/A	N/A	N/A	N/A	N/A	N/A	N/A
293	2020-09-24 07:43:01	2020-09-24 07:55:46	Asturias	Entre 100.001 y 400.000	Hombre	1981	Bachillerato	Sí, es mi vivienda de siempre	Dos	Ninguna	Ninguna	Igual	Igual	Soy asalariad@ y salgo de casa para trabajar	... el sector privado	No	No	No	No	No	Sí	N/A	N/A	N/A	N/A	N/A	N/A		N/A	N/A	N/A	N/A	N/A	N/A	N/A	3	3	3	4	4	4	1	3	2	7	7	7	4	4
294	2020-09-24 07:44:59	2020-09-24 07:57:42	Valencia/València	Entre 10.001 y 50.000	Mujer	1976	Universitarios	Sí, es mi vivienda de siempre	Dos	Una	Ninguna	Igual	Igual	Soy asalariad@ y salgo de casa para trabajar	... el sector privado	No	No	No	No	No	Sí	N/A	N/A	N/A	N/A	N/A	N/A		N/A	N/A	N/A	N/A	N/A	N/A	N/A	7	2		0	0		0	0		7	2		7	4
295	2020-09-24 07:46:58	2020-09-24 08:29:07	Valencia/València	Entre 400.001 y 1.000.000	Mujer	1977	Universitarios	Sí, es mi vivienda de siempre	Tres	Dos	Ninguna	Igual	Igual	Soy asalariad@ y salgo de casa para trabajar	... el sector público	No	No	No	No	No	Sí	N/A	N/A	N/A	N/A	N/A	N/A		N/A	N/A	N/A	N/A	N/A	N/A	N/A	4	7	7	0	1	0	3	7	3	7	7	7	7	7
296	2020-09-24 07:48:50	2020-09-24 07:59:00	Lleida	Entre 100.001 y 400.000	Hombre	1969	Universitarios	Sí, aunque no es mi residencia habitual	Dos	Ninguna	Dos	Igual	Igual	Soy asalariad@ y combino teletrabajo y trabajo fuera de casa	... el sector público	No	No	No	Sí	No	No	No	No	No	No	Sí	No		N/A	N/A	N/A	N/A	N/A	N/A	N/A	3	0	0	0	0	0	0	0	0	2	0	2	3	0
297	2020-09-24 07:49:14	2020-09-24 08:05:53	Valencia/València	Mas de 1.000.000 de habitantes	Mujer	1949	Formación profesional	Sí, es mi vivienda de siempre	Ninguna			Igual	Igual	Jubilad@			N/A	N/A	N/A	N/A	N/A	N/A	N/A	N/A	N/A	N/A	N/A		N/A	N/A	N/A	N/A	N/A	N/A	N/A	5	7		5	7		0	0		0	0		5	7
298	2020-09-24 07:49:29	2020-09-24 08:04:45	Valladolid	Entre 2.001 y 10.000	Mujer	1970	Universitarios	Sí, es mi vivienda de siempre	Tres	Ninguna	Ninguna	Igual	Igual	Soy asalariad@ y salgo de casa para trabajar	... el sector público	No	No	No	No	No	Sí	N/A	N/A	N/A	N/A	N/A	N/A		N/A	N/A	N/A	N/A	N/A	N/A	N/A	7	7		4	6		5	5		0	2		7	7
299	2020-09-24 07:49:34	2020-09-24 07:58:12	Valencia/València	Entre 2.001 y 10.000	Hombre	1977	Universitarios	Sí, es mi vivienda de siempre	Dos	Una	Una	Igual	Igual	Jubilad@			N/A	N/A	N/A	N/A	N/A	N/A	N/A	N/A	N/A	N/A	N/A		N/A	N/A	N/A	N/A	N/A	N/A	N/A	7	7		0	0		3	3		7	7		7	7
300	2020-09-24 07:52:38	2020-09-24 08:04:26	Valencia/València	Entre 10.001 y 50.000	Hombre	1952	Universitarios	Sí, es mi vivienda de siempre	Dos	Una	Una	Igual		Jubilad@			N/A	N/A	N/A	N/A	N/A	N/A	N/A	N/A	N/A	N/A	N/A		N/A	N/A	N/A	N/A	N/A	N/A	N/A	2	2	2	0	0	0	0	0	0	0	0	0	1	1
301	2020-09-24 07:55:30	2020-09-24 08:05:43	Valencia/València	Entre 50.001 y 100.000	Mujer	1984	Universitarios	No, me he cambiado a otra residencia	Tres	Dos	Una	Peor	Peor	Soy asalariad@ y salgo de casa para trabajar	... el sector público	No	No	Sí	No	No	Sí	N/A	N/A	N/A	N/A	N/A	N/A		N/A	N/A	N/A	N/A	N/A	N/A	N/A	7	7		3	6		3	5		7	7		7	7
302	2020-09-24 07:55:52	2020-09-24 08:10:15	Valencia/València	Entre 10.001 y 50.000	Hombre	1959	Universitarios	Sí, es mi vivienda de siempre	Dos	Ninguna	Una	Igual	Igual	Soy asalariad@ y teletrabajo	... el sector público	Sí, mayor rendimiento.	No	No	No	No	Sí	Sí	No	Sí	No	Sí	No		N/A	N/A	N/A	N/A	N/A	N/A	N/A	0	7	1	0	1	0	0	0	0	0	0	0	0	7
303	2020-09-24 07:56:05	2020-09-24 08:03:25	Barcelona	Entre 10.001 y 50.000	Mujer	1973	Universitarios	Sí, es mi vivienda de siempre	Cuatro	Ninguna	Ninguna	Igual	Igual	Soy autónom@ y teletrabajo		Sí, mayor rendimiento.	Sí	No	No	No	No	No	No	No	No	Sí	Sí		N/A	N/A	N/A	N/A	N/A	N/A	N/A	6	6	6	1	1	1	5	5	5	3	7	3	5	5
304	2020-09-24 07:56:12	2020-09-24 08:12:39	Madrid	Mas de 1.000.000 de habitantes	Hombre	1975	Universitarios	Sí, es mi vivienda de siempre	Una	Ninguna	Ninguna	Igual	Igual	Soy asalariad@ y combino teletrabajo y trabajo fuera de casa	... el sector privado	No	Sí	No	No	No	No	No	No	No	Sí	Sí	No		N/A	N/A	N/A	N/A	N/A	N/A	N/A	3	3		1	1								2	2
305	2020-09-24 07:56:22	2020-09-24 08:09:51	Valencia/València	Entre 400.001 y 1.000.000	Hombre	1943	Universitarios	Sí, es mi vivienda de siempre	Una	Ninguna	Una	Igual	Igual	Jubilad@			N/A	N/A	N/A	N/A	N/A	N/A	N/A	N/A	N/A	N/A	N/A		N/A	N/A	N/A	N/A	N/A	N/A	N/A	0	0	0	0	0	0	0	0	0	0	0	0	0	0
306	2020-09-24 07:57:09	2020-09-24 08:06:26	Valencia/València	Entre 2.001 y 10.000	Hombre	1980	Universitarios	Sí, es mi vivienda de siempre	Tres	Dos	Ninguna	Igual	Igual	Soy asalariad@ y combino teletrabajo y trabajo fuera de casa	... el sector privado	No	No	No	No	No	Sí	No	No	No	No	Sí	No		N/A	N/A	N/A	N/A	N/A	N/A	N/A	1	4	2
307	2020-09-24 07:58:52	2020-09-24 08:06:45	Asturias	Entre 10.001 y 50.000	Hombre	1990	Universitarios	No, me he cambiado a otra residencia	Una	Ninguna	Una	Mejor	Mejor	Soy asalariad@ y combino teletrabajo y trabajo fuera de casa	... el sector público	No	No	No	No	No	Sí	No	No	Sí	No	Sí	Sí		N/A	N/A	N/A	N/A	N/A	N/A	N/A	7	7		1	2								7	7
308	2020-09-24 07:58:54	2020-09-24 07:59:25	Valencia/València	Entre 400.001 y 1.000.000	Hombre	1970	Universitarios										N/A	N/A	N/A	N/A	N/A	N/A	N/A	N/A	N/A	N/A	N/A		N/A	N/A	N/A	N/A	N/A	N/A	N/A
309	2020-09-24 07:59:12	2020-09-24 08:11:37	Valencia/València	Entre 400.001 y 1.000.000	Hombre	1979	Universitarios	Sí, es mi vivienda de siempre	Dos	Ninguna	Una	Igual	Igual	Soy asalariad@ y teletrabajo	... el sector privado	Sí, peor rendimiento.	Sí	No	No	No	No	No	No	No	No	Sí	No		N/A	N/A	N/A	N/A	N/A	N/A	N/A	3	4	4	1	1	1	0	0	0	0	0	0	4	4
310	2020-09-24 07:59:59	2020-09-24 08:10:29	Barcelona	Mas de 1.000.000 de habitantes	Hombre	1949	Universitarios	Sí, es mi vivienda de siempre	Una	Ninguna	Una	Igual	Igual	Jubilad@			N/A	N/A	N/A	N/A	N/A	N/A	N/A	N/A	N/A	N/A	N/A		N/A	N/A	N/A	N/A	N/A	N/A	N/A	7	7	7	7	7	7							7	7
311	2020-09-24 08:00:54	2020-09-24 08:18:00	Alicante/Alacant	Entre 100.001 y 400.000	Hombre	1967	Bachillerato	Sí, es mi vivienda de siempre	Cuatro	Dos	Una	Igual	Igual	Soy asalariad@ y salgo de casa para trabajar	... el sector público	No	No	No	No	No	Sí	N/A	N/A	N/A	N/A	N/A	N/A		N/A	N/A	N/A	N/A	N/A	N/A	N/A				1	1	1	3	6	4	3	5	4	5	7
312	2020-09-24 08:01:23	2020-09-24 08:13:46	Valencia/València	Mas de 1.000.000 de habitantes	Mujer	1948	Bachillerato	Sí, es mi vivienda de siempre	Ninguna			Igual	Igual	Jubilad@			N/A	N/A	N/A	N/A	N/A	N/A	N/A	N/A	N/A	N/A	N/A		N/A	N/A	N/A	N/A	N/A	N/A	N/A	7	7	7	7	7	7							7	7
313	2020-09-24 08:01:28	2020-09-24 08:14:43	Valencia/València	Entre 50.001 y 100.000	Mujer	1974	Formación profesional	Sí, es mi vivienda de siempre	Dos	Ninguna	Una	Igual	Igual	Soy asalariad@ y salgo de casa para trabajar	... el sector privado	No	Sí	No	No	No	No	N/A	N/A	N/A	N/A	N/A	N/A		N/A	N/A	N/A	N/A	N/A	N/A	N/A	6	6	6	1	1	1	5	5	5	0	0	0	6	6
314	2020-09-24 08:02:52	2020-09-24 08:14:04	Burgos	Entre 100.001 y 400.000	Mujer	1970	Universitarios	Sí, es mi vivienda de siempre	Dos	Ninguna	Ninguna	Igual		Soy asalariad@ y salgo de casa para trabajar	... el sector público	Sí, mayor rendimiento.	No	No	No	No	Sí	N/A	N/A	N/A	N/A	N/A	N/A		N/A	N/A	N/A	N/A	N/A	N/A	N/A	2	2	2	1	1	1	7	7	0	7	7	0	7	7
315	2020-09-24 08:05:18	2020-09-24 08:19:49	Alicante/Alacant	Entre 2.001 y 10.000	Hombre	1969	Universitarios	Sí, es mi vivienda de siempre	Cuatro	Ninguna	Ninguna	Igual	Igual	Soy asalariad@ y combino teletrabajo y trabajo fuera de casa	... el sector público	No	No	No	No	No	Sí	Sí	No	Sí	No	No	Sí		N/A	N/A	N/A	N/A	N/A	N/A	N/A	0	0	0	0	0	0	3	3	3	4	4	4	1	1
316	2020-09-24 08:06:59	2020-09-24 08:16:03	Valencia/València	Entre 10.001 y 50.000	Hombre	1979	Universitarios	Sí, es mi vivienda de siempre	Dos	Una	Dos	Igual		Soy asalariad@ y salgo de casa para trabajar	... el sector público	No	No	No	No	No	Sí	N/A	N/A	N/A	N/A	N/A	N/A		N/A	N/A	N/A	N/A	N/A	N/A	N/A	7	7	7	5	5	5				7	7	7	7	7
317	2020-09-24 08:08:50	2020-09-24 08:25:10	Madrid	Mas de 1.000.000 de habitantes	Hombre	1964	Universitarios	No, me he cambiado a otra residencia	Tres	Dos	Ninguna	Mejor	Peor	Soy autónom@ y combino teletrabajo y trabajo fuera de casa		No	Sí	No	No	No	No	No	No	Sí	No	No	No		N/A	N/A	N/A	N/A	N/A	N/A	N/A	0	0	0	0	0	0
318	2020-09-24 08:10:36	2020-09-24 08:18:56	Valencia/València	Entre 400.001 y 1.000.000	Hombre	1981	Universitarios	Sí, es mi vivienda de siempre	Tres	Dos	Una	Igual	Igual	Soy asalariad@ y salgo de casa para trabajar	... el sector público	No	No	No	No	No	Sí	N/A	N/A	N/A	N/A	N/A	N/A		N/A	N/A	N/A	N/A	N/A	N/A	N/A	7	7	7	0	0	0	5	5	5	7	7	7	7	7
319	2020-09-24 08:10:37	2020-09-24 08:27:45	Valencia/València	Entre 400.001 y 1.000.000	Mujer	1972	Bachillerato	Sí, es mi vivienda de siempre	Dos	Ninguna	Ninguna	Mejor	Peor	Soy asalariad@ y combino teletrabajo y trabajo fuera de casa	... el sector público	No	No	No	No	No	Sí	No	No	No	Sí	No	No		N/A	N/A	N/A	N/A	N/A	N/A	N/A	7	7	7	1	1	1							7	7
320	2020-09-24 08:11:20	2020-09-24 08:20:56	Valencia/València	Mas de 1.000.000 de habitantes	Mujer	1995	Universitarios	Sí, es mi vivienda de siempre	Dos	Ninguna	Dos	Igual		Soy asalariad@ y combino teletrabajo y trabajo fuera de casa	... el sector privado	Sí, mayor rendimiento.	No	No	No	No	Sí	Sí	No	Sí	No	No	No		N/A	N/A	N/A	N/A	N/A	N/A	N/A	0	0	0	0	0	0							0	0
321	2020-09-24 08:11:58	2020-09-24 08:24:51	Illes Balears	Entre 10.001 y 50.000	Mujer	1961	Primarios	Sí, es mi vivienda de siempre	Dos	Una	Una	Igual		Soy asalariad@ y combino teletrabajo y trabajo fuera de casa	... el sector público	Sí, peor rendimiento.	No	No	Sí	No	No	No	No	No	No	Sí	No		N/A	N/A	N/A	N/A	N/A	N/A	N/A	7	7	7	7	7	7	0	0	0	0	0	0	7	7
322	2020-09-24 08:12:33	2020-09-24 08:25:34	Valencia/València	Entre 10.001 y 50.000	Hombre	1991	Universitarios	Sí, es mi vivienda de siempre	Una	Ninguna	Una	Igual	Igual	Soy asalariad@ y salgo de casa para trabajar	... el sector privado	Sí, mayor rendimiento.	No	No	No	No	Sí	N/A	N/A	N/A	N/A	N/A	N/A		N/A	N/A	N/A	N/A	N/A	N/A	N/A	6	6	6	0	1	1	0	1	0	1	1	1	3	3
323	2020-09-24 08:12:42	2020-09-24 08:22:54	Málaga	Entre 50.001 y 100.000	Hombre	1950	Bachillerato	Sí, es mi vivienda de siempre	Una	Ninguna	Una			Jubilad@			N/A	N/A	N/A	N/A	N/A	N/A	N/A	N/A	N/A	N/A	N/A		N/A	N/A	N/A	N/A	N/A	N/A	N/A													4	4
324	2020-09-24 08:13:08	2020-09-24 09:52:50	Madrid	Mas de 1.000.000 de habitantes	Hombre	1973	Secundarios	Sí, es mi vivienda de siempre	Una	Ninguna	Ninguna	Igual	Igual	Soy asalariad@ y combino teletrabajo y trabajo fuera de casa	... el sector privado	Sí, mayor rendimiento.	No	No	No	No	Sí	No	No	No	No	Sí	No		N/A	N/A	N/A	N/A	N/A	N/A	N/A	2	5	4	4	5	5	0	0	0	0	0	0
325	2020-09-24 08:15:24	2020-09-24 08:29:45	Alicante/Alacant	Entre 10.001 y 50.000	Hombre	1993	Universitarios	Sí, es mi vivienda de siempre	Tres	Una	Una	Mejor	Peor	Parad@ o en excedencia			N/A	N/A	N/A	N/A	N/A	N/A	N/A	N/A	N/A	N/A	N/A		N/A	N/A	N/A	N/A	N/A	N/A	N/A	2	4	2
326	2020-09-24 08:15:49	2020-09-24 08:28:26	Valencia/València	Entre 2.001 y 10.000	Hombre	1960	Secundarios	Sí, es mi vivienda de siempre	Una	Una	Una	Igual	Igual	Soy asalariad@ y salgo de casa para trabajar	... el sector público	No	No	No	No	No	Sí	N/A	N/A	N/A	N/A	N/A	N/A		N/A	N/A	N/A	N/A	N/A	N/A	N/A	0	0	0	1	7	1							1	1
327	2020-09-24 08:16:24	2020-09-24 08:30:03	Valencia/València	Entre 400.001 y 1.000.000	Hombre	1965	Universitarios	Sí, es mi vivienda de siempre	Tres	Ninguna	Ninguna	Mejor	Peor	Soy autónom@ y salgo de casa para trabajar		Sí, peor rendimiento.	Sí	No	No	No	No	N/A	N/A	N/A	N/A	N/A	N/A		N/A	N/A	N/A	N/A	N/A	N/A	N/A	3	3	3	0	0	0	0	0	0	0	0	0	7	7
328	2020-09-24 08:16:47	2020-09-24 08:31:37	Valencia/València	Entre 400.001 y 1.000.000	Mujer	1973	Universitarios	Sí, es mi vivienda de siempre	Dos	Una	Ninguna	Igual	Igual	Soy asalariad@ y salgo de casa para trabajar	... el sector público	Sí, peor rendimiento.	No	No	No	No	Sí	N/A	N/A	N/A	N/A	N/A	N/A		N/A	N/A	N/A	N/A	N/A	N/A	N/A	4	7	7	3	5	5	2	5	2	2	7	3	5	7
329	2020-09-24 08:17:44	2020-09-24 08:26:48	Valencia/València	Entre 400.001 y 1.000.000	Hombre	1967	Universitarios	Sí, es mi vivienda de siempre	Dos	Ninguna	Ninguna	Igual	Igual	Soy asalariad@ y salgo de casa para trabajar	... el sector público	No	No	No	No	No	Sí	N/A	N/A	N/A	N/A	N/A	N/A		N/A	N/A	N/A	N/A	N/A	N/A	N/A	6	7	6	0	3	0	0	1	0	0	0	0	5	7
330	2020-09-24 08:18:44	2020-09-24 08:32:05	Valencia/València	Entre 400.001 y 1.000.000	Mujer	1954	Universitarios	Sí, es mi vivienda de siempre	Una	Ninguna	Una	Igual	Igual	Jubilad@			N/A	N/A	N/A	N/A	N/A	N/A	N/A	N/A	N/A	N/A	N/A		N/A	N/A	N/A	N/A	N/A	N/A	N/A	6	7	7	0	1	1	0	0	0	0	0	0	6	7
331	2020-09-24 08:19:01	2020-09-24 08:27:22	Lugo	Entre 50.001 y 100.000	Hombre	1975	Universitarios	No, he vuelto a mi residencia habitual	Ninguna			Igual	Igual	Soy asalariad@ y salgo de casa para trabajar	... el sector público	No	No	No	Sí	No	No	N/A	N/A	N/A	N/A	N/A	N/A		N/A	N/A	N/A	N/A	N/A	N/A	N/A	4	0	4	2	2	2	0	0	0	0	0	0	6	6
332	2020-09-24 08:20:01	2020-09-24 08:43:28	Valencia/València	Entre 400.001 y 1.000.000	Hombre	1985	Universitarios	Sí, es mi vivienda de siempre	Una	Ninguna	Ninguna	Mejor	Peor	Soy asalariad@ y combino teletrabajo y trabajo fuera de casa	... ambos sectores	Sí, mayor rendimiento.	Sí	No	No	No	No	No	Sí	No	No	Sí	No		N/A	N/A	N/A	N/A	N/A	N/A	N/A	3	6	4	1	2	1							4	5
333	2020-09-24 08:20:29	2020-09-24 08:25:02	Valencia/València	Mas de 1.000.000 de habitantes	Mujer	1999	Universitarios	Sí, es mi vivienda de siempre	Una	Ninguna	Ninguna	Mejor	Igual	Soy asalariad@ y salgo de casa para trabajar	... el sector público	Sí, mayor rendimiento.	No	No	No	No	Sí	N/A	N/A	N/A	N/A	N/A	N/A		N/A	N/A	N/A	N/A	N/A	N/A	N/A	7	7	7	0	1	0
334	2020-09-24 08:22:05	2020-09-24 08:40:50	Valencia/València	Entre 400.001 y 1.000.000	Hombre	1957	Universitarios	Sí, es mi vivienda de siempre	Tres	Dos	Dos	Igual		Soy asalariad@ y combino teletrabajo y trabajo fuera de casa	... el sector privado	No	No	No	No	No	Sí	No	No	No	No	No	Sí		N/A	N/A	N/A	N/A	N/A	N/A	N/A	2	7	4										7	7
335	2020-09-24 08:26:07	2020-09-24 08:40:41	Alicante/Alacant	Entre 2.001 y 10.000	Hombre	1950	Universitarios	Sí, aunque no es mi residencia habitual	Una	Ninguna	Una	Igual		Jubilad@			N/A	N/A	N/A	N/A	N/A	N/A	N/A	N/A	N/A	N/A	N/A		N/A	N/A	N/A	N/A	N/A	N/A	N/A	7	7	7	1	1	1	0	0	0	1	1	1	3	3
336	2020-09-24 08:29:46	2020-09-24 08:44:39	Valencia/València	Entre 10.001 y 50.000	Hombre	1965	Universitarios	Sí, es mi vivienda de siempre	Una	Una	Una	Igual	Igual	Soy asalariad@ y teletrabajo	... el sector privado	No	Sí	No	No	No	No	Sí	No	Sí	No	Sí	Sí		N/A	N/A	N/A	N/A	N/A	N/A	N/A	6	7	7	0	0	0	0	0	0	0	0	0	6	7
337	2020-09-24 08:29:55	2020-09-24 08:42:26	Valencia/València	Mas de 1.000.000 de habitantes	Hombre	1957	Universitarios	Sí, es mi vivienda de siempre	Dos	Ninguna	Una	Igual	Igual	Jubilad@			N/A	N/A	N/A	N/A	N/A	N/A	N/A	N/A	N/A	N/A	N/A		N/A	N/A	N/A	N/A	N/A	N/A	N/A	7	7	7	1	1	1	0	0	0	1	0	1	7	7
338	2020-09-24 08:29:59	2020-09-24 08:50:51	Valencia/València	Entre 2.001 y 10.000	Hombre	1963	Formación profesional	Sí, es mi vivienda de siempre	Tres	Ninguna	Una	Igual	Igual	Soy asalariad@ y salgo de casa para trabajar	... el sector público		No	No	No	No	Sí	N/A	N/A	N/A	N/A	N/A	N/A		N/A	N/A	N/A	N/A	N/A	N/A	N/A	0	0	0	1	2	1	0	0	0	0	0	0	4	6
339	2020-09-24 08:31:21	2020-09-24 08:50:24	Valencia/València	Mas de 1.000.000 de habitantes	Mujer	1969	Universitarios	Sí, es mi vivienda de siempre	Dos	Una	Ninguna	Igual	Igual	Soy asalariad@ y combino teletrabajo y trabajo fuera de casa	... el sector público	Sí, peor rendimiento.	No	No	No	No	Sí	Sí	No	No	No	Sí	No		N/A	N/A	N/A	N/A	N/A	N/A	N/A	2	4		1	1		2	4		1	5		5	5
340	2020-09-24 08:31:27	2020-09-24 08:39:33	Valladolid	Entre 100.001 y 400.000	Hombre	1980	Universitarios	Sí, es mi vivienda de siempre	Dos	Una	Ninguna	Mejor	Igual	Soy asalariad@ y salgo de casa para trabajar	... el sector público	Sí, peor rendimiento.	No	Sí	No	No	No	N/A	N/A	N/A	N/A	N/A	N/A		N/A	N/A	N/A	N/A	N/A	N/A	N/A	4	7		1	1		1	5		3	6		3	7
341	2020-09-24 08:34:04	2020-09-24 08:47:51	Valencia/València	Entre 2.001 y 10.000	Mujer	1963	Formación profesional	Sí, es mi vivienda de siempre	Dos	Ninguna	Ninguna	Peor	Igual	Soy asalariad@ y salgo de casa para trabajar	... el sector privado	Sí, peor rendimiento.	No	Sí	No	No	No	N/A	N/A	N/A	N/A	N/A	N/A		N/A	N/A	N/A	N/A	N/A	N/A	N/A	7	7	7	3	3	3							7	7
342	2020-09-24 08:35:31	2020-09-24 08:50:32	León	Entre 100.001 y 400.000	Hombre	1944	Universitarios	Sí, es mi vivienda de siempre	Una	Ninguna	Una	Igual	Igual	Jubilad@			N/A	N/A	N/A	N/A	N/A	N/A	N/A	N/A	N/A	N/A	N/A		N/A	N/A	N/A	N/A	N/A	N/A	N/A	1	1					5	5		5	2		7	7
343	2020-09-24 08:36:15	2020-09-24 09:00:50	Asturias	Entre 10.001 y 50.000	Mujer	1978	Universitarios	Sí, es mi vivienda de siempre	Una	Ninguna	Una	Igual	Igual	Soy asalariad@ y teletrabajo	... el sector privado	No	No	No	No	No	Sí	Sí	No	Sí	No	No	No		N/A	N/A	N/A	N/A	N/A	N/A	N/A	2	2	2	5	7	7				4	6	6	2	2
344	2020-09-24 08:37:06	2020-09-24 08:46:09	Asturias	Entre 100.001 y 400.000	Mujer	1992	Universitarios	No, me he cambiado a otra residencia	Una	Ninguna	Una	Peor	Peor	Me despidieron después del periodo de estado de alarma			N/A	N/A	N/A	N/A	N/A	N/A	N/A	N/A	N/A	N/A	N/A		N/A	N/A	N/A	N/A	N/A	N/A	N/A	0	0	0	1	2	1							0	0
345	2020-09-24 08:37:40	2020-09-24 08:45:57	Almeria	Entre 2.001 y 10.000	Hombre	1955	Universitarios	Sí, es mi vivienda de siempre	Una	Ninguna	Una	Igual	Igual	Jubilad@			N/A	N/A	N/A	N/A	N/A	N/A	N/A	N/A	N/A	N/A	N/A		N/A	N/A	N/A	N/A	N/A	N/A	N/A
346	2020-09-24 08:37:42	2020-09-24 08:46:35	Valencia/València	Entre 2.001 y 10.000	Hombre	1965	Universitarios	Sí, es mi vivienda de siempre	Ninguna			Igual	Igual	Soy asalariad@ y salgo de casa para trabajar	... el sector público	No	No	No	No	No	Sí	N/A	N/A	N/A	N/A	N/A	N/A		N/A	N/A	N/A	N/A	N/A	N/A	N/A	6	6	6	1	1	1	0	0	0	3	4	4	6	6
347	2020-09-24 08:38:36	2020-09-24 08:53:32	Valencia/València	Entre 10.001 y 50.000	Mujer	1971	Universitarios	Sí, es mi vivienda de siempre	Una	Ninguna	Ninguna	Igual	Igual	Soy asalariad@ y salgo de casa para trabajar	... el sector público	No	No	No	No	No	Sí	N/A	N/A	N/A	N/A	N/A	N/A		N/A	N/A	N/A	N/A	N/A	N/A	N/A	3	3	3	3	3	3							3	3
348	2020-09-24 08:40:40	2020-09-24 08:54:11	Madrid	Mas de 1.000.000 de habitantes	Hombre	1950	Formación profesional	Sí, es mi vivienda de siempre	Una	Ninguna	Ninguna	Igual	Igual	Jubilad@			N/A	N/A	N/A	N/A	N/A	N/A	N/A	N/A	N/A	N/A	N/A		N/A	N/A	N/A	N/A	N/A	N/A	N/A	2	2	2
349	2020-09-24 08:40:55	2020-09-24 08:54:44	Valencia/València	Entre 2.001 y 10.000	Hombre	1957	Universitarios	Sí, es mi vivienda de siempre	Tres	Ninguna	Ninguna	Igual	Igual	Jubilad@			N/A	N/A	N/A	N/A	N/A	N/A	N/A	N/A	N/A	N/A	N/A		N/A	N/A	N/A	N/A	N/A	N/A	N/A	7	3	7	3	7	5							7	3
350	2020-09-24 08:41:39	2020-09-24 08:57:59	Valencia/València	Entre 10.001 y 50.000	Hombre	1958	Universitarios	Sí, es mi vivienda de siempre	Una	Ninguna	Ninguna	Igual	Igual	Jubilad@			N/A	N/A	N/A	N/A	N/A	N/A	N/A	N/A	N/A	N/A	N/A		N/A	N/A	N/A	N/A	N/A	N/A	N/A	0	0	0	0	0	0	0	0	0	0	0	0	0	0
351	2020-09-24 08:41:50	2020-09-24 08:55:46	Valencia/València	Entre 10.001 y 50.000	Mujer	1993	Universitarios	Sí, es mi vivienda de siempre	Una	Ninguna	Ninguna	Igual	Igual	Parad@ o en excedencia			N/A	N/A	N/A	N/A	N/A	N/A	N/A	N/A	N/A	N/A	N/A		N/A	N/A	N/A	N/A	N/A	N/A	N/A	4	4	4	1	1	1				1	3	0	3	3
352	2020-09-24 08:41:51	2020-09-24 08:57:27	Valencia/València	Entre 2.001 y 10.000	Hombre	1964	Formación profesional	Sí, es mi vivienda de siempre	Tres	Ninguna	Ninguna	Igual	Igual	Soy asalariad@ y salgo de casa para trabajar	... el sector público	No	No	No	No	No	Sí	N/A	N/A	N/A	N/A	N/A	N/A		N/A	N/A	N/A	N/A	N/A	N/A	N/A	0	0		0	1		2	2		0	0		0	0
353	2020-09-24 08:42:01	2020-09-24 08:52:59	Valencia/València	Entre 2.001 y 10.000	Hombre	1969	Universitarios	No, he vuelto a mi residencia habitual	Una	Ninguna	Ninguna	Igual	Mejor	Soy asalariad@ y teletrabajo	... el sector privado	No	No	No	No	No	Sí	No	No	Sí	No	No	No		N/A	N/A	N/A	N/A	N/A	N/A	N/A	5	5	5	1	1	1							5	5
354	2020-09-24 08:42:43	2020-09-24 08:54:18	Valencia/València	Entre 400.001 y 1.000.000	Mujer	1986	Universitarios	Sí, es mi vivienda de siempre	Una	Ninguna	Ninguna	Igual	Igual	Soy asalariad@ y salgo de casa para trabajar	... el sector público	No	No	No	No	No	Sí	N/A	N/A	N/A	N/A	N/A	N/A		N/A	N/A	N/A	N/A	N/A	N/A	N/A	2	7	4	0	1	0	0	0	0	0	0	0	7	7
355	2020-09-24 08:43:46	2020-09-24 09:00:34	Madrid	Mas de 1.000.000 de habitantes	Hombre	1952	Bachillerato	Sí, es mi vivienda de siempre	Una	Ninguna	Una	Igual		Jubilad@			N/A	N/A	N/A	N/A	N/A	N/A	N/A	N/A	N/A	N/A	N/A		N/A	N/A	N/A	N/A	N/A	N/A	N/A	0	0	0	7	7	7							7	7
356	2020-09-24 08:44:04	2020-09-24 08:52:36	Cantabria	Entre 100.001 y 400.000	Hombre	1956	Bachillerato	Sí, es mi vivienda de siempre	Una	Ninguna	Ninguna	Igual	Igual	Soy asalariad@ y salgo de casa para trabajar	... el sector público	No	No	No	No	No	Sí	N/A	N/A	N/A	N/A	N/A	N/A		N/A	N/A	N/A	N/A	N/A	N/A	N/A	3	3	3	1	1	1							7	7
357	2020-09-24 08:44:25	2020-09-24 08:57:08	Albacete	Entre 100.001 y 400.000	Hombre	1963	Universitarios	Sí, es mi vivienda de siempre	Ninguna			Igual	Igual	Soy asalariad@ y salgo de casa para trabajar	... el sector público	No	No	No	No	No	Sí	N/A	N/A	N/A	N/A	N/A	N/A		N/A	N/A	N/A	N/A	N/A	N/A	N/A	7	7	7	2	2	2							7	7
358	2020-09-24 08:46:00	2020-09-24 08:57:22	Valencia/València	Menos de 2.000 habitantes	Mujer	1974	Universitarios	Sí, es mi vivienda de siempre	Tres	Dos	Ninguna	Igual	Igual	Soy asalariad@ y salgo de casa para trabajar	... ambos sectores	No	No	No	No	No	Sí	N/A	N/A	N/A	N/A	N/A	N/A		N/A	N/A	N/A	N/A	N/A	N/A	N/A	0	0	0	0	3	0	4	6	3	5	7	5	0	0
359	2020-09-24 08:46:07	2020-09-24 09:03:25	Valencia/València	Entre 400.001 y 1.000.000		1975	Universitarios		Una	Una	Ninguna	Igual		Estoy de baja por enfermedad/embarazo			N/A	N/A	N/A	N/A	N/A	N/A	N/A	N/A	N/A	N/A	N/A		N/A	N/A	N/A	N/A	N/A	N/A	N/A				1	1	1	6	6	6	2	7	2	7	7
360	2020-09-24 08:46:47	2020-09-24 09:00:31	Valencia/València	Entre 400.001 y 1.000.000	Mujer	1958	Universitarios	Sí, es mi vivienda de siempre	Ninguna			Igual	Igual	Soy asalariad@ y salgo de casa para trabajar	... el sector público	No	No	No	No	No	Sí	N/A	N/A	N/A	N/A	N/A	N/A		N/A	N/A	N/A	N/A	N/A	N/A	N/A	3	7	7	1	1	1
361	2020-09-24 08:47:59	2020-09-24 09:00:12	Valencia/València	Mas de 1.000.000 de habitantes	Mujer	1966	Universitarios	Sí, es mi vivienda de siempre	Tres	Una	Ninguna	Peor	Peor	Me despidieron después del periodo de estado de alarma			N/A	N/A	N/A	N/A	N/A	N/A	N/A	N/A	N/A	N/A	N/A		N/A	N/A	N/A	N/A	N/A	N/A	N/A	0	4	7	0	2	2	2	5	2	3	5	3	4	4
362	2020-09-24 08:48:42	2020-09-24 08:56:38	Castellón/Castelló	Entre 100.001 y 400.000	Mujer	1967	Universitarios	Sí, es mi vivienda de siempre	Ninguna			Igual	Igual	Soy asalariad@ y salgo de casa para trabajar	... el sector público	No	No	Sí	No	No	No	N/A	N/A	N/A	N/A	N/A	N/A		N/A	N/A	N/A	N/A	N/A	N/A	N/A	5	7	5	1	1	1	0	0	0	0	0	0	6	7
363	2020-09-24 08:49:46	2020-09-24 09:01:48		Mas de 1.000.000 de habitantes	Hombre	1951	Primarios	Sí, es mi vivienda de siempre	Una	Ninguna	Una	Igual	Igual	Jubilad@			N/A	N/A	N/A	N/A	N/A	N/A	N/A	N/A	N/A	N/A	N/A		N/A	N/A	N/A	N/A	N/A	N/A	N/A							1	1	1				1	1
364	2020-09-24 08:50:14	2020-09-24 09:03:03	A Coruña	Entre 2.001 y 10.000	Hombre	1982	Universitarios	Sí, es mi vivienda de siempre	Dos	Una	Una	Igual	Igual	Soy asalariad@ y salgo de casa para trabajar	... el sector privado	No	No	No	No	No	Sí	N/A	N/A	N/A	N/A	N/A	N/A		N/A	N/A	N/A	N/A	N/A	N/A	N/A	5	7	4	1	1	1	0	0	0	7	7	7	7	7
365	2020-09-24 08:50:47	2020-09-24 09:01:47	Madrid	Entre 10.001 y 50.000	Hombre	1965	Universitarios	Sí, es mi vivienda de siempre	Ninguna			Peor	Mejor	Soy asalariad@ y teletrabajo	... ambos sectores	No	Sí	No	No	No	No	No	No	No	No	Sí	No		N/A	N/A	N/A	N/A	N/A	N/A	N/A	2	7	5	2	3	2	0	0	0	0	0	0	2	7
366	2020-09-24 08:51:00	2020-09-24 09:07:59	Madrid	Entre 100.001 y 400.000	Hombre	1961	Universitarios	Sí, es mi vivienda de siempre	Una	Ninguna	Una	Igual	Igual	Otro			N/A	N/A	N/A	N/A	N/A	N/A	N/A	N/A	N/A	N/A	N/A		N/A	N/A	N/A	N/A	N/A	N/A	N/A	5	7	6	3	3	3	0	0	0	0	0	0	3	7
367	2020-09-24 08:52:21	2020-09-24 09:02:35	Madrid	Entre 50.001 y 100.000	Hombre	1992	Universitarios	Sí, es mi vivienda de siempre	Cuatro	Ninguna	Una	Mejor	Mejor	Soy asalariad@ y teletrabajo	... el sector privado	Sí, mayor rendimiento.	No	No	No	No	Sí	Sí	No	Sí	No	No	Sí		N/A	N/A	N/A	N/A	N/A	N/A	N/A	4	4	4	1	1	0	0	0	0	0	0	0	5	5
368	2020-09-24 08:52:48	2020-09-24 09:11:21	Madrid	Entre 10.001 y 50.000	Mujer	1980	Universitarios	Sí, es mi vivienda de siempre	Tres	Dos	Ninguna	Igual	Igual	Soy asalariad@ y teletrabajo	... el sector privado	No	Sí	No	No	No	No	Sí	No	Sí	No	Sí	Sí		N/A	N/A	N/A	N/A	N/A	N/A	N/A	0	0	2	2	2	2	3	5	3	7	7	7	3	3
369	2020-09-24 08:53:22	2020-09-24 09:00:52	Madrid	Mas de 1.000.000 de habitantes	Hombre	1982	Universitarios	Sí, necesitaría cambiar, pero no tengo alternativa	Una	Ninguna	Ninguna	Igual	Igual	Soy asalariad@ y combino teletrabajo y trabajo fuera de casa	... el sector público	No	Sí	Sí	No	No	No	Sí	No	Sí	No	No	No		N/A	N/A	N/A	N/A	N/A	N/A	N/A	0	7	7	1	1	1	0	0	0	0	0	0	7	7
370	2020-09-24 08:54:47	2020-09-24 09:05:38	Barcelona	Mas de 1.000.000 de habitantes	Hombre	1945	Universitarios	Sí, es mi vivienda de siempre	Una	Ninguna	Ninguna	Igual	Igual	Jubilad@			N/A	N/A	N/A	N/A	N/A	N/A	N/A	N/A	N/A	N/A	N/A		N/A	N/A	N/A	N/A	N/A	N/A	N/A	1	7	1	0	7	0							3	7
371	2020-09-24 08:55:17	2020-09-24 09:03:38	Valencia/València	Entre 10.001 y 50.000	Hombre	1969	Universitarios	Sí, es mi vivienda de siempre	Tres	Dos	Ninguna	Mejor	Peor	Soy asalariad@ y salgo de casa para trabajar	... el sector público	Sí, mayor rendimiento.	No	No	No	No	Sí	N/A	N/A	N/A	N/A	N/A	N/A		N/A	N/A	N/A	N/A	N/A	N/A	N/A	0	0	0	0	0	0	2	5	4	0	7	0	0	0
372	2020-09-24 08:55:17	2020-09-24 09:04:27	Lugo	Menos de 2.000 habitantes	Hombre	1982	Universitarios	No, me he cambiado a otra residencia	Dos	Ninguna	Dos	Igual	Igual	Realizo trabajo no remunerado en el hogar			N/A	N/A	N/A	N/A	N/A	N/A	N/A	N/A	N/A	N/A	N/A		N/A	N/A	N/A	N/A	N/A	N/A	N/A	2	0	2	2	0	2	0	0	0	1	7	1	7	7
373	2020-09-24 08:55:33	2020-09-24 09:09:37	Valencia/València	Entre 400.001 y 1.000.000	Hombre	1951	Universitarios	Sí, es mi vivienda de siempre	Una	Ninguna	Ninguna			Jubilad@			N/A	N/A	N/A	N/A	N/A	N/A	N/A	N/A	N/A	N/A	N/A		N/A	N/A	N/A	N/A	N/A	N/A	N/A	7	7	7							3	0	3	7	7
374	2020-09-24 08:57:19	2020-09-24 09:09:53	Navarra	Entre 2.001 y 10.000	Hombre	1953	Universitarios	Sí, es mi vivienda de siempre	Una	Ninguna	Ninguna	Igual	Igual	Soy autónom@ y teletrabajo		No	No	No	No	No	Sí	Sí	No	Sí	No	No	No		N/A	N/A	N/A	N/A	N/A	N/A	N/A	1	4					0	3		0	4		2	4
375	2020-09-24 08:59:12	2020-09-24 09:10:01	Almeria	Entre 10.001 y 50.000	Hombre	1975	Universitarios	Sí, es mi vivienda de siempre	Dos	Ninguna	Dos	Igual	Igual	Parad@ o en excedencia			N/A	N/A	N/A	N/A	N/A	N/A	N/A	N/A	N/A	N/A	N/A		N/A	N/A	N/A	N/A	N/A	N/A	N/A	1	0	0	0	0	0	2	1	0	2	0	1	2	0
376	2020-09-24 09:00:14	2020-09-24 09:07:53	Valladolid	Menos de 2.000 habitantes	Mujer	1990	Universitarios	Sí, es mi vivienda de siempre	Una	Ninguna	Ninguna	Mejor	Igual	Otro			N/A	N/A	N/A	N/A	N/A	N/A	N/A	N/A	N/A	N/A	N/A		N/A	N/A	N/A	N/A	N/A	N/A	N/A	7	7	7	1	2	1							5	5
377	2020-09-24 09:01:42	2020-09-24 09:15:13	Toledo	Entre 50.001 y 100.000	Hombre	1969	Universitarios	Sí, es mi vivienda de siempre	Ninguna			Igual	Mejor	Soy asalariad@ y teletrabajo	... el sector público	No	No	No	No	No	Sí	No	No	Sí	No	No	No		N/A	N/A	N/A	N/A	N/A	N/A	N/A	2	7	6	1	1	1
378	2020-09-24 09:02:52	2020-09-24 09:17:23	Valencia/València	Entre 400.001 y 1.000.000	Hombre	1963	Bachillerato	Sí, es mi vivienda de siempre	Una	Ninguna	Ninguna		Igual	Soy asalariad@ y salgo de casa para trabajar	... el sector público	Sí, peor rendimiento.	No	No	No	No	Sí	N/A	N/A	N/A	N/A	N/A	N/A		N/A	N/A	N/A	N/A	N/A	N/A	N/A	2	2	2	1	1	1							5	5
379	2020-09-24 09:06:29	2020-09-24 09:16:27	Alicante/Alacant	Entre 10.001 y 50.000	Mujer	1963	Secundarios	Sí, es mi vivienda de siempre	Una	Ninguna	Ninguna	Igual	Igual	Parad@ o en excedencia			N/A	N/A	N/A	N/A	N/A	N/A	N/A	N/A	N/A	N/A	N/A		N/A	N/A	N/A	N/A	N/A	N/A	N/A	6	6	6	7	7	7	3	0	0	0	4	5	7	7
380	2020-09-24 09:08:32	2020-09-24 09:20:32	Valencia/València	Entre 400.001 y 1.000.000	Hombre	1955	Universitarios	Sí, es mi vivienda de siempre		Una	Dos	Igual		Jubilad@			N/A	N/A	N/A	N/A	N/A	N/A	N/A	N/A	N/A	N/A	N/A		N/A	N/A	N/A	N/A	N/A	N/A	N/A	7	7	7	7	7	7	0	0	0	0	0	5	7	7
381	2020-09-24 09:08:38	2020-09-24 09:20:35	Valencia/València	Entre 400.001 y 1.000.000	Mujer	1992	Universitarios	No, me he cambiado a otra residencia	Una	Ninguna	Ninguna	Igual		Soy asalariad@ y combino teletrabajo y trabajo fuera de casa	... el sector público	Sí, mayor rendimiento.	No	No	No	No	Sí	No	No	No	No	Sí	No		N/A	N/A	N/A	N/A	N/A	N/A	N/A	2	7	2	1	1	1	0	0	0	0	0	0	5	7
382	2020-09-24 09:10:03	2020-09-24 09:22:36	Salamanca	Entre 100.001 y 400.000	Hombre	1989	Universitarios	Sí, aunque no es mi residencia habitual	Dos	Ninguna	Una	Igual	Mejor	Soy asalariad@ y teletrabajo	... el sector público	No	No	No	No	No	Sí	No	No	Sí	No	No	No		N/A	N/A	N/A	N/A	N/A	N/A	N/A	0	0	5	1	0	0	0	0	0	0	0	0	5	0
383	2020-09-24 09:10:42	2020-09-24 09:25:41	Valencia/València	Entre 50.001 y 100.000	Hombre	1942	Universitarios	No, me he cambiado a otra residencia	Una	Ninguna	Una	Igual	Igual	Jubilad@			N/A	N/A	N/A	N/A	N/A	N/A	N/A	N/A	N/A	N/A	N/A		N/A	N/A	N/A	N/A	N/A	N/A	N/A													5	5
384	2020-09-24 09:11:53	2020-09-24 09:30:09	Las Palmas	Entre 100.001 y 400.000	Mujer	1983	Universitarios	Sí, es mi vivienda de siempre	Dos	Ninguna	Una	Peor	Igual	Soy asalariad@ y salgo de casa para trabajar	... el sector privado	Sí, peor rendimiento.	No	No	No	No	Sí	N/A	N/A	N/A	N/A	N/A	N/A		N/A	N/A	N/A	N/A	N/A	N/A	N/A	0	0	0	1	2	2	0	0	0	2	0	5	2	4
385	2020-09-24 09:12:53	2020-09-24 09:25:34	Valencia/València	Entre 50.001 y 100.000	Hombre	1970	Universitarios	Sí, es mi vivienda de siempre	Tres	Dos	Ninguna	Igual		Soy asalariad@ y salgo de casa para trabajar	... el sector privado	No	No	No	No	No	No	N/A	N/A	N/A	N/A	N/A	N/A		N/A	N/A	N/A	N/A	N/A	N/A	N/A	7	7		2	2		5	5		7	7		7	7
386	2020-09-24 09:13:04	2020-09-24 09:22:25	Murcia	Entre 100.001 y 400.000	Hombre	1981	Universitarios	Sí, es mi vivienda de siempre	Ninguna			Mejor	Igual	Soy asalariad@ y teletrabajo	... el sector público	Sí, mayor rendimiento.	No	No	No	No	Sí	Sí	No	Sí	No	Sí	No		N/A	N/A	N/A	N/A	N/A	N/A	N/A	0	7	5	1	1	1	0	0	0	0	0	0	5	7
387	2020-09-24 09:13:21	2020-09-24 09:28:40	Zaragoza	Entre 10.001 y 50.000	Mujer	1973	Universitarios	Sí, es mi vivienda de siempre	Dos	Una	Ninguna	Igual	Mejor	Soy asalariad@ y combino teletrabajo y trabajo fuera de casa	... el sector público	Sí, mayor rendimiento.	No	No	No	No	Sí	No	No	Sí	No	No	No		N/A	N/A	N/A	N/A	N/A	N/A	N/A	1	1	1	2	2	2	7	7	7	7	7	7	5	3
388	2020-09-24 09:13:28	2020-09-24 09:23:50	Valencia/València	Entre 50.001 y 100.000	Hombre	1955	Bachillerato	Sí, es mi vivienda de siempre	Una	Ninguna	Ninguna	Igual	Igual	Soy asalariad@ y salgo de casa para trabajar	... el sector público	Sí, peor rendimiento.	No	No	No	No	Sí	N/A	N/A	N/A	N/A	N/A	N/A		N/A	N/A	N/A	N/A	N/A	N/A	N/A	1	1	1	0	0	0	0	0	0	1	1	1	1	1
389	2020-09-24 09:15:02	2020-09-24 09:25:00	Valencia/València	Menos de 2.000 habitantes	Hombre	1965	Bachillerato	Sí, es mi vivienda de siempre	Ninguna			Igual	Igual	Soy asalariad@ y salgo de casa para trabajar	... el sector público	Sí, peor rendimiento.	No	No	No	No	Sí	N/A	N/A	N/A	N/A	N/A	N/A		N/A	N/A	N/A	N/A	N/A	N/A	N/A	7	7	7	3	3	3	0	0	0	0	0	0	7	7
390	2020-09-24 09:16:52	2020-09-24 09:55:20	Valencia/València	Entre 2.001 y 10.000	Mujer	1972	Universitarios	Sí, es mi vivienda de siempre	Tres	Dos	Ninguna	Igual	Igual	Soy asalariad@ y salgo de casa para trabajar	... el sector público	No	No	Sí	No	No	No	N/A	N/A	N/A	N/A	N/A	N/A		N/A	N/A	N/A	N/A	N/A	N/A	N/A	0	7	0	1	7	1	2	2	2	3	4	3	7	7
391	2020-09-24 09:17:11	2020-09-24 09:28:39	Valencia/València	Entre 10.001 y 50.000	Mujer	1984	Universitarios	Sí, es mi vivienda de siempre	Dos	Una	Una	Mejor	Mejor	Soy asalariad@ y teletrabajo	... el sector privado	No	No	No	No	No	Sí	No	No	Sí	No	No	No		N/A	N/A	N/A	N/A	N/A	N/A	N/A	4	7	6	1	1	1				5	7	6	7	7
392	2020-09-24 09:18:41	2020-09-24 09:44:20	Valencia/València	Entre 400.001 y 1.000.000	Hombre	1980	Universitarios	Sí, es mi vivienda de siempre	Tres	Dos	Una	Igual	Igual	Soy asalariad@ y salgo de casa para trabajar	... el sector público	Sí, mayor rendimiento.	No	No	No	No	Sí	N/A	N/A	N/A	N/A	N/A	N/A		N/A	N/A	N/A	N/A	N/A	N/A	N/A	0	0	0	0	0	0	5	5	5	7	7	7	2	1
393	2020-09-24 09:19:32	2020-09-24 09:26:50	Valencia/València	Entre 400.001 y 1.000.000	Mujer	1985	Universitarios	No, he vuelto a mi residencia habitual	Tres	Ninguna	Ninguna	Igual	Igual	Soy asalariad@ y salgo de casa para trabajar	... el sector público	No	No	Sí	No	No	No	N/A	N/A	N/A	N/A	N/A	N/A		N/A	N/A	N/A	N/A	N/A	N/A	N/A	4	1	5	1	0	1	0	0	0	0	0	0	4	1
394	2020-09-24 09:19:53	2020-09-24 09:24:21		Entre 400.001 y 1.000.000	Hombre	1965	Universitarios	Sí, es mi vivienda de siempre	Tres	Ninguna	Ninguna						N/A	N/A	N/A	N/A	N/A	N/A	N/A	N/A	N/A	N/A	N/A		N/A	N/A	N/A	N/A	N/A	N/A	N/A
395	2020-09-24 09:20:47	2020-09-24 09:34:09	Valencia/València	Entre 400.001 y 1.000.000	Mujer	1952	Universitarios	Sí, es mi vivienda de siempre	Ninguna			Mejor	Igual	Jubilad@			N/A	N/A	N/A	N/A	N/A	N/A	N/A	N/A	N/A	N/A	N/A		N/A	N/A	N/A	N/A	N/A	N/A	N/A	7	7	7	3	3	3	0	0	0	0	0	0	7	7
396	2020-09-24 09:21:35	2020-09-24 10:11:26	Murcia	Entre 100.001 y 400.000	Mujer	1975	Universitarios	Sí, es mi vivienda de siempre	Una	Ninguna	Ninguna	Igual	Igual	Soy asalariad@ y salgo de casa para trabajar	... el sector público	No	No	No	No	No	Sí	N/A	N/A	N/A	N/A	N/A	N/A		N/A	N/A	N/A	N/A	N/A	N/A	N/A	0	0	0	0	0	0	0	0	0	0	0	0	7	7
397	2020-09-24 09:23:57	2020-09-24 09:34:57	Valencia/València	Entre 400.001 y 1.000.000	Hombre	1960	Universitarios	Sí, es mi vivienda de siempre	Una	Ninguna	Una	Igual	Igual	Soy asalariad@ y salgo de casa para trabajar	... el sector público	Sí, peor rendimiento.	No	No	No	No	Sí	N/A	N/A	N/A	N/A	N/A	N/A		N/A	N/A	N/A	N/A	N/A	N/A	N/A	3	3	3	3	3	3	0	0	0	0	0	0	3	3
398	2020-09-24 09:25:14	2020-09-24 09:27:13	Madrid	Mas de 1.000.000 de habitantes	Hombre	1965	Universitarios	Sí, es mi vivienda de siempre	Una	Ninguna	Ninguna	Igual	Igual	Soy asalariad@ y combino teletrabajo y trabajo fuera de casa	... el sector público	No	No	No	No	No	Sí	No	Sí	No	No	No	No		N/A	N/A	N/A	N/A	N/A	N/A	N/A
399	2020-09-24 09:27:12	2020-09-24 09:37:28	Madrid	Entre 50.001 y 100.000	Hombre	1976	Formación profesional	Sí, es mi vivienda de siempre	Tres	Dos	Ninguna	Igual	Igual	Soy asalariad@ y salgo de casa para trabajar	... el sector privado	No	No	No	No	No	Sí	N/A	N/A	N/A	N/A	N/A	N/A		N/A	N/A	N/A	N/A	N/A	N/A	N/A	0	7	0	0	5	0	2	7	2	7	7	7	5	7
400	2020-09-24 09:28:44	2020-09-24 09:43:13	Málaga	Entre 50.001 y 100.000	Mujer	1976	Formación profesional	Sí, es mi vivienda de siempre	Una	Ninguna	Ninguna	Igual	Igual	Parad@ o en excedencia			N/A	N/A	N/A	N/A	N/A	N/A	N/A	N/A	N/A	N/A	N/A		N/A	N/A	N/A	N/A	N/A	N/A	N/A	2	5	2	0	1	0							6	6
401	2020-09-24 09:29:02	2020-09-24 09:48:22	Valencia/València	Entre 50.001 y 100.000	Hombre	1955	Bachillerato	Sí, es mi vivienda de siempre	Tres	Una	Una	Igual	Igual	Jubilad@			N/A	N/A	N/A	N/A	N/A	N/A	N/A	N/A	N/A	N/A	N/A		N/A	N/A	N/A	N/A	N/A	N/A	N/A	0	0	0	0	0	0	0	0	0	7	7	7	0	0
402	2020-09-24 09:30:10	2020-09-24 09:40:29	Granada	Entre 100.001 y 400.000	Hombre	1983	Universitarios	Sí, es mi vivienda de siempre	Dos	Una	Ninguna	Igual	Igual	Soy asalariad@ y salgo de casa para trabajar	... el sector público	No	No	No	Sí	No	No	N/A	N/A	N/A	N/A	N/A	N/A		N/A	N/A	N/A	N/A	N/A	N/A	N/A	2	7	2	1	2	1	2	0	4	7	7	7	7	7
403	2020-09-24 09:30:20	2020-09-24 09:49:50	Madrid	Mas de 1.000.000 de habitantes	Mujer	1972	Universitarios	Sí, es mi vivienda de siempre	Ninguna			Igual	Igual	Soy asalariad@ y combino teletrabajo y trabajo fuera de casa	... el sector privado	Sí, mayor rendimiento.	No	No	No	No	Sí	Sí	No	Sí	No	No	No		N/A	N/A	N/A	N/A	N/A	N/A	N/A	2	7		1	1								4	7
404	2020-09-24 09:30:24	2020-09-24 09:41:41	Barcelona	Entre 50.001 y 100.000	Mujer	1996	Universitarios	Sí, es mi vivienda de siempre	Una	Ninguna	Ninguna	Igual	Mejor	Soy asalariad@ y salgo de casa para trabajar	... el sector privado	No	No	No	No	No	Sí	N/A	N/A	N/A	N/A	N/A	N/A		N/A	N/A	N/A	N/A	N/A	N/A	N/A	0	7	5	1	2	1	0	0	0	0	0	0	7	7
405	2020-09-24 09:30:40	2020-09-24 09:44:12		Entre 100.001 y 400.000	Hombre	1983	Universitarios	Sí, es mi vivienda de siempre	Dos	Una	Ninguna	Mejor	Mejor	Soy asalariad@ y teletrabajo	... el sector privado	No	No	No	No	No	Sí	No	No	Sí	No	No	No		N/A	N/A	N/A	N/A	N/A	N/A	N/A	4	4	4	1	1	1	0	0	0	7	7	7	5	5
406	2020-09-24 09:31:23	2020-09-24 09:39:45	Castellón/Castelló	Entre 10.001 y 50.000	Hombre	1969	Universitarios	No, me he cambiado a otra residencia	Tres	Dos	Una	Igual	Igual	Soy asalariad@ y salgo de casa para trabajar	... el sector público	No	No	No	No	No	Sí	N/A	N/A	N/A	N/A	N/A	N/A		N/A	N/A	N/A	N/A	N/A	N/A	N/A	7	7		1	1		7	6		7	7		7	7
407	2020-09-24 09:33:29	2020-09-24 09:43:10	Córdoba	Entre 100.001 y 400.000	Hombre	1971	Universitarios	Sí, es mi vivienda de siempre	Dos	Una	Ninguna	Igual	Igual	Soy asalariad@ y teletrabajo	... el sector público	No	No	No	No	No	Sí	No	No	No	No	Sí	No		N/A	N/A	N/A	N/A	N/A	N/A	N/A	1	2	1	1	5	1	4	6	2	4	7	4	4	5
408	2020-09-24 09:33:34	2020-09-24 09:36:04	Valencia/València	Mas de 1.000.000 de habitantes	Hombre	1996	Universitarios	No, me he cambiado a otra residencia	Dos	Ninguna	Ninguna	Mejor	Igual	Soy asalariad@ y salgo de casa para trabajar	... ambos sectores	Sí, peor rendimiento.	No	No	No	No	Sí	N/A	N/A	N/A	N/A	N/A	N/A		N/A	N/A	N/A	N/A	N/A	N/A	N/A
409	2020-09-24 09:34:52	2020-09-24 09:46:59	Valencia/València	Entre 400.001 y 1.000.000	Mujer	1952	Universitarios	No, he vuelto a mi residencia habitual	Una	Ninguna	Una	Igual	Igual	Jubilad@			N/A	N/A	N/A	N/A	N/A	N/A	N/A	N/A	N/A	N/A	N/A		N/A	N/A	N/A	N/A	N/A	N/A	N/A	7	7	7	1	1	1	0	0	0	0	0	0	7	7
410	2020-09-24 09:35:44	2020-09-24 09:46:49	Madrid	Mas de 1.000.000 de habitantes	Hombre	1950	Bachillerato	Sí, es mi vivienda de siempre	Ninguna			Igual	Igual	Jubilad@			N/A	N/A	N/A	N/A	N/A	N/A	N/A	N/A	N/A	N/A	N/A		N/A	N/A	N/A	N/A	N/A	N/A	N/A	7	7	7	2	2	2
411	2020-09-24 09:35:48	2020-09-24 09:44:03	Valencia/València	Entre 400.001 y 1.000.000	Hombre	1971	Universitarios	Sí, es mi vivienda de siempre	Dos	Una	Ninguna	Igual	Igual	Soy asalariad@ y salgo de casa para trabajar	... el sector público	No	No	No	Sí	No	No	N/A	N/A	N/A	N/A	N/A	N/A		N/A	N/A	N/A	N/A	N/A	N/A	N/A	2	6	2	1	1	1	0	5	0	7	7	7	6	7
412	2020-09-24 09:38:00	2020-09-24 09:46:46	Madrid	Mas de 1.000.000 de habitantes	Mujer	1982	Universitarios	Sí, es mi vivienda de siempre	Tres	Dos	Ninguna	Igual	Igual	Soy asalariad@ y salgo de casa para trabajar	... el sector público	Sí, peor rendimiento.	No	No	No	No	Sí	N/A	N/A	N/A	N/A	N/A	N/A		N/A	N/A	N/A	N/A	N/A	N/A	N/A	4	7	4	0	1	1	0	5	0	7	7	7	3	5
413	2020-09-24 09:41:59	2020-09-24 09:54:28	Valencia/València	Entre 50.001 y 100.000	Hombre	1974	Universitarios	Sí, es mi vivienda de siempre	Tres	Una	Una	Peor	Mejor	Parad@ o en excedencia			N/A	N/A	N/A	N/A	N/A	N/A	N/A	N/A	N/A	N/A	N/A		N/A	N/A	N/A	N/A	N/A	N/A	N/A	5	7	7	1	5	1	5	7	7	5	7	7	5	7
414	2020-09-24 09:42:26	2020-09-24 09:57:59	Madrid	Entre 10.001 y 50.000	Hombre	1976	Formación profesional	Sí, es mi vivienda de siempre	Cuatro	Dos	Ninguna			Soy asalariad@ y salgo de casa para trabajar	... el sector privado	No	Sí	No	No	No	No	N/A	N/A	N/A	N/A	N/A	N/A		N/A	N/A	N/A	N/A	N/A	N/A	N/A	7	7		2	2		2	7		7	7		7	7
415	2020-09-24 09:44:33	2020-09-24 09:54:36	Valencia/València	Entre 10.001 y 50.000	Hombre	1968	Universitarios	Sí, es mi vivienda de siempre	Tres	Ninguna	Una	Peor	Mejor	Soy asalariad@ y teletrabajo	... el sector privado	Sí, mayor rendimiento.	No	No	No	No	Sí	No	No	No	Sí	No	No		N/A	N/A	N/A	N/A	N/A	N/A	N/A	3	7	6	2	2	2	5	5	5	0	0	0	6	7
416	2020-09-24 09:44:54	2020-09-24 09:55:22	Valencia/València	Entre 2.001 y 10.000	Mujer	1977	Universitarios	Sí, es mi vivienda de siempre	Una	Ninguna	Ninguna	Igual	Igual	Soy asalariad@ y teletrabajo	... el sector privado	No	No	No	No	No	Sí	Sí	No	Sí	No	Sí	No		N/A	N/A	N/A	N/A	N/A	N/A	N/A	0	4	4	0	1	0							5	5
417	2020-09-24 09:45:40	2020-09-24 09:47:41	Valencia/València	Mas de 1.000.000 de habitantes	Mujer	1991	Universitarios	Sí, es mi vivienda de siempre	Una	Ninguna	Ninguna	Igual	Igual	Otro			N/A	N/A	N/A	N/A	N/A	N/A	N/A	N/A	N/A	N/A	N/A		N/A	N/A	N/A	N/A	N/A	N/A	N/A
418	2020-09-24 09:46:01	2020-09-24 09:59:57	Madrid	Mas de 1.000.000 de habitantes	Mujer	1959	Universitarios	No, me he cambiado a otra residencia	Una	Ninguna	Ninguna	Igual	Igual	Parad@ o en excedencia			N/A	N/A	N/A	N/A	N/A	N/A	N/A	N/A	N/A	N/A	N/A		N/A	N/A	N/A	N/A	N/A	N/A	N/A	5	7		0	7		0	0		1	0		5	7
419	2020-09-24 09:46:31	2020-09-24 09:49:40	Barcelona	Entre 50.001 y 100.000	Hombre	1979	Universitarios	Sí, es mi vivienda de siempre	Dos	Una	Ninguna	Igual	Igual	Soy asalariad@ y combino teletrabajo y trabajo fuera de casa	... el sector privado	Sí, mayor rendimiento.	Sí	No	No	No	No	Sí	No	Sí	No	No	No		N/A	N/A	N/A	N/A	N/A	N/A	N/A
420	2020-09-24 09:46:33	2020-09-24 10:00:08	Valencia/València	Entre 10.001 y 50.000	Mujer	1969	Universitarios	Sí, es mi vivienda de siempre	Dos	Ninguna	Una	Peor	Peor	Soy asalariad@ y combino teletrabajo y trabajo fuera de casa	... el sector público	No	No	No	Sí	No	No	No	No	Sí	No	Sí	No		N/A	N/A	N/A	N/A	N/A	N/A	N/A	3	7	7	1	1	1	2	2	2	2	1	2	7	7
421	2020-09-24 09:46:54	2020-09-24 09:59:08	Valencia/València	Entre 400.001 y 1.000.000	Hombre	1982	Universitarios	Sí, es mi vivienda de siempre	Cuatro	Tres	Ninguna	Mejor	Mejor	Soy asalariad@ y salgo de casa para trabajar	... el sector público	Sí, peor rendimiento.	No	No	No	No	Sí	N/A	N/A	N/A	N/A	N/A	N/A		N/A	N/A	N/A	N/A	N/A	N/A	N/A	4	6	1	0	1	0	0	2	0	7	7	4	6	4
422	2020-09-24 09:46:56	2020-09-24 09:56:34		Entre 100.001 y 400.000	Hombre	1987	Universitarios	Sí, es mi vivienda de siempre	Una	Ninguna	Ninguna	Igual	Igual	Soy asalariad@ y teletrabajo	... el sector privado	Sí, peor rendimiento.	No	No	No	No	Sí	No	No	No	No	Sí	No		N/A	N/A	N/A	N/A	N/A	N/A	N/A	6	5	2	2	1	1							7	7
423	2020-09-24 09:47:44	2020-09-24 10:07:08	Castellón/Castelló	Entre 100.001 y 400.000	Hombre	1971	Universitarios	No, me he cambiado a otra residencia	Una	Ninguna	Una	Peor	Peor	Soy asalariad@ y salgo de casa para trabajar	... el sector privado	No	Sí	No	No	No	No	N/A	N/A	N/A	N/A	N/A	N/A		N/A	N/A	N/A	N/A	N/A	N/A	N/A	7	7	7	1	1	1							4	7
424	2020-09-24 09:51:16	2020-09-24 09:55:59	Valencia/València	Mas de 1.000.000 de habitantes	Hombre	1992	Universitarios	No, me he cambiado a otra residencia	Ninguna			Igual	Igual	Soy asalariad@ y salgo de casa para trabajar	... el sector público	Sí, peor rendimiento.	No	No	No	No	Sí	N/A	N/A	N/A	N/A	N/A	N/A		N/A	N/A	N/A	N/A	N/A	N/A	N/A
425	2020-09-24 09:51:31	2020-09-24 10:02:40	Valencia/València	Entre 400.001 y 1.000.000	Hombre	1966	Universitarios	Sí, es mi vivienda de siempre	Una	Una	Una	Igual	Igual	Parad@ o en excedencia			N/A	N/A	N/A	N/A	N/A	N/A	N/A	N/A	N/A	N/A	N/A		N/A	N/A	N/A	N/A	N/A	N/A	N/A	2	7	2	0	7	0	0	0	0	0	0	0	7	7
426	2020-09-24 09:52:28	2020-09-24 13:02:44	Valencia/València	Entre 50.001 y 100.000	Mujer	1954	Universitarios	Sí, es mi vivienda de siempre	Una	Ninguna	Ninguna	Mejor	Igual	Soy autónom@ y salgo de casa para trabajar		No	Sí	No	No	No	No	N/A	N/A	N/A	N/A	N/A	N/A		N/A	N/A	N/A	N/A	N/A	N/A	N/A	3	7	3	3	3	3							2	4
427	2020-09-24 09:53:32	2020-09-24 10:01:40	Burgos	Entre 10.001 y 50.000	Hombre	1981	Universitarios	Sí, aunque no es mi residencia habitual	Dos	Dos	Una	Igual	Igual	Soy asalariad@ y teletrabajo	... el sector privado	No	Sí	Sí	No	No	No	No	No	No	No	Sí	Sí		N/A	N/A	N/A	N/A	N/A	N/A	N/A	2	4	1	1	1	1							7	4
428	2020-09-24 09:55:50	2020-09-24 10:17:31	Valencia/València			1954	Universitarios	No, he vuelto a mi residencia habitual	Ninguna			Igual	Igual	Jubilad@			N/A	N/A	N/A	N/A	N/A	N/A	N/A	N/A	N/A	N/A	N/A		N/A	N/A	N/A	N/A	N/A	N/A	N/A	6	7	7	3	6	6	0	0	0	0	0	0	6	6
429	2020-09-24 09:56:01	2020-09-24 10:09:13	Cantabria	Entre 10.001 y 50.000	Hombre	1958	Universitarios	Sí, es mi vivienda de siempre	Una	Ninguna	Ninguna	Igual	Igual	Soy asalariad@ y salgo de casa para trabajar	... el sector privado	No	No	No	No	No	Sí	N/A	N/A	N/A	N/A	N/A	N/A		N/A	N/A	N/A	N/A	N/A	N/A	N/A	0	0	0	1	1	1	0	0	0	0	0	0	2	2
430	2020-09-24 09:56:27	2020-09-24 10:07:10	Valencia/València	Entre 2.001 y 10.000	Hombre	1956	Universitarios	Sí, es mi vivienda de siempre	Una	Ninguna	Ninguna	Igual	Igual	Soy asalariad@ y combino teletrabajo y trabajo fuera de casa	... el sector público	No	No	No	No	No	Sí	Sí	No	No	No	Sí	No		N/A	N/A	N/A	N/A	N/A	N/A	N/A	2	5	2	0	1	1
431	2020-09-24 09:57:13	2020-09-24 10:10:42	Valencia/València	Entre 400.001 y 1.000.000	Hombre	1981	Universitarios	Sí, es mi vivienda de siempre	Una	Ninguna	Una	Igual	Igual	Soy asalariad@ y salgo de casa para trabajar	... el sector privado	No	No	No	No	No	Sí	N/A	N/A	N/A	N/A	N/A	N/A		N/A	N/A	N/A	N/A	N/A	N/A	N/A	3	3	3	2	4	4	0	0	0	2	2	2	4	4
432	2020-09-24 09:57:45	2020-09-24 10:07:29	Valencia/València	Entre 50.001 y 100.000	Hombre	1968	Universitarios	Sí, es mi vivienda de siempre	Una	Ninguna	Ninguna	Igual	Igual	Soy asalariad@ y salgo de casa para trabajar	... el sector público	No	Sí	Sí	No	No	No	N/A	N/A	N/A	N/A	N/A	N/A		N/A	N/A	N/A	N/A	N/A	N/A	N/A	0
433	2020-09-24 09:57:55	2020-09-24 10:11:18	Madrid	Entre 100.001 y 400.000	Hombre	1963	Universitarios	Sí, es mi vivienda de siempre	Dos	Ninguna	Ninguna	Igual	Igual	Soy asalariad@ y combino teletrabajo y trabajo fuera de casa	... el sector privado	No	Sí	No	No	No	No	No	No	No	No	Sí	No		N/A	N/A	N/A	N/A	N/A	N/A	N/A	0	0	0	0	0	0							2	4
434	2020-09-24 09:59:20	2020-09-24 10:14:49	Barcelona	Mas de 1.000.000 de habitantes	Hombre	1956	Universitarios	Sí, es mi vivienda de siempre	Una	Ninguna	Ninguna	Igual	Igual	Jubilad@			N/A	N/A	N/A	N/A	N/A	N/A	N/A	N/A	N/A	N/A	N/A		N/A	N/A	N/A	N/A	N/A	N/A	N/A	0	0	0	3	6	3				2	5	2	2	2
435	2020-09-24 09:59:36	2020-09-24 10:13:12	Madrid	Mas de 1.000.000 de habitantes	Mujer	1953	Universitarios	Sí, es mi vivienda de siempre	Una	Ninguna	Ninguna	Igual	Igual	Jubilad@			N/A	N/A	N/A	N/A	N/A	N/A	N/A	N/A	N/A	N/A	N/A		N/A	N/A	N/A	N/A	N/A	N/A	N/A	4	7		2	5								5	7
436	2020-09-24 10:00:58	2020-09-24 10:03:04	Valencia/València	Entre 50.001 y 100.000	Hombre	1994	Universitarios		Cuatro	Ninguna	Ninguna		Peor	Estoy en un ERTE			N/A	N/A	N/A	N/A	N/A	N/A	N/A	N/A	N/A	N/A	N/A		N/A	N/A	N/A	N/A	N/A	N/A	N/A
437	2020-09-24 10:00:58	2020-09-24 10:32:02	Toledo	Entre 50.001 y 100.000	Mujer	1977	Formación profesional	Sí, es mi vivienda de siempre	Una	Una	Ninguna	Igual	Igual	Soy asalariad@ y salgo de casa para trabajar	... el sector público	No	No	No	No	No	Sí	N/A	N/A	N/A	N/A	N/A	N/A		N/A	N/A	N/A	N/A	N/A	N/A	N/A	0	7	7	1	2	2	0	5	5	0	7	7	5	7
438	2020-09-24 10:01:13	2020-09-24 10:09:54	Castellón/Castelló	Entre 100.001 y 400.000	Mujer	1978	Universitarios	No, me he cambiado a otra residencia	Una	Ninguna	Ninguna	Igual	Igual	Soy asalariad@ y salgo de casa para trabajar	... el sector privado	Sí, peor rendimiento.	Sí	Sí	No	No	No	N/A	N/A	N/A	N/A	N/A	N/A		N/A	N/A	N/A	N/A	N/A	N/A	N/A	0	3	2	1	1	1							5	5
439	2020-09-24 10:01:45	2020-09-24 10:03:01	Valencia/València	Entre 400.001 y 1.000.000	Hombre	1953	Universitarios	Sí, es mi vivienda de siempre	Ninguna					Jubilad@			N/A	N/A	N/A	N/A	N/A	N/A	N/A	N/A	N/A	N/A	N/A		N/A	N/A	N/A	N/A	N/A	N/A	N/A
440	2020-09-24 10:01:50	2020-09-24 10:10:23	Valencia/València	Entre 2.001 y 10.000	Mujer	1984	Universitarios	Sí, es mi vivienda de siempre	Tres	Dos	Una	Igual	Peor	Me despidieron durante el periodo de estado de alarma			N/A	N/A	N/A	N/A	N/A	N/A	N/A	N/A	N/A	N/A	N/A		N/A	N/A	N/A	N/A	N/A	N/A	N/A	6	7	6	7	7	7	0	5	0	4	7	4	7	7
441	2020-09-24 10:03:26	2020-09-24 10:15:23	Barcelona	Mas de 1.000.000 de habitantes	Hombre	1962	Universitarios	Sí, aunque no es mi residencia habitual	Ninguna				Igual	Soy asalariad@ y salgo de casa para trabajar	... el sector privado		No	No	No	No	Sí	N/A	N/A	N/A	N/A	N/A	N/A		N/A	N/A	N/A	N/A	N/A	N/A	N/A	0	2	0	0	0	0	0	0	0	0	0	0	2	2
442	2020-09-24 10:04:03	2020-09-24 10:13:46	Castellón/Castelló	Menos de 2.000 habitantes	Hombre	1948	Formación profesional	Sí, es mi vivienda de siempre	Una	Ninguna	Una			Jubilad@			N/A	N/A	N/A	N/A	N/A	N/A	N/A	N/A	N/A	N/A	N/A		N/A	N/A	N/A	N/A	N/A	N/A	N/A	1	1	1	0	0	0	0	0	0	7	0	3	0	0
443	2020-09-24 10:04:33	2020-09-24 10:13:38	Valencia/València	Entre 50.001 y 100.000	Hombre	1976	Universitarios	Sí, es mi vivienda de siempre	Una	Ninguna	Ninguna	Peor	Mejor	Soy asalariad@ y combino teletrabajo y trabajo fuera de casa	... el sector privado	No	No	Sí	Sí	No	No	No	No	Sí	No	Sí	Sí		N/A	N/A	N/A	N/A	N/A	N/A	N/A	0	0	0	1	1	1	0	0	0	0	0	0	3	7
444	2020-09-24 10:04:42	2020-09-24 10:13:56	Valencia/València	Entre 400.001 y 1.000.000	Mujer	1978	Universitarios	Sí, es mi vivienda de siempre	Dos	Ninguna	Ninguna	Mejor	Igual	Soy autónom@ y salgo de casa para trabajar		Sí, mayor rendimiento.	Sí	No	No	No	No	N/A	N/A	N/A	N/A	N/A	N/A		N/A	N/A	N/A	N/A	N/A	N/A	N/A	2	6		0	2		0	0					1	5
445	2020-09-24 10:05:21	2020-09-24 10:18:18	Valencia/València	Entre 400.001 y 1.000.000	Hombre	1970	Universitarios	Sí, es mi vivienda de siempre	Ninguna			Peor	Igual	Soy asalariad@ y salgo de casa para trabajar	... el sector público	No	No	No	No	No	Sí	N/A	N/A	N/A	N/A	N/A	N/A		N/A	N/A	N/A	N/A	N/A	N/A	N/A	0	7	0	1	1	1							6	7
446	2020-09-24 10:06:32	2020-09-24 10:16:31	Murcia	Entre 400.001 y 1.000.000	Hombre	1984	Universitarios	Sí, es mi vivienda de siempre	Tres	Dos	Ninguna	Igual	Igual	Soy asalariad@ y combino teletrabajo y trabajo fuera de casa	... el sector público	No	No	No	No	No	Sí	No	Sí	No	No	Sí	No		N/A	N/A	N/A	N/A	N/A	N/A	N/A	6	3	3	0	1	0	0	5	0	5	7	5	5	7
447	2020-09-24 10:10:15	2020-09-24 10:12:43	Valencia/València	Entre 400.001 y 1.000.000	Hombre	1960	Universitarios	Sí, es mi vivienda de siempre	Una	Ninguna	Ninguna	Igual	Igual	Jubilad@			N/A	N/A	N/A	N/A	N/A	N/A	N/A	N/A	N/A	N/A	N/A		N/A	N/A	N/A	N/A	N/A	N/A	N/A
448	2020-09-24 10:10:17	2020-09-24 10:21:53	Valencia/València	Entre 10.001 y 50.000	Hombre	1969	Universitarios	Sí, es mi vivienda de siempre	Tres	Ninguna	Ninguna	Igual	Igual	Soy autónom@ y combino teletrabajo y trabajo fuera de casa		No	No	No	No	No	Sí	No	No	No	No	Sí	No		N/A	N/A	N/A	N/A	N/A	N/A	N/A	1	6	4	2	3	1	3	5	5	7	7	7	4	4
449	2020-09-24 10:10:27	2020-09-24 11:02:54	Valencia/València	Entre 10.001 y 50.000	Hombre	1963	Universitarios		Una	Ninguna	Ninguna	Peor	Mejor	Otro			N/A	N/A	N/A	N/A	N/A	N/A	N/A	N/A	N/A	N/A	N/A		N/A	N/A	N/A	N/A	N/A	N/A	N/A	2	3	2	0	0	0	0	0	0	2	0	2	2	2
450	2020-09-24 10:10:57	2020-09-24 10:25:23	Zaragoza	Entre 400.001 y 1.000.000	Mujer	1971	Universitarios	Sí, es mi vivienda de siempre	Una	Ninguna	Ninguna	Peor	Peor	Soy autónom@ y combino teletrabajo y trabajo fuera de casa		No	Sí	No	No	No	No	No	No	Sí	No	No	No		N/A	N/A	N/A	N/A	N/A	N/A	N/A	7	7	7	1	5	3							0	0
451	2020-09-24 10:11:56	2020-09-24 10:20:16	Valencia/València	Entre 400.001 y 1.000.000	Hombre	1983	Universitarios	Sí, es mi vivienda de siempre	Dos	Una	Una	Igual	Igual	Soy asalariad@ y salgo de casa para trabajar	... el sector privado	No	No	No	No	No	Sí	N/A	N/A	N/A	N/A	N/A	N/A		N/A	N/A	N/A	N/A	N/A	N/A	N/A	2	4	2	0	0	0	0	0	0	7	7	7	5	5
452	2020-09-24 10:12:27	2020-09-24 10:25:45	Valencia/València	Entre 400.001 y 1.000.000	Hombre	1945	Universitarios	Sí, es mi vivienda de siempre	Una	Ninguna	Una	Igual	Igual	Jubilad@			N/A	N/A	N/A	N/A	N/A	N/A	N/A	N/A	N/A	N/A	N/A		N/A	N/A	N/A	N/A	N/A	N/A	N/A
453	2020-09-24 10:12:33	2020-09-24 10:27:11	Madrid	Entre 50.001 y 100.000	Hombre	1970	Bachillerato	Sí, es mi vivienda de siempre	Cuatro	Dos	Dos	Peor	Mejor	Soy autónom@ y salgo de casa para trabajar		No	Sí	No	No	No	No	N/A	N/A	N/A	N/A	N/A	N/A		N/A	N/A	N/A	N/A	N/A	N/A	N/A	3	7	2	2	3	1	1	2	0	1	4	1	2	7
454	2020-09-24 10:12:55	2020-09-24 10:24:42	Valencia/València	Entre 400.001 y 1.000.000	Hombre	1955	Universitarios	Sí, es mi vivienda de siempre	Una	Ninguna	Ninguna	Igual	Igual	Jubilad@			N/A	N/A	N/A	N/A	N/A	N/A	N/A	N/A	N/A	N/A	N/A		N/A	N/A	N/A	N/A	N/A	N/A	N/A	7	7	7	2	2	2							7	7
455	2020-09-24 10:13:06	2020-09-24 10:24:17		Entre 10.001 y 50.000	Hombre	1975	Universitarios	Sí, es mi vivienda de siempre	Cinco o más	Tres	Ninguna	Igual	Igual	Soy asalariad@ y teletrabajo	... el sector privado	Sí, mayor rendimiento.	No	No	No	No	Sí	No	No	Sí	No	Sí	No		N/A	N/A	N/A	N/A	N/A	N/A	N/A	7	7	7	1	1	1	5	5	5	2	2	2	7	7
456	2020-09-24 10:13:06	2020-09-24 10:13:51	Valencia/València	Entre 10.001 y 50.000	Hombre	1989	Universitarios	Sí, es mi vivienda de siempre	Dos	Ninguna	Ninguna						N/A	N/A	N/A	N/A	N/A	N/A	N/A	N/A	N/A	N/A	N/A		N/A	N/A	N/A	N/A	N/A	N/A	N/A
457	2020-09-24 10:13:09	2020-09-24 10:32:59	Toledo	Entre 50.001 y 100.000	Hombre	1971	Bachillerato	Sí, es mi vivienda de siempre	Una	Ninguna	Ninguna		Igual	Soy asalariad@ y salgo de casa para trabajar	... el sector público	No	No	No	No	No	Sí	N/A	N/A	N/A	N/A	N/A	N/A		N/A	N/A	N/A	N/A	N/A	N/A	N/A	7	7	7	1	3	2							7	7
458	2020-09-24 10:13:32	2020-09-24 10:23:40	Valencia/València	Entre 10.001 y 50.000	Hombre	1997	Universitarios	Sí, es mi vivienda de siempre	Dos	Ninguna	Ninguna	Igual	Igual	Parad@ o en excedencia			N/A	N/A	N/A	N/A	N/A	N/A	N/A	N/A	N/A	N/A	N/A		N/A	N/A	N/A	N/A	N/A	N/A	N/A	7	0		1	0		0	0		0	0		7	0
459	2020-09-24 10:13:49	2020-09-24 10:21:06	Valencia/València	Entre 2.001 y 10.000	Hombre	1957	Universitarios	Sí, es mi vivienda de siempre	Tres	Ninguna	Dos	Igual	Igual	Jubilad@			N/A	N/A	N/A	N/A	N/A	N/A	N/A	N/A	N/A	N/A	N/A		N/A	N/A	N/A	N/A	N/A	N/A	N/A	5	5	5	3	7	3							5	3
460	2020-09-24 10:13:50	2020-09-24 10:26:49	Valencia/València	Entre 400.001 y 1.000.000	Hombre	1960	Universitarios	Sí, es mi vivienda de siempre	Una	Ninguna	Ninguna	Mejor	Igual	Soy asalariad@ y combino teletrabajo y trabajo fuera de casa	... el sector privado	No	Sí	No	No	No	No	No	No	No	No	Sí	No		N/A	N/A	N/A	N/A	N/A	N/A	N/A	0	7	0	0	0	0	0	0	0	0	0	0	4	7
461	2020-09-24 10:15:18	2020-09-24 10:25:48	Valencia/València	Mas de 1.000.000 de habitantes	Hombre	1947	Universitarios	Sí, es mi vivienda de siempre	Una	Ninguna	Una			Jubilad@			N/A	N/A	N/A	N/A	N/A	N/A	N/A	N/A	N/A	N/A	N/A		N/A	N/A	N/A	N/A	N/A	N/A	N/A	1	3	1	0	0	0	3	0	3	5	0	5	2	4
462	2020-09-24 10:15:35	2020-09-24 10:23:13	Valencia/València	Entre 400.001 y 1.000.000	Hombre	1952	Universitarios	No, he vuelto a mi residencia habitual	Una	Ninguna	Una	Igual	Igual	Jubilad@			N/A	N/A	N/A	N/A	N/A	N/A	N/A	N/A	N/A	N/A	N/A		N/A	N/A	N/A	N/A	N/A	N/A	N/A	7	7	7	1	1	1							7	7
463	2020-09-24 10:15:45	2020-09-24 10:18:52	Valencia/València		Mujer	1992	Universitarios	Sí, es mi vivienda de siempre	Una	Ninguna	Ninguna	Igual	Mejor	Soy asalariad@ y salgo de casa para trabajar	... el sector público	Sí, mayor rendimiento.	No	No	No	No	Sí	N/A	N/A	N/A	N/A	N/A	N/A		N/A	N/A	N/A	N/A	N/A	N/A	N/A
464	2020-09-24 10:16:31	2020-09-24 10:24:57	Zaragoza	Entre 400.001 y 1.000.000	Hombre	1978	Universitarios	Sí, es mi vivienda de siempre	Tres	Dos	Ninguna	Igual	Igual	Soy asalariad@ y teletrabajo	... el sector privado	No	No	No	No	No	Sí	No	No	No	No	No	Sí		N/A	N/A	N/A	N/A	N/A	N/A	N/A	7	7	7	0	1	0	0	2	0	5	7	5	7	7
465	2020-09-24 10:17:25	2020-09-24 10:30:43	Alicante/Alacant	Entre 100.001 y 400.000	Hombre	1999	Universitarios	Sí, aunque no es mi residencia habitual	Ninguna			Igual	Igual	Soy estudiante			N/A	N/A	N/A	N/A	N/A	N/A	N/A	N/A	N/A	N/A	N/A	Sí, no sé bien cómo se van a dar las clases	Sí	No	No	No	No	Sí	No	7	7	7	1	2	1							7	7
466	2020-09-24 10:17:35	2020-09-24 10:19:31		Mas de 1.000.000 de habitantes	Mujer	1995	Universitarios	Sí, es mi vivienda de siempre	Tres	Ninguna	Dos	Igual	Igual	Soy estudiante			N/A	N/A	N/A	N/A	N/A	N/A	N/A	N/A	N/A	N/A	N/A	Sí, no he recibido suficiente información	Sí	No	No	No	No	No	No
467	2020-09-24 10:19:51	2020-09-24 10:30:03	Madrid	Mas de 1.000.000 de habitantes	Mujer	1979	Universitarios	No, he vuelto a mi residencia habitual	Una	Una	Ninguna	Igual	Igual	Soy asalariad@ y combino teletrabajo y trabajo fuera de casa	... el sector público	No	No	No	No	No	Sí	No	Sí	No	No	Sí	No		N/A	N/A	N/A	N/A	N/A	N/A	N/A	7	7	7
468	2020-09-24 10:20:23	2020-09-24 10:31:37	Valencia/València	Entre 50.001 y 100.000	Mujer	1982	Universitarios	Sí, es mi vivienda de siempre	Dos	Una	Ninguna	Igual	Igual	Estoy de baja por enfermedad/embarazo			N/A	N/A	N/A	N/A	N/A	N/A	N/A	N/A	N/A	N/A	N/A		N/A	N/A	N/A	N/A	N/A	N/A	N/A	5	5	5	2	2	2						7	5	5
469	2020-09-24 10:21:32	2020-09-24 10:31:53	Madrid	Mas de 1.000.000 de habitantes	Hombre	1975	Universitarios	Sí, es mi vivienda de siempre	Tres	Dos	Ninguna	Igual	Igual	Soy asalariad@ y combino teletrabajo y trabajo fuera de casa	... el sector público	No	No	No	No	No	Sí	No	Sí	No	No	No	No		N/A	N/A	N/A	N/A	N/A	N/A	N/A	2	7	4	0	1	0	3	4	3	7	7	7	5	7
470	2020-09-24 10:26:23	2020-09-24 10:37:05	Valencia/València	Entre 400.001 y 1.000.000	Mujer	1954	Formación profesional	Sí, es mi vivienda de siempre	Ninguna			Igual		Jubilad@			N/A	N/A	N/A	N/A	N/A	N/A	N/A	N/A	N/A	N/A	N/A		N/A	N/A	N/A	N/A	N/A	N/A	N/A	7	7		2	3
471	2020-09-24 10:28:33	2020-09-24 10:48:22	Albacete	Entre 100.001 y 400.000	Hombre	1952	Universitarios	Sí, aunque no es mi residencia habitual	Dos	Una	Ninguna	Igual	Igual	Jubilad@			N/A	N/A	N/A	N/A	N/A	N/A	N/A	N/A	N/A	N/A	N/A		N/A	N/A	N/A	N/A	N/A	N/A	N/A	5	2	5	0	0	0	0	5	0	5	5	5	5	5
472	2020-09-24 10:30:22	2020-09-24 10:43:06	Almeria	Entre 50.001 y 100.000	Hombre	1965	Universitarios	Sí, es mi vivienda de siempre	Tres	Una	Ninguna	Igual	Igual	Soy asalariad@ y salgo de casa para trabajar	... el sector público	No	No	No	No	No	Sí	N/A	N/A	N/A	N/A	N/A	N/A		N/A	N/A	N/A	N/A	N/A	N/A	N/A	2	3		1	1		3	5		5	5		3	3
473	2020-09-24 10:31:15	2020-09-24 10:32:00	Valencia/València	Entre 400.001 y 1.000.000	Hombre		Formación profesional										N/A	N/A	N/A	N/A	N/A	N/A	N/A	N/A	N/A	N/A	N/A		N/A	N/A	N/A	N/A	N/A	N/A	N/A
474	2020-09-24 10:31:42	2020-09-24 10:40:34	Las Palmas	Entre 100.001 y 400.000	Hombre	1962	Universitarios	Sí, es mi vivienda de siempre	Tres	Ninguna	Una	Igual	Igual	Soy asalariad@ y teletrabajo	... el sector público	No	No	No	No	No	Sí	No	No	No	Sí	Sí	No		N/A	N/A	N/A	N/A	N/A	N/A	N/A	6	7	6
475	2020-09-24 10:32:21	2020-09-24 10:48:12	Valencia/València	Entre 400.001 y 1.000.000	Mujer	1961	Universitarios	Sí, es mi vivienda de siempre	Una	Ninguna	Una	Igual	Igual	Soy asalariad@ y salgo de casa para trabajar	... el sector público	No	No	No	No	No	Sí	N/A	N/A	N/A	N/A	N/A	N/A		N/A	N/A	N/A	N/A	N/A	N/A	N/A	3	7	4	5	7	5	0	0	0	0	0	0	5	7
476	2020-09-24 10:33:25	2020-09-24 10:52:39	Salamanca	Entre 100.001 y 400.000	Hombre	1980	Formación profesional	No, me he cambiado a otra residencia	Dos	Dos	Ninguna			Soy autónom@ y salgo de casa para trabajar		Sí, peor rendimiento.	Sí	No	No	No	No	N/A	N/A	N/A	N/A	N/A	N/A		N/A	N/A	N/A	N/A	N/A	N/A	N/A	4	7	4	1	1	1	7	7	7	3	7	3	7	7
477	2020-09-24 10:33:35	2020-09-24 10:45:42	Valencia/València	Entre 400.001 y 1.000.000	Hombre	1969	Universitarios	Sí, es mi vivienda de siempre	Tres	Dos	Ninguna	Igual	Igual	Soy asalariad@ y salgo de casa para trabajar	... el sector privado	Sí, peor rendimiento.	Sí	No	No	No	No	N/A	N/A	N/A	N/A	N/A	N/A		N/A	N/A	N/A	N/A	N/A	N/A	N/A	1	0											1	1
478	2020-09-24 10:34:08	2020-09-24 10:49:33	Alicante/Alacant	Entre 10.001 y 50.000	Hombre	1991	Universitarios	No, he vuelto a mi residencia habitual	Tres	Una	Tres	Igual	Igual	Soy asalariad@ y teletrabajo	... el sector privado	No	Sí	No	No	No	No	No	No	Sí	No	No	No		N/A	N/A	N/A	N/A	N/A	N/A	N/A	6	6	6	1	1	1	0	0	0	0	2	0	6	7
479	2020-09-24 10:34:47	2020-09-24 11:01:48	Valencia/València	Entre 50.001 y 100.000	Mujer	1952	Universitarios	Sí, es mi vivienda de siempre	Una	Ninguna	Una	Igual		Jubilad@			N/A	N/A	N/A	N/A	N/A	N/A	N/A	N/A	N/A	N/A	N/A		N/A	N/A	N/A	N/A	N/A	N/A	N/A	5	7	7	3	7	3				5	0	1	5	7
480	2020-09-24 10:35:12	2020-09-24 10:48:46	Valencia/València	Entre 400.001 y 1.000.000	Mujer	1982	Universitarios	No, me he cambiado a otra residencia	Una	Ninguna	Ninguna	Igual	Igual	Soy asalariad@ y salgo de casa para trabajar	... ambos sectores	No	No	No	No	No	Sí	N/A	N/A	N/A	N/A	N/A	N/A		N/A	N/A	N/A	N/A	N/A	N/A	N/A	1	5	2	1	1	1							5	5
481	2020-09-24 10:36:43	2020-09-24 10:50:00	Alicante/Alacant	Entre 100.001 y 400.000	Mujer	1953	Universitarios	Sí, es mi vivienda de siempre	Ninguna			Igual	Igual	Jubilad@			N/A	N/A	N/A	N/A	N/A	N/A	N/A	N/A	N/A	N/A	N/A		N/A	N/A	N/A	N/A	N/A	N/A	N/A	1	1	1	1	1	1	0	0	0	0	0	0	1	1
482	2020-09-24 10:39:54	2020-09-24 11:02:39	Valencia/València	Entre 10.001 y 50.000	Hombre	1961	Secundarios	Sí, es mi vivienda de siempre	Tres	Ninguna	Ninguna	Peor	Mejor	Me despidieron durante el periodo de estado de alarma			N/A	N/A	N/A	N/A	N/A	N/A	N/A	N/A	N/A	N/A	N/A		N/A	N/A	N/A	N/A	N/A	N/A	N/A		7	3										7	7
483	2020-09-24 10:40:11	2020-09-24 10:54:55	Valencia/València	Entre 50.001 y 100.000	Mujer	1967	Bachillerato	Sí, es mi vivienda de siempre	Una	Ninguna	Una	Igual	Igual	Parad@ o en excedencia			N/A	N/A	N/A	N/A	N/A	N/A	N/A	N/A	N/A	N/A	N/A		N/A	N/A	N/A	N/A	N/A	N/A	N/A	4	4	4	5	5	5	0	0	0	0	0	0	0	0
484	2020-09-24 10:41:11	2020-09-24 11:00:26	Valencia/València	Entre 2.001 y 10.000	Hombre	1965	Formación profesional	Sí, aunque no es mi residencia habitual	Dos	Ninguna	Una	Igual	Igual	Soy autónom@ y salgo de casa para trabajar		No	Sí	No	No	No	No	N/A	N/A	N/A	N/A	N/A	N/A		N/A	N/A	N/A	N/A	N/A	N/A	N/A	5	2	5	1	1	1							5	2
485	2020-09-24 10:44:11	2020-09-24 11:05:09	Valencia/València	Entre 10.001 y 50.000	Hombre	1946	Bachillerato	Sí, es mi vivienda de siempre	Una	Ninguna	Una	Igual		Jubilad@			N/A	N/A	N/A	N/A	N/A	N/A	N/A	N/A	N/A	N/A	N/A		N/A	N/A	N/A	N/A	N/A	N/A	N/A	0	0	0	0	0	0	0	0	0	4	2	2	2	2
486	2020-09-24 10:44:54	2020-09-24 11:01:03	Málaga	Entre 400.001 y 1.000.000	Hombre	1975	Bachillerato	Sí, es mi vivienda de siempre	Tres	Ninguna	Ninguna	Mejor	Igual	Soy asalariad@ y salgo de casa para trabajar	... el sector privado	Sí, peor rendimiento.	Sí	Sí	Sí	No	No	N/A	N/A	N/A	N/A	N/A	N/A		N/A	N/A	N/A	N/A	N/A	N/A	N/A	0	3	0	0	0	0	0	2	0	0	0	0	1	2
487	2020-09-24 10:46:59	2020-09-24 11:06:11	Valencia/València	Entre 400.001 y 1.000.000	Hombre	1962	Universitarios	Sí, es mi vivienda de siempre	Dos	Ninguna	Una	Igual	Peor	Soy autónom@ sin posibilidad de ejercer mi profesión			N/A	N/A	N/A	N/A	N/A	N/A	N/A	N/A	N/A	N/A	N/A		N/A	N/A	N/A	N/A	N/A	N/A	N/A	0	5	5	1	3	5	0	0	0	0	0	0	1	1
488	2020-09-24 10:47:15	2020-09-24 11:02:24	Madrid	Mas de 1.000.000 de habitantes	Hombre	1979	Universitarios	Sí, es mi vivienda de siempre	Una	Ninguna	Ninguna	Igual	Igual	Soy asalariad@ y combino teletrabajo y trabajo fuera de casa	... el sector público	Sí, peor rendimiento.	No	No	Sí	Sí	No	No	No	Sí	No	No	No		N/A	N/A	N/A	N/A	N/A	N/A	N/A	0	0	0	0	5	5	0	0	0	0	0	0	4	4
489	2020-09-24 10:48:06	2020-09-24 11:00:43	Valencia/València	Entre 400.001 y 1.000.000	Mujer	1992	Universitarios	Sí, es mi vivienda de siempre	Una	Ninguna	Ninguna	Igual	Igual	Soy asalariad@ y combino teletrabajo y trabajo fuera de casa	... el sector público	Sí, mayor rendimiento.	No	No	No	No	Sí	Sí	No	Sí	No	No	No		N/A	N/A	N/A	N/A	N/A	N/A	N/A	1	4	3	1	2	1	0	0	0	1	0	0	6	6
490	2020-09-24 10:49:02	2020-09-24 11:05:43	Madrid	Mas de 1.000.000 de habitantes	Mujer	1954	Universitarios	Sí, es mi vivienda de siempre	Una	Ninguna	Ninguna	Igual	Igual	Jubilad@			N/A	N/A	N/A	N/A	N/A	N/A	N/A	N/A	N/A	N/A	N/A		N/A	N/A	N/A	N/A	N/A	N/A	N/A	0	3		2	6		0	0		0	0		2	4
491	2020-09-24 10:49:10	2020-09-24 11:00:30	Barcelona	Entre 100.001 y 400.000	Hombre	1964	Universitarios	Sí, es mi vivienda de siempre	Una	Ninguna	Ninguna	Igual	Igual	Soy asalariad@ y salgo de casa para trabajar	... el sector privado	Sí, mayor rendimiento.	Sí	No	No	No	No	N/A	N/A	N/A	N/A	N/A	N/A		N/A	N/A	N/A	N/A	N/A	N/A	N/A	2	4	2	2	4	2	0	0	0	0	0	0	7	7
492	2020-09-24 10:49:15	2020-09-24 11:03:11	Sevilla	Entre 400.001 y 1.000.000	Hombre	1993	Bachillerato	No, he vuelto a mi residencia habitual	Una	Ninguna	Ninguna	Peor	Peor	Estoy en un ERTE			N/A	N/A	N/A	N/A	N/A	N/A	N/A	N/A	N/A	N/A	N/A		N/A	N/A	N/A	N/A	N/A	N/A	N/A	3	6		1	2								1	5
493	2020-09-24 10:49:30	2020-09-24 10:51:27	Alicante/Alacant	Entre 2.001 y 10.000	Hombre	1992	Universitarios	Sí, es mi vivienda de siempre	Dos	Ninguna	Ninguna	Igual	Igual	Soy asalariad@ y salgo de casa para trabajar	... el sector público	Sí, mayor rendimiento.	No	No	No	No	Sí	N/A	N/A	N/A	N/A	N/A	N/A		N/A	N/A	N/A	N/A	N/A	N/A	N/A
494	2020-09-24 10:49:58	2020-09-24 11:03:22	Valencia/València	Entre 2.001 y 10.000	Hombre	1993	Universitarios	Sí, aunque no es mi residencia habitual	Cuatro	Ninguna	Una	Igual	Igual	Soy asalariad@ y combino teletrabajo y trabajo fuera de casa	... el sector público	No	No	No	No	No	Sí	Sí	No	No	Sí	No	No		N/A	N/A	N/A	N/A	N/A	N/A	N/A	5	2	5	1	0	1	0	0	0	0	0	0	4	5
495	2020-09-24 10:50:15	2020-09-24 10:53:38	Valencia/València	Entre 400.001 y 1.000.000	Mujer	1996	Universitarios	Sí, es mi vivienda de siempre	Dos	Ninguna	Ninguna	Mejor	Mejor	Soy asalariad@ y combino teletrabajo y trabajo fuera de casa	... el sector privado	No	Sí	No	No	No	No	No	No	No	Sí	No	No		N/A	N/A	N/A	N/A	N/A	N/A	N/A
496	2020-09-24 10:52:42	2020-09-24 11:05:39	Valencia/València	Entre 2.001 y 10.000	Hombre	1967	Bachillerato	Sí, es mi vivienda de siempre	Una	Una	Una	Peor	Mejor	Me despidieron después del periodo de estado de alarma			N/A	N/A	N/A	N/A	N/A	N/A	N/A	N/A	N/A	N/A	N/A		N/A	N/A	N/A	N/A	N/A	N/A	N/A	7	7	7	7	7	7							7	7
497	2020-09-24 10:53:16	2020-09-24 10:55:42	Castellón/Castelló	Entre 2.001 y 10.000	Mujer	1994	Universitarios	Sí, es mi vivienda de siempre	Una	Ninguna	Ninguna	Igual	Igual	Soy asalariad@ y combino teletrabajo y trabajo fuera de casa	... el sector privado	No	No	No	No	No	Sí	Sí	No	No	No	No	No		N/A	N/A	N/A	N/A	N/A	N/A	N/A
498	2020-09-24 10:53:46	2020-09-24 11:27:12	Madrid	Mas de 1.000.000 de habitantes	Mujer	1950	Universitarios	Sí, es mi vivienda de siempre	Ninguna			Igual	Igual	Jubilad@			N/A	N/A	N/A	N/A	N/A	N/A	N/A	N/A	N/A	N/A	N/A		N/A	N/A	N/A	N/A	N/A	N/A	N/A	5	7	7	1	3	1	0	0	0	0	0	0	7	7
499	2020-09-24 10:55:03	2020-09-24 10:56:36	Santa Cruz de Tenerife	Entre 10.001 y 50.000	Hombre	1985	Universitarios	Sí, es mi vivienda de siempre	Una	Ninguna	Ninguna	Mejor	Igual	Soy autónom@ y salgo de casa para trabajar		No	No	No	No	No	Sí	N/A	N/A	N/A	N/A	N/A	N/A		N/A	N/A	N/A	N/A	N/A	N/A	N/A
500	2020-09-24 10:56:26	2020-09-24 11:08:41	Valencia/València	Entre 400.001 y 1.000.000	Hombre	1997	Universitarios	No, me he cambiado a otra residencia	Tres	Ninguna	Dos	Peor	Mejor	Soy asalariad@ y salgo de casa para trabajar	... el sector privado	Sí, peor rendimiento.	Sí	No	No	No	No	N/A	N/A	N/A	N/A	N/A	N/A		N/A	N/A	N/A	N/A	N/A	N/A	N/A	2	3	5	1	1	3	3	4	0	4	6	1	4	4
501	2020-09-24 10:56:37	2020-09-24 14:15:38	Valencia/València	Entre 400.001 y 1.000.000	Mujer	1963	Universitarios	Sí, es mi vivienda de siempre	Dos	Ninguna	Ninguna	Igual	Igual	Soy asalariad@ y salgo de casa para trabajar	... el sector privado	Sí, peor rendimiento.	No	No	No	No	Sí	N/A	N/A	N/A	N/A	N/A	N/A		N/A	N/A	N/A	N/A	N/A	N/A	N/A
502	2020-09-24 10:57:52	2020-09-24 11:03:57	Alicante/Alacant	Entre 100.001 y 400.000	Hombre	1975	Universitarios	Sí, es mi vivienda de siempre	Cuatro	Tres	Ninguna	Mejor		Soy asalariad@ y combino teletrabajo y trabajo fuera de casa	... el sector privado	No	No	No	No	No	Sí	No	No	No	No	Sí	No		N/A	N/A	N/A	N/A	N/A	N/A	N/A	7	5		3	7		3	7		3	7		7	7
503	2020-09-24 10:58:38	2020-09-24 11:09:53	Valencia/València	Entre 400.001 y 1.000.000	Hombre	1950	Universitarios	Sí, es mi vivienda de siempre	Una	Ninguna	Una	Igual		Jubilad@			N/A	N/A	N/A	N/A	N/A	N/A	N/A	N/A	N/A	N/A	N/A		N/A	N/A	N/A	N/A	N/A	N/A	N/A	6	7	6	7	7	7							7	7
504	2020-09-24 10:59:43	2020-09-24 11:10:50	Valencia/València	Entre 10.001 y 50.000	Hombre	1954	Universitarios	Sí, es mi vivienda de siempre	Una	Ninguna	Ninguna	Igual	Igual	Jubilad@			N/A	N/A	N/A	N/A	N/A	N/A	N/A	N/A	N/A	N/A	N/A		N/A	N/A	N/A	N/A	N/A	N/A	N/A	6	6	6	0	0	0	0	0	0	0	0	0	7	7
505	2020-09-24 11:00:42	2020-09-24 11:09:25	Valencia/València	Entre 10.001 y 50.000	Mujer	1983	Universitarios	Sí, es mi vivienda de siempre	Tres	Dos	Una	Igual	Igual	Soy asalariad@ y salgo de casa para trabajar	... el sector público	No	No	No	No	No	Sí	N/A	N/A	N/A	N/A	N/A	N/A		N/A	N/A	N/A	N/A	N/A	N/A	N/A	2	7		2	2		5	7		5	7		7	7
506	2020-09-24 11:01:52	2020-09-24 11:12:00	Valencia/València	Entre 400.001 y 1.000.000	Hombre	1987	Universitarios	Sí, es mi vivienda de siempre	Ninguna			Peor	Igual	Soy asalariad@ y salgo de casa para trabajar	... el sector público	Sí, peor rendimiento.	No	No	No	No	Sí	N/A	N/A	N/A	N/A	N/A	N/A		N/A	N/A	N/A	N/A	N/A	N/A	N/A	0	7	0	0	1	0	0	0	0	0	0	0	4	7
507	2020-09-24 11:02:40	2020-09-24 11:14:04	Sevilla	Entre 400.001 y 1.000.000	Mujer	1956	Universitarios	Sí, es mi vivienda de siempre	Una	Una	Una	Igual	Igual	Soy asalariad@ y combino teletrabajo y trabajo fuera de casa	... el sector público	Sí, peor rendimiento.	No	No	No	Sí	No	No	No	No	Sí	No	No		N/A	N/A	N/A	N/A	N/A	N/A	N/A	1	1	1	3	3	3	0	0	0	0	0	0	0	0
508	2020-09-24 11:03:27	2020-09-24 11:14:25	Valencia/València	Entre 400.001 y 1.000.000	Hombre	1970	Formación profesional	Sí, es mi vivienda de siempre	Ninguna			Igual	Peor	Soy autónom@ sin posibilidad de ejercer mi profesión			N/A	N/A	N/A	N/A	N/A	N/A	N/A	N/A	N/A	N/A	N/A		N/A	N/A	N/A	N/A	N/A	N/A	N/A	3	7	7	2	2	2							5	7
509	2020-09-24 11:03:51	2020-09-24 11:21:49	Valencia/València	Entre 400.001 y 1.000.000	Mujer	1974	Universitarios	Sí, es mi vivienda de siempre	Ninguna			Igual	Igual	Parad@ o en excedencia			N/A	N/A	N/A	N/A	N/A	N/A	N/A	N/A	N/A	N/A	N/A		N/A	N/A	N/A	N/A	N/A	N/A	N/A	5	7	5	1	1	1				2	5	3	6	7
510	2020-09-24 11:05:57	2020-09-24 11:18:41	Valencia/València	Entre 400.001 y 1.000.000	Mujer	1974	Universitarios	Sí, es mi vivienda de siempre	Cuatro	Tres	Ninguna	Peor	Peor	Parad@ o en excedencia			N/A	N/A	N/A	N/A	N/A	N/A	N/A	N/A	N/A	N/A	N/A		N/A	N/A	N/A	N/A	N/A	N/A	N/A	2	7	7	0	7	7	1	5	1	7	7	7	7	7
511	2020-09-24 11:06:11	2020-09-24 11:20:48	Valencia/València	Entre 400.001 y 1.000.000	Hombre	1955	Universitarios	Sí, es mi vivienda de siempre	Una	Ninguna	Una	Igual	Igual	Soy asalariad@ y salgo de casa para trabajar	... el sector público	Sí, mayor rendimiento.	No	No	No	No	Sí	N/A	N/A	N/A	N/A	N/A	N/A		N/A	N/A	N/A	N/A	N/A	N/A	N/A
512	2020-09-24 11:06:15	2020-09-24 11:24:29	Valencia/València	Mas de 1.000.000 de habitantes	Mujer	1968	Universitarios	Sí, es mi vivienda de siempre	Dos	Ninguna	Ninguna	Peor	Mejor	Soy autónom@ y teletrabajo		Sí, peor rendimiento.	Sí	No	No	No	No	No	No	No	Sí	No	No		N/A	N/A	N/A	N/A	N/A	N/A	N/A				0	2	0
513	2020-09-24 11:07:49	2020-09-24 11:23:53	Valencia/València	Entre 10.001 y 50.000	Mujer	1950	Formación profesional	Sí, es mi vivienda de siempre	Ninguna			Igual		Jubilad@			N/A	N/A	N/A	N/A	N/A	N/A	N/A	N/A	N/A	N/A	N/A		N/A	N/A	N/A	N/A	N/A	N/A	N/A	7	1		3	1		3	0		4	0		7	7
514	2020-09-24 11:08:01	2020-09-24 11:10:53	Valencia/València	Entre 400.001 y 1.000.000	Hombre	1975	Universitarios	Sí, es mi vivienda de siempre	Cinco o más	Tres	Ninguna	Igual	Igual	Soy asalariad@ y combino teletrabajo y trabajo fuera de casa	... el sector público	Sí, mayor rendimiento.	No	No	Sí	No	No	No	Sí	No	No	No	No		N/A	N/A	N/A	N/A	N/A	N/A	N/A
515	2020-09-24 11:08:36	2020-09-24 11:21:38	Albacete	Entre 100.001 y 400.000	Hombre	1959	Universitarios	Sí, es mi vivienda de siempre	Dos	Ninguna	Una	Igual	Igual	Jubilad@			N/A	N/A	N/A	N/A	N/A	N/A	N/A	N/A	N/A	N/A	N/A		N/A	N/A	N/A	N/A	N/A	N/A	N/A	3	1		0	0		3	3					3	3
516	2020-09-24 11:09:52	2020-09-24 11:23:02	Madrid	Entre 10.001 y 50.000	Hombre	1963	Bachillerato	Sí, es mi vivienda de siempre	Dos	Una	Una	Igual	Peor	Estoy en un ERTE			N/A	N/A	N/A	N/A	N/A	N/A	N/A	N/A	N/A	N/A	N/A		N/A	N/A	N/A	N/A	N/A	N/A	N/A	2	7								5	0		7	7
517	2020-09-24 11:09:56	2020-09-24 11:20:15	Bizkaia	Entre 100.001 y 400.000	Hombre	1984	Universitarios	Sí, necesitaría cambiar, pero no tengo alternativa	Una	Ninguna	Ninguna	Igual	Peor	Soy asalariad@ y combino teletrabajo y trabajo fuera de casa	... el sector público	Sí, peor rendimiento.	No	No	Sí	No	No	No	Sí	No	No	No	No		N/A	N/A	N/A	N/A	N/A	N/A	N/A	5	7	7	3	5	5				2	1	1	5	7
518	2020-09-24 11:10:26	2020-09-24 11:20:18	Madrid	Mas de 1.000.000 de habitantes	Mujer	1967	Secundarios	Sí, es mi vivienda de siempre	Una	Ninguna	Ninguna	Igual		Soy asalariad@ y teletrabajo	... el sector privado	Sí, peor rendimiento.	No	No	No	No	Sí	Sí	No	No	No	No	No		N/A	N/A	N/A	N/A	N/A	N/A	N/A			5			1			0			0
519	2020-09-24 11:13:25	2020-09-24 11:25:35	Valencia/València	Entre 400.001 y 1.000.000	Hombre	1996	Universitarios	Sí, necesitaría cambiar, pero no tengo alternativa	Tres	Ninguna	Dos	Igual	Peor	Soy estudiante			N/A	N/A	N/A	N/A	N/A	N/A	N/A	N/A	N/A	N/A	N/A	Sí, siento temor de estar en las aulas y contagiarme	Sí	No	No	No	No	No	No	5	0	5	0	0	0							3	0
520	2020-09-24 11:13:48	2020-09-24 11:25:03	Valencia/València	Entre 50.001 y 100.000	Hombre	1958	Universitarios	Sí, es mi vivienda de siempre	Una	Ninguna	Una	Igual	Igual	Soy asalariad@ y salgo de casa para trabajar	... el sector privado	No	No	No	No	No	Sí	N/A	N/A	N/A	N/A	N/A	N/A		N/A	N/A	N/A	N/A	N/A	N/A	N/A	2	3	2	0	2	0	0	0	0				5	5
521	2020-09-24 11:15:13	2020-09-24 11:31:13	Navarra	Entre 400.001 y 1.000.000	Mujer	1984	Universitarios	Sí, es mi vivienda de siempre	Dos	Una	Ninguna	Igual	Igual	Parad@ o en excedencia			N/A	N/A	N/A	N/A	N/A	N/A	N/A	N/A	N/A	N/A	N/A		N/A	N/A	N/A	N/A	N/A	N/A	N/A	6	6	6	2	2	2	0	0	0	0	0	2	1	1
522	2020-09-24 11:17:08	2020-09-24 11:27:51	Valencia/València	Menos de 2.000 habitantes	Hombre	1944	Universitarios	Sí, aunque no es mi residencia habitual	Cinco o más	Una	Una	Igual	Igual	Jubilad@			N/A	N/A	N/A	N/A	N/A	N/A	N/A	N/A	N/A	N/A	N/A		N/A	N/A	N/A	N/A	N/A	N/A	N/A	1	1	1	0	0	0	0	0	0	1	0	3	2	2
523	2020-09-24 11:17:12	2020-09-24 11:28:15	Valencia/València	Entre 10.001 y 50.000	Hombre	1962	Universitarios	Sí, es mi vivienda de siempre	Una	Ninguna	Ninguna	Peor		Me despidieron después del periodo de estado de alarma			N/A	N/A	N/A	N/A	N/A	N/A	N/A	N/A	N/A	N/A	N/A		N/A	N/A	N/A	N/A	N/A	N/A	N/A	2	2		0	0		0	0		0	0		2	3
524	2020-09-24 11:17:31	2020-09-24 11:36:51	Madrid	Mas de 1.000.000 de habitantes	Hombre	1942	Universitarios	Sí, es mi vivienda de siempre	Una	Ninguna	Una	Igual	Igual	Jubilad@			N/A	N/A	N/A	N/A	N/A	N/A	N/A	N/A	N/A	N/A	N/A		N/A	N/A	N/A	N/A	N/A	N/A	N/A	5	3	5	0	2	0	0	0	0	1	0	0	3	3
525	2020-09-24 11:19:17	2020-09-24 11:22:20		Entre 400.001 y 1.000.000	Hombre	1946	Universitarios	Sí, aunque no es mi residencia habitual	Dos	Ninguna	Una		Igual	Jubilad@			N/A	N/A	N/A	N/A	N/A	N/A	N/A	N/A	N/A	N/A	N/A		N/A	N/A	N/A	N/A	N/A	N/A	N/A
526	2020-09-24 11:19:52	2020-09-24 11:29:41	Valencia/València	Entre 400.001 y 1.000.000	Hombre	1943	Universitarios	Sí, es mi vivienda de siempre	Una	Ninguna	Ninguna	Igual		Jubilad@			N/A	N/A	N/A	N/A	N/A	N/A	N/A	N/A	N/A	N/A	N/A		N/A	N/A	N/A	N/A	N/A	N/A	N/A										0			1
527	2020-09-24 11:20:01	2020-09-24 11:27:41	Madrid	Mas de 1.000.000 de habitantes	Mujer	1964	Bachillerato	Sí, es mi vivienda de siempre	Ninguna			Peor	Peor	Soy autónom@ y salgo de casa para trabajar		Sí, peor rendimiento.	Sí	No	No	No	No	N/A	N/A	N/A	N/A	N/A	N/A		N/A	N/A	N/A	N/A	N/A	N/A	N/A
528	2020-09-24 11:20:52	2020-09-24 11:30:17	Valencia/València	Entre 400.001 y 1.000.000	Hombre	1969	Universitarios	Sí, es mi vivienda de siempre	Tres	Una	Una	Igual	Peor	Soy autónom@ y salgo de casa para trabajar		Sí, mayor rendimiento.	Sí	No	No	No	No	N/A	N/A	N/A	N/A	N/A	N/A		N/A	N/A	N/A	N/A	N/A	N/A	N/A	6	7	6	0	3	0	2	2	2	0	0	0	6	7
529	2020-09-24 11:21:07	2020-09-24 13:39:45	Barcelona	Entre 400.001 y 1.000.000	Hombre	1991	Universitarios	No, me he cambiado a otra residencia	Dos	Ninguna	Dos	Peor	Peor	Soy asalariad@ y combino teletrabajo y trabajo fuera de casa	... el sector público	No	No	Sí	No	No	No	No	No	Sí	No	No	Sí		N/A	N/A	N/A	N/A	N/A	N/A	N/A	4	7		1	1					1	0		4	7
530	2020-09-24 11:21:30	2020-09-24 11:32:36	Valencia/València	Mas de 1.000.000 de habitantes	Mujer	1967	Formación profesional	Sí, es mi vivienda de siempre	Dos	Ninguna	Una	Igual		Parad@ o en excedencia			N/A	N/A	N/A	N/A	N/A	N/A	N/A	N/A	N/A	N/A	N/A		N/A	N/A	N/A	N/A	N/A	N/A	N/A	7	7		2	2		0	0		0	0		7	7
531	2020-09-24 11:22:06	2020-09-24 11:32:43	Valencia/València	Entre 10.001 y 50.000	Mujer	1996	Universitarios	Sí, es mi vivienda de siempre	Tres	Ninguna	Una	Igual	Mejor	Soy asalariad@ y teletrabajo	... el sector privado	Sí, peor rendimiento.	No	No	No	No	Sí	No	No	No	No	Sí	No		N/A	N/A	N/A	N/A	N/A	N/A	N/A	0	1		0	0		0	0		0	0		7	7
532	2020-09-24 11:23:42	2020-09-24 11:32:52	Alicante/Alacant	Entre 100.001 y 400.000	Mujer	1971	Universitarios	Sí, es mi vivienda de siempre	Cuatro	Ninguna	Ninguna	Igual	Igual	Soy asalariad@ y salgo de casa para trabajar	... el sector público	Sí, peor rendimiento.	No	No	Sí	No	No	N/A	N/A	N/A	N/A	N/A	N/A		N/A	N/A	N/A	N/A	N/A	N/A	N/A	7	7		1	1		2	4		0	0		7	7
533	2020-09-24 11:23:47	2020-09-24 11:49:33	Valencia/València	Mas de 1.000.000 de habitantes	Mujer	1982	Universitarios	Sí, es mi vivienda de siempre	Dos	Una	Ninguna	Igual	Igual	Soy asalariad@ y salgo de casa para trabajar	... el sector privado	No	No	No	No	No	Sí	N/A	N/A	N/A	N/A	N/A	N/A		N/A	N/A	N/A	N/A	N/A	N/A	N/A	2	2	2	1	2	1	2	7	2	6	7	6	2	2
534	2020-09-24 11:24:41	2020-09-24 11:27:13															N/A	N/A	N/A	N/A	N/A	N/A	N/A	N/A	N/A	N/A	N/A		N/A	N/A	N/A	N/A	N/A	N/A	N/A	7
535	2020-09-24 11:28:56	2020-09-24 11:38:58	Valencia/València	Entre 400.001 y 1.000.000	Hombre	1948	Universitarios	Sí, es mi vivienda de siempre	Una	Ninguna	Una	Igual	Igual	Jubilad@			N/A	N/A	N/A	N/A	N/A	N/A	N/A	N/A	N/A	N/A	N/A		N/A	N/A	N/A	N/A	N/A	N/A	N/A	3	5	3	0	3	0	0	0	0	2	0	2	3	3
536	2020-09-24 11:29:32	2020-09-24 11:40:34	Valencia/València	Entre 50.001 y 100.000	Hombre	1957	Universitarios	Sí, es mi vivienda de siempre	Una	Ninguna	Ninguna	Peor	Mejor	Soy asalariad@ y combino teletrabajo y trabajo fuera de casa	... el sector público	No	No	No	No	No	Sí	Sí	No	No	No	No	No		N/A	N/A	N/A	N/A	N/A	N/A	N/A	4	4	4	0	0	0	0	0	0	0	0	0	7	7
537	2020-09-24 11:30:46	2020-09-24 11:51:42	Valencia/València	Entre 400.001 y 1.000.000	Hombre	1952	Universitarios	Sí, es mi vivienda de siempre	Dos	Una	Una	Mejor	Peor	Jubilad@			N/A	N/A	N/A	N/A	N/A	N/A	N/A	N/A	N/A	N/A	N/A		N/A	N/A	N/A	N/A	N/A	N/A	N/A	0	3	3	1	2	3							0	5
538	2020-09-24 11:31:40	2020-09-24 11:33:31	Madrid	Mas de 1.000.000 de habitantes	Mujer	1950	Universitarios	Sí, es mi vivienda de siempre	Ninguna			Igual	Igual	Jubilad@			N/A	N/A	N/A	N/A	N/A	N/A	N/A	N/A	N/A	N/A	N/A		N/A	N/A	N/A	N/A	N/A	N/A	N/A
539	2020-09-24 11:31:46	2020-09-24 11:40:21	Madrid	Mas de 1.000.000 de habitantes	Hombre	1982	Universitarios	No, me he cambiado a otra residencia	Dos	Ninguna	Ninguna	Peor	Mejor	Soy asalariad@ y salgo de casa para trabajar	... el sector público	No	No	No	No	No	Sí	N/A	N/A	N/A	N/A	N/A	N/A		N/A	N/A	N/A	N/A	N/A	N/A	N/A	2	7	2	1	1	1							3	3
540	2020-09-24 11:32:05	2020-09-24 11:46:04	Valencia/València	Entre 400.001 y 1.000.000	Hombre	1941	Universitarios	Sí, es mi vivienda de siempre	Una	Ninguna	Una	Igual	Igual	Jubilad@			N/A	N/A	N/A	N/A	N/A	N/A	N/A	N/A	N/A	N/A	N/A		N/A	N/A	N/A	N/A	N/A	N/A	N/A	1	1	1	0	0	0							1	1
541	2020-09-24 11:32:18	2020-09-24 11:43:33	Valencia/València	Entre 10.001 y 50.000	Hombre	1951	Universitarios	Sí, es mi vivienda de siempre	Una	Ninguna	Una	Igual	Igual	Jubilad@			N/A	N/A	N/A	N/A	N/A	N/A	N/A	N/A	N/A	N/A	N/A		N/A	N/A	N/A	N/A	N/A	N/A	N/A	6	7	7	1	2	1							7	7
542	2020-09-24 11:32:21	2020-09-24 11:46:54	Murcia	Entre 100.001 y 400.000	Hombre	1961	Universitarios	Sí, es mi vivienda de siempre	Una	Ninguna	Ninguna	Igual	Igual	Soy asalariad@ y combino teletrabajo y trabajo fuera de casa	... el sector público	Sí, peor rendimiento.	No	No	Sí	No	No	No	No	No	No	No	Sí		N/A	N/A	N/A	N/A	N/A	N/A	N/A	1	3	1	0	1	0							6	6
543	2020-09-24 11:34:06	2020-09-24 11:50:37	Córdoba	Entre 100.001 y 400.000	Hombre	1975	Universitarios	Sí, es mi vivienda de siempre	Tres	Dos	Una	Igual	Igual	Soy asalariad@ y combino teletrabajo y trabajo fuera de casa	... el sector público		No	No	No	No	Sí	Sí	Sí	Sí	No	No	No		N/A	N/A	N/A	N/A	N/A	N/A	N/A	4	6	4	1	2	1	3	5	4	2	4	3	6	6
544	2020-09-24 11:34:12	2020-09-24 11:52:25	Badajoz	Entre 100.001 y 400.000	Mujer	1948	Secundarios	Sí, es mi vivienda de siempre	Una	Ninguna	Ninguna			Jubilad@			N/A	N/A	N/A	N/A	N/A	N/A	N/A	N/A	N/A	N/A	N/A		N/A	N/A	N/A	N/A	N/A	N/A	N/A	7	7	7	2	4	2							5	5
545	2020-09-24 11:34:30	2020-09-24 11:46:59	Madrid	Mas de 1.000.000 de habitantes	Hombre	1957	Universitarios	Sí, es mi vivienda de siempre	Dos	Ninguna	Ninguna	Igual	Igual	Jubilad@			N/A	N/A	N/A	N/A	N/A	N/A	N/A	N/A	N/A	N/A	N/A		N/A	N/A	N/A	N/A	N/A	N/A	N/A	1	1	2	0	0	0	0	0	0	0	0	0	2	2
546	2020-09-24 11:35:12	2020-09-24 11:48:57	Albacete	Entre 100.001 y 400.000	Hombre	1957	Universitarios	Sí, es mi vivienda de siempre	Una	Ninguna	Ninguna	Igual	Igual	Jubilad@			N/A	N/A	N/A	N/A	N/A	N/A	N/A	N/A	N/A	N/A	N/A		N/A	N/A	N/A	N/A	N/A	N/A	N/A	4	4	4	0	0	0	0	0	0	0	0	0	4	4
547	2020-09-24 11:35:17	2020-09-24 11:42:15	Valencia/València	Entre 400.001 y 1.000.000			Universitarios	Sí, es mi vivienda de siempre	Dos	Una	Ninguna		Peor	Soy asalariad@ y combino teletrabajo y trabajo fuera de casa	... el sector privado	Sí, peor rendimiento.	Sí	No	No	No	No	No	Sí	No	No	Sí	No		N/A	N/A	N/A	N/A	N/A	N/A	N/A
548	2020-09-24 11:36:22	2020-09-24 11:47:32	Valencia/València	Entre 10.001 y 50.000	Hombre	1983	Universitarios	Sí, es mi vivienda de siempre	Tres	Dos	Una	Igual	Igual	Soy asalariad@ y combino teletrabajo y trabajo fuera de casa	... el sector público	No	No	No	No	No	Sí	Sí	No	Sí	No	No	Sí		N/A	N/A	N/A	N/A	N/A	N/A	N/A	0	0	0	0	0	0	3	5	3	5	7	5	0	0
549	2020-09-24 11:37:34	2020-09-24 11:39:35	Valencia/València	Entre 10.001 y 50.000	Hombre	1990	Universitarios	Sí, es mi vivienda de siempre	Tres	Ninguna	Ninguna	Peor	Peor	Parad@ o en excedencia			N/A	N/A	N/A	N/A	N/A	N/A	N/A	N/A	N/A	N/A	N/A		N/A	N/A	N/A	N/A	N/A	N/A	N/A
550	2020-09-24 11:38:39	2020-09-24 12:01:57	Valencia/València	Entre 10.001 y 50.000	Hombre	1949	Universitarios	Sí, es mi vivienda de siempre	Dos	Ninguna	Dos			Jubilad@			N/A	N/A	N/A	N/A	N/A	N/A	N/A	N/A	N/A	N/A	N/A		N/A	N/A	N/A	N/A	N/A	N/A	N/A	5	7	7	0	0	0	0	0	0	0	0	0	6	7
551	2020-09-24 11:39:02	2020-09-24 11:55:57	Valencia/València	Entre 2.001 y 10.000	Hombre	1983	Universitarios	Sí, es mi vivienda de siempre	Dos	Ninguna	Ninguna	Igual		Soy asalariad@ y salgo de casa para trabajar	... el sector privado	No	No	No	No	No	Sí	N/A	N/A	N/A	N/A	N/A	N/A		N/A	N/A	N/A	N/A	N/A	N/A	N/A	2	7	2	2	2	2	0	0	0	7	7	7	7	7
552	2020-09-24 11:39:44	2020-09-24 11:54:20		Entre 2.001 y 10.000	Hombre	1944	Universitarios	Sí, es mi vivienda de siempre	Una	Ninguna	Una		Igual	Jubilad@			N/A	N/A	N/A	N/A	N/A	N/A	N/A	N/A	N/A	N/A	N/A		N/A	N/A	N/A	N/A	N/A	N/A	N/A	7	7	7	7	7	7							7	7
553	2020-09-24 11:39:53	2020-09-24 11:48:43	Valencia/València	Entre 10.001 y 50.000	Hombre	1981	Universitarios	Sí, es mi vivienda de siempre	Dos	Una	Una	Mejor	Igual	Soy asalariad@ y combino teletrabajo y trabajo fuera de casa	... el sector privado	No	Sí	No	No	No	No	No	No	No	No	Sí	No		N/A	N/A	N/A	N/A	N/A	N/A	N/A	0	7	5	0	3	0	0	0	0	0	0	0	7	7
554	2020-09-24 11:40:48	2020-09-24 11:53:45	Valencia/València	Mas de 1.000.000 de habitantes	Mujer	1970	Universitarios	Sí, es mi vivienda de siempre	Tres	Dos	Tres	Mejor	Igual	Soy asalariad@ y combino teletrabajo y trabajo fuera de casa	... el sector privado	No	Sí	No	No	No	No	No	No	No	No	No	Sí		N/A	N/A	N/A	N/A	N/A	N/A	N/A	2	7	7	0	1	1	5	5	5	5	5	5	7	7
555	2020-09-24 11:41:17	2020-09-24 11:50:48	Palencia	Menos de 2.000 habitantes	Mujer	1964	Universitarios	Sí, es mi vivienda de siempre	Tres	Ninguna	Una	Igual	Igual	Soy asalariad@ y combino teletrabajo y trabajo fuera de casa	... el sector público	No	No	No	No	No	Sí	Sí	No	Sí	No	Sí	No		N/A	N/A	N/A	N/A	N/A	N/A	N/A	7	7	7	7	7	7							7	7
556	2020-09-24 11:42:19	2020-09-24 11:56:09	Málaga	Entre 50.001 y 100.000	Hombre	1975	Universitarios	Sí, es mi vivienda de siempre	Tres	Dos	Una	Igual		Soy asalariad@ y combino teletrabajo y trabajo fuera de casa	... el sector privado	Sí, mayor rendimiento.	Sí	No	No	No	No	No	Sí	No	No	No	No		N/A	N/A	N/A	N/A	N/A	N/A	N/A	7	7	7	2	2	2	2	5	3	2	7	3	7	7
557	2020-09-24 11:43:48	2020-09-24 11:53:03	Valencia/València	Entre 400.001 y 1.000.000	Hombre	1961	Universitarios	Sí, es mi vivienda de siempre	Una	Ninguna	Ninguna	Peor	Mejor	Soy asalariad@ y salgo de casa para trabajar	... el sector público	No	No	No	No	No	Sí	N/A	N/A	N/A	N/A	N/A	N/A		N/A	N/A	N/A	N/A	N/A	N/A	N/A	7	7		7	7								7	7
558	2020-09-24 11:43:51	2020-09-24 11:49:50	Castellón/Castelló	Entre 10.001 y 50.000	Hombre	1976	Universitarios	Sí, es mi vivienda de siempre	Tres	Dos	Ninguna	Igual	Peor	Soy autónom@ y salgo de casa para trabajar		Sí, peor rendimiento.	Sí	No	No	No	No	N/A	N/A	N/A	N/A	N/A	N/A		N/A	N/A	N/A	N/A	N/A	N/A	N/A	5	5	5	1	1	1	5	5	5	7	7	7	5	5
559	2020-09-24 11:44:50	2020-09-24 12:16:19	Valencia/València	Entre 400.001 y 1.000.000	Mujer	1969	Universitarios	Sí, es mi vivienda de siempre	Una	Ninguna	Una	Igual	Igual	Otro			N/A	N/A	N/A	N/A	N/A	N/A	N/A	N/A	N/A	N/A	N/A		N/A	N/A	N/A	N/A	N/A	N/A	N/A													1	1
560	2020-09-24 11:48:11	2020-09-24 11:57:36	Alicante/Alacant	Entre 100.001 y 400.000	Hombre	1966	Universitarios	No, he vuelto a mi residencia habitual	Ninguna			Igual	Igual	Parad@ o en excedencia			N/A	N/A	N/A	N/A	N/A	N/A	N/A	N/A	N/A	N/A	N/A		N/A	N/A	N/A	N/A	N/A	N/A	N/A	7	7	7	1	1	1							7	7
561	2020-09-24 11:49:59	2020-09-24 11:58:11	Huesca	Entre 2.001 y 10.000	Hombre	1959	Universitarios	Sí, es mi vivienda de siempre	Dos	Ninguna	Ninguna	Igual	Igual	Soy asalariad@ y salgo de casa para trabajar	... el sector privado	No	Sí	No	No	No	No	N/A	N/A	N/A	N/A	N/A	N/A		N/A	N/A	N/A	N/A	N/A	N/A	N/A	7	7		2	2		7	7		0	0		7	7
562	2020-09-24 11:50:53	2020-09-24 11:52:39	Burgos	Entre 10.001 y 50.000	Mujer	1996	Universitarios	Sí, aunque no es mi residencia habitual	Tres	Dos	Tres			Soy estudiante			N/A	N/A	N/A	N/A	N/A	N/A	N/A	N/A	N/A	N/A	N/A	Sí, por otros motivos	Sí	No	No	No	No	No	No
563	2020-09-24 11:52:01	2020-09-24 12:02:01	Valencia/València	Entre 400.001 y 1.000.000	Hombre	1973	Universitarios	Sí, es mi vivienda de siempre	Una	Ninguna	Una	Igual	Igual	Soy asalariad@ y combino teletrabajo y trabajo fuera de casa	... el sector público	Sí, peor rendimiento.	No	No	No	No	Sí	Sí	No	Sí	No	Sí	No		N/A	N/A	N/A	N/A	N/A	N/A	N/A	0	1	1	0	1	0							1	1
564	2020-09-24 11:54:39	2020-09-24 12:07:40	Albacete	Entre 100.001 y 400.000	Hombre	1983	Universitarios	Sí, es mi vivienda de siempre	Ninguna			Igual	Igual	Soy asalariad@ y combino teletrabajo y trabajo fuera de casa	... el sector privado	Sí, peor rendimiento.	No	No	No	No	Sí	Sí	No	Sí	No	No	No		N/A	N/A	N/A	N/A	N/A	N/A	N/A	7	7		1	1		0	0		0	0		7	7
565	2020-09-24 11:55:36	2020-09-24 12:08:34	Madrid	Entre 100.001 y 400.000	Hombre	1957	Bachillerato	Sí, es mi vivienda de siempre	Una	Ninguna	Una	Igual	Igual	Jubilad@			N/A	N/A	N/A	N/A	N/A	N/A	N/A	N/A	N/A	N/A	N/A		N/A	N/A	N/A	N/A	N/A	N/A	N/A	2	4	3										7	7
566	2020-09-24 11:57:11	2020-09-24 12:07:18	Alicante/Alacant	Entre 100.001 y 400.000	Hombre	1976	Universitarios	Sí, es mi vivienda de siempre	Cuatro	Tres	Ninguna	Igual	Igual	Soy asalariad@ y salgo de casa para trabajar	... el sector privado	No	Sí	No	No	No	No	N/A	N/A	N/A	N/A	N/A	N/A		N/A	N/A	N/A	N/A	N/A	N/A	N/A							5	5	5	7	7	7
567	2020-09-24 11:58:17	2020-09-24 12:08:01						Sí, es mi vivienda de siempre	Tres	Ninguna	Una		Igual	Soy asalariad@ y salgo de casa para trabajar	... el sector público	No	No	Sí	No	No	No	N/A	N/A	N/A	N/A	N/A	N/A		N/A	N/A	N/A	N/A	N/A	N/A	N/A
568	2020-09-24 12:00:16	2020-09-24 12:08:43	Barcelona	Entre 10.001 y 50.000	Hombre	1967	Universitarios	Sí, es mi vivienda de siempre	Una	Ninguna	Ninguna	Igual	Igual	Soy autónom@ y combino teletrabajo y trabajo fuera de casa		Sí, mayor rendimiento.	No	No	No	No	Sí	No	No	No	No	Sí	No		N/A	N/A	N/A	N/A	N/A	N/A	N/A	2	2	2	2	2	2							2	2
569	2020-09-24 12:00:43	2020-09-24 12:15:59	Valencia/València	Entre 400.001 y 1.000.000	Hombre	1951	Universitarios	Sí, es mi vivienda de siempre	Dos	Ninguna	Una		Igual	Jubilad@			N/A	N/A	N/A	N/A	N/A	N/A	N/A	N/A	N/A	N/A	N/A		N/A	N/A	N/A	N/A	N/A	N/A	N/A	1	1		0	0		0	0		0	0		1	1
570	2020-09-24 12:01:40	2020-09-24 12:14:29	Valencia/València	Entre 400.001 y 1.000.000	Mujer	1957	Universitarios	No, me he cambiado a otra residencia	Dos	Ninguna	Una	Igual	Igual	Soy asalariad@ y salgo de casa para trabajar	... el sector público	Sí, peor rendimiento.	No	No	No	No	Sí	N/A	N/A	N/A	N/A	N/A	N/A		N/A	N/A	N/A	N/A	N/A	N/A	N/A	7	7	7	2	5	2	0	0	0	0	0	0	7	7
571	2020-09-24 12:02:31	2020-09-24 12:17:14	Valencia/València	Entre 400.001 y 1.000.000	Hombre	1953	Universitarios	Sí, aunque no es mi residencia habitual	Una	Ninguna	Ninguna	Igual	Igual	Jubilad@			N/A	N/A	N/A	N/A	N/A	N/A	N/A	N/A	N/A	N/A	N/A		N/A	N/A	N/A	N/A	N/A	N/A	N/A	7	7		2	4		0	0		0	0		7	7
572	2020-09-24 12:04:35	2020-09-24 12:20:01	Valencia/València	Mas de 1.000.000 de habitantes	Mujer	1960	Formación profesional	Sí, es mi vivienda de siempre	Ninguna			Igual	Igual	Otro			N/A	N/A	N/A	N/A	N/A	N/A	N/A	N/A	N/A	N/A	N/A		N/A	N/A	N/A	N/A	N/A	N/A	N/A	7	7	7	1	1	1							7	7
573	2020-09-24 12:04:43	2020-09-24 12:11:04	Valencia/València	Entre 10.001 y 50.000	Mujer	1970	Universitarios	Sí, aunque no es mi residencia habitual	Dos	Ninguna	Ninguna	Igual	Igual	Soy asalariad@ y salgo de casa para trabajar	... el sector privado	Sí, peor rendimiento.	No	No	No	No	Sí	N/A	N/A	N/A	N/A	N/A	N/A		N/A	N/A	N/A	N/A	N/A	N/A	N/A	5	7	3	2	5	2	0	0	0	0	0	0	7	7
574	2020-09-24 12:04:43	2020-09-24 12:20:32	Valencia/València	Menos de 2.000 habitantes	Mujer	1995	Universitarios	Sí, es mi vivienda de siempre	Una	Ninguna	Ninguna	Mejor	Mejor	Soy asalariad@ y salgo de casa para trabajar	... el sector público	No	No	No	No	No	Sí	N/A	N/A	N/A	N/A	N/A	N/A		N/A	N/A	N/A	N/A	N/A	N/A	N/A	4	4	4	1	1	1	0	0	0	0	0	0	0	0
575	2020-09-24 12:05:50	2020-09-24 12:18:32		Entre 10.001 y 50.000	Mujer	1972	Universitarios	Sí, es mi vivienda de siempre	Tres	Ninguna	Ninguna	Igual		Soy asalariad@ y salgo de casa para trabajar	... el sector público	Sí, mayor rendimiento.	No	No	No	No	Sí	N/A	N/A	N/A	N/A	N/A	N/A		N/A	N/A	N/A	N/A	N/A	N/A	N/A	0	7	7	2	5	2	2	7	5	2	7	2	4	7
576	2020-09-24 12:06:23	2020-09-24 12:19:44	Bizkaia	Entre 10.001 y 50.000	Hombre	1968	Formación profesional	Sí, es mi vivienda de siempre	Ninguna			Peor	Mejor	Soy autónom@ y salgo de casa para trabajar		No	Sí	No	No	No	No	N/A	N/A	N/A	N/A	N/A	N/A		N/A	N/A	N/A	N/A	N/A	N/A	N/A	0	0	0	1	1	1							7	7
577	2020-09-24 12:07:12	2020-09-24 12:20:08	Valencia/València	Entre 10.001 y 50.000	Hombre	1967	Universitarios	Sí, es mi vivienda de siempre	Dos	Ninguna	Ninguna	Igual	Igual	Soy asalariad@ y salgo de casa para trabajar	... el sector público		No	No	No	No	Sí	N/A	N/A	N/A	N/A	N/A	N/A		N/A	N/A	N/A	N/A	N/A	N/A	N/A	0	3	0	1	1	1							2	3
578	2020-09-24 12:08:24	2020-09-24 12:17:56	Valencia/València	Mas de 1.000.000 de habitantes	Mujer	1996	Universitarios	No, he vuelto a mi residencia habitual	Dos	Ninguna	Ninguna	Igual	Igual	Soy autónom@ y salgo de casa para trabajar		Sí, peor rendimiento.	No	No	No	No	Sí	N/A	N/A	N/A	N/A	N/A	N/A		N/A	N/A	N/A	N/A	N/A	N/A	N/A	7	3	7	1	2	1	0	0	0	0	0	0	6	4
579	2020-09-24 12:10:45	2020-09-24 12:30:42	Badajoz	Entre 100.001 y 400.000	Mujer	1976	Universitarios	Sí, es mi vivienda de siempre	Tres	Dos	Ninguna	Peor	Mejor	Soy asalariad@ y salgo de casa para trabajar	... el sector público	Sí, peor rendimiento.	No	Sí	No	No	No	N/A	N/A	N/A	N/A	N/A	N/A		N/A	N/A	N/A	N/A	N/A	N/A	N/A	6	6		1	4		2	6		3	6		6	6
580	2020-09-24 12:10:49	2020-09-24 12:24:15	Barcelona	Menos de 2.000 habitantes	Mujer	1966	Universitarios	Sí, es mi vivienda de siempre	Dos	Ninguna	Ninguna	Igual	Igual	Soy asalariad@ y salgo de casa para trabajar	... el sector privado	Sí, peor rendimiento.	Sí	No	No	No	No	N/A	N/A	N/A	N/A	N/A	N/A		N/A	N/A	N/A	N/A	N/A	N/A	N/A	4	7	5	1	2	1							5	5
581	2020-09-24 12:11:23	2020-09-24 12:24:07	Valencia/València	Entre 100.001 y 400.000	Mujer	1991	Universitarios	Sí, es mi vivienda de siempre	Tres	Ninguna	Dos	Peor	Mejor	Soy asalariad@ y salgo de casa para trabajar	... el sector privado	No	No	No	No	No	Sí	N/A	N/A	N/A	N/A	N/A	N/A		N/A	N/A	N/A	N/A	N/A	N/A	N/A	2	7		2	7		0	0		0	0		3	7
582	2020-09-24 12:11:50	2020-09-24 12:23:40	Madrid	Mas de 1.000.000 de habitantes	Hombre	1993	Universitarios	No, me he cambiado a otra residencia	Dos	Ninguna	Ninguna	Igual		Soy asalariad@ y teletrabajo	... el sector privado	Sí, peor rendimiento.	Sí	No	No	No	No	No	No	No	Sí	Sí	No		N/A	N/A	N/A	N/A	N/A	N/A	N/A
583	2020-09-24 12:13:01	2020-09-24 12:20:13	Valencia/València	Mas de 1.000.000 de habitantes	Mujer	1994	Universitarios	No, he vuelto a mi residencia habitual	Una	Ninguna	Una	Igual	Igual	Soy asalariad@ y salgo de casa para trabajar	... el sector privado	Sí, peor rendimiento.	No	Sí	No	No	No	N/A	N/A	N/A	N/A	N/A	N/A		N/A	N/A	N/A	N/A	N/A	N/A	N/A	3	7	0	2	2	1							5	7
584	2020-09-24 12:16:01	2020-09-24 12:24:50	Albacete	Entre 100.001 y 400.000	Hombre	1987	Bachillerato	Sí, es mi vivienda de siempre	Dos	Ninguna	Dos	Peor	Peor	Me despidieron después del periodo de estado de alarma			N/A	N/A	N/A	N/A	N/A	N/A	N/A	N/A	N/A	N/A	N/A		N/A	N/A	N/A	N/A	N/A	N/A	N/A		2
585	2020-09-24 12:17:01	2020-09-24 12:29:48	Valencia/València	Entre 2.001 y 10.000	Hombre	1961	Universitarios	Sí, es mi vivienda de siempre	Dos	Ninguna	Ninguna	Igual	Igual	Soy asalariad@ y teletrabajo	... el sector privado	No	No	No	No	No	Sí	No	No	No	Sí	Sí	No		N/A	N/A	N/A	N/A	N/A	N/A	N/A
586	2020-09-24 12:17:48	2020-09-24 12:19:01	Madrid	Mas de 1.000.000 de habitantes	Hombre	1958	Universitarios	Sí, es mi vivienda de siempre	Una	Ninguna	Una						N/A	N/A	N/A	N/A	N/A	N/A	N/A	N/A	N/A	N/A	N/A		N/A	N/A	N/A	N/A	N/A	N/A	N/A
587	2020-09-24 12:18:49	2020-09-24 12:30:38	Valencia/València	Entre 400.001 y 1.000.000	Hombre	1974	Universitarios	Sí, es mi vivienda de siempre	Tres	Ninguna	Ninguna	Igual	Igual	Soy asalariad@ y combino teletrabajo y trabajo fuera de casa	... el sector privado	No	No	No	No	No	Sí	No	No	Sí	No	No	No		N/A	N/A	N/A	N/A	N/A	N/A	N/A	0	1	1	2	2	2				5	7	5	5	2
588	2020-09-24 12:19:02	2020-09-24 12:29:01	Cáceres	Entre 2.001 y 10.000	Mujer	1980	Formación profesional	Sí, es mi vivienda de siempre	Dos	Una	Ninguna	Igual	Mejor	Otro			N/A	N/A	N/A	N/A	N/A	N/A	N/A	N/A	N/A	N/A	N/A		N/A	N/A	N/A	N/A	N/A	N/A	N/A	7	7	7	5	5	5	5	5	5	7	7	7	6	6
589	2020-09-24 12:19:19	2020-09-24 13:27:35	Valencia/València	Entre 400.001 y 1.000.000	Hombre	1951	Universitarios	Sí, es mi vivienda de siempre	Dos	Ninguna	Una	Igual	Igual	Jubilad@			N/A	N/A	N/A	N/A	N/A	N/A	N/A	N/A	N/A	N/A	N/A		N/A	N/A	N/A	N/A	N/A	N/A	N/A	1	1		0	0		0	0		0	0		1	1
590	2020-09-24 12:19:37	2020-09-24 12:21:00	Madrid	Mas de 1.000.000 de habitantes	Mujer	1955	Universitarios										N/A	N/A	N/A	N/A	N/A	N/A	N/A	N/A	N/A	N/A	N/A		N/A	N/A	N/A	N/A	N/A	N/A	N/A
591	2020-09-24 12:19:50	2020-09-24 12:26:43		Entre 2.001 y 10.000	Hombre	1969	Secundarios	Sí, es mi vivienda de siempre	Tres	Ninguna	Una	Igual	Igual	Soy asalariad@ y salgo de casa para trabajar	... el sector privado	No	No	No	No	No	Sí	N/A	N/A	N/A	N/A	N/A	N/A		N/A	N/A	N/A	N/A	N/A	N/A	N/A
592	2020-09-24 12:20:43	2020-09-24 12:35:50	Barcelona	Mas de 1.000.000 de habitantes	Hombre	1933	Universitarios	Sí, es mi vivienda de siempre	Una	Ninguna	Ninguna	Igual	Igual	Jubilad@			N/A	N/A	N/A	N/A	N/A	N/A	N/A	N/A	N/A	N/A	N/A		N/A	N/A	N/A	N/A	N/A	N/A	N/A	7	7	7	7	7	7
593	2020-09-24 12:20:59	2020-09-24 12:31:44	Madrid	Mas de 1.000.000 de habitantes	Hombre	1960	Universitarios	Sí, es mi vivienda de siempre	Tres	Ninguna	Dos	Igual	Igual	Soy asalariad@ y teletrabajo	... el sector público	Sí, mayor rendimiento.	No	No	No	No	Sí	Sí	No	Sí	No	No	No		N/A	N/A	N/A	N/A	N/A	N/A	N/A	2	4	4	2	4	4							2	3
594	2020-09-24 12:21:56	2020-09-24 12:33:14	Valencia/València	Entre 10.001 y 50.000	Mujer	1984	Bachillerato	No, he vuelto a mi residencia habitual	Tres	Dos	Dos	Peor	Mejor	Me despidieron durante el periodo de estado de alarma			N/A	N/A	N/A	N/A	N/A	N/A	N/A	N/A	N/A	N/A	N/A		N/A	N/A	N/A	N/A	N/A	N/A	N/A	7	7		1	1		5	5		7	7		7	7
595	2020-09-24 12:22:09	2020-09-24 12:53:06	Murcia	Entre 400.001 y 1.000.000	Hombre	1938	Formación profesional	Sí, es mi vivienda de siempre	Una	Ninguna	Una			Jubilad@			N/A	N/A	N/A	N/A	N/A	N/A	N/A	N/A	N/A	N/A	N/A		N/A	N/A	N/A	N/A	N/A	N/A	N/A
596	2020-09-24 12:22:18	2020-09-24 12:31:55	Valencia/València	Entre 10.001 y 50.000	Hombre	1977	Universitarios	Sí, es mi vivienda de siempre	Una	Ninguna	Ninguna			Otro			N/A	N/A	N/A	N/A	N/A	N/A	N/A	N/A	N/A	N/A	N/A		N/A	N/A	N/A	N/A	N/A	N/A	N/A	1	7	2	0	0	0	0	0	0	0	0	0	2	7
597	2020-09-24 12:23:07	2020-09-24 12:24:15	Valencia/València	Entre 400.001 y 1.000.000	Hombre	1945	Universitarios		Una	Ninguna	Ninguna						N/A	N/A	N/A	N/A	N/A	N/A	N/A	N/A	N/A	N/A	N/A		N/A	N/A	N/A	N/A	N/A	N/A	N/A
598	2020-09-24 12:26:44	2020-09-24 12:35:22	Alicante/Alacant	Entre 100.001 y 400.000	Mujer	1976	Universitarios	Sí, es mi vivienda de siempre	Cuatro	Tres	Una	Igual	Igual	Realizo trabajo no remunerado en el hogar			N/A	N/A	N/A	N/A	N/A	N/A	N/A	N/A	N/A	N/A	N/A		N/A	N/A	N/A	N/A	N/A	N/A	N/A	7	7	7	5	5	5	5	5	5	7	7	7	7	7
599	2020-09-24 12:30:27	2020-09-24 12:44:10	Cáceres	Entre 2.001 y 10.000	Mujer	1976	Formación profesional	Sí, es mi vivienda de siempre	Tres	Dos	Una	Igual	Igual	Estoy de baja por enfermedad/embarazo			N/A	N/A	N/A	N/A	N/A	N/A	N/A	N/A	N/A	N/A	N/A		N/A	N/A	N/A	N/A	N/A	N/A	N/A	2	7	7	3	7	7	0	7	5	7	7	1	2	7
600	2020-09-24 12:31:20	2020-09-24 12:47:59	Valencia/València	Entre 400.001 y 1.000.000	Hombre	1940	Universitarios	No, me he cambiado a otra residencia	Cinco o más		Una	Igual	Igual	Jubilad@			N/A	N/A	N/A	N/A	N/A	N/A	N/A	N/A	N/A	N/A	N/A		N/A	N/A	N/A	N/A	N/A	N/A	N/A
601	2020-09-24 12:32:29	2020-09-24 12:35:01		Entre 100.001 y 400.000	Hombre	2002	Formación profesional	Sí, es mi vivienda de siempre	Una	Ninguna	Ninguna	Igual	Igual	Soy estudiante			N/A	N/A	N/A	N/A	N/A	N/A	N/A	N/A	N/A	N/A	N/A	Sí, no sé bien cómo se van a dar las clases	No	No	No	No	No	No	No
602	2020-09-24 12:35:12	2020-09-24 12:45:29	Barcelona	Mas de 1.000.000 de habitantes	Hombre	1945	Bachillerato	Sí, es mi vivienda de siempre	Una	Una	Una	Igual	Igual	Jubilad@			N/A	N/A	N/A	N/A	N/A	N/A	N/A	N/A	N/A	N/A	N/A		N/A	N/A	N/A	N/A	N/A	N/A	N/A	1	1	1		1								1	1
603	2020-09-24 12:37:21	2020-09-24 12:50:39	Almeria	Entre 10.001 y 50.000	Hombre	1973	Formación profesional	Sí, es mi vivienda de siempre	Tres	Dos	Ninguna	Igual	Igual	Soy asalariad@ y combino teletrabajo y trabajo fuera de casa	... el sector privado	Sí, mayor rendimiento.	Sí	No	No	No	No	No	No	No	No	No	Sí		N/A	N/A	N/A	N/A	N/A	N/A	N/A	1	3	2	0	1	0	3	4	3	0	0	0	3	3
604	2020-09-24 12:40:16	2020-09-24 12:53:20		Mas de 1.000.000 de habitantes	Mujer	1947	Primarios	Sí, es mi vivienda de siempre	Una	Ninguna	Dos	Igual	Igual	Jubilad@			N/A	N/A	N/A	N/A	N/A	N/A	N/A	N/A	N/A	N/A	N/A		N/A	N/A	N/A	N/A	N/A	N/A	N/A	0	0
605	2020-09-24 12:41:00	2020-09-24 12:52:22	Alicante/Alacant	Entre 2.001 y 10.000	Hombre	1950	Universitarios	Sí, es mi vivienda de siempre	Ninguna			Igual	Igual	Jubilad@			N/A	N/A	N/A	N/A	N/A	N/A	N/A	N/A	N/A	N/A	N/A		N/A	N/A	N/A	N/A	N/A	N/A	N/A	7	7	7	7	7	7							7	7
606	2020-09-24 12:42:35	2020-09-24 12:55:31	Valencia/València	Entre 10.001 y 50.000	Mujer	1962	Bachillerato	Sí, es mi vivienda de siempre	Tres	Una	Una	Igual	Igual	Soy asalariad@ y salgo de casa para trabajar	... el sector privado	No	Sí	No	No	No	No	N/A	N/A	N/A	N/A	N/A	N/A		N/A	N/A	N/A	N/A	N/A	N/A	N/A	7	7		3	3					2	0		7	7
607	2020-09-24 12:42:39	2020-09-24 12:44:05	Badajoz	Entre 100.001 y 400.000	Hombre	1976	Formación profesional										N/A	N/A	N/A	N/A	N/A	N/A	N/A	N/A	N/A	N/A	N/A		N/A	N/A	N/A	N/A	N/A	N/A	N/A
608	2020-09-24 12:42:47	2020-09-24 12:56:35	Valencia/València	Mas de 1.000.000 de habitantes	Hombre	1951	Universitarios	Sí, es mi vivienda de siempre	Dos	Una	Dos	Peor		Soy autónom@ y combino teletrabajo y trabajo fuera de casa		Sí, peor rendimiento.	Sí	No	No	Sí	No	No	Sí	No	No	No	No		N/A	N/A	N/A	N/A	N/A	N/A	N/A	2	2	2	0	0	0							7	7
609	2020-09-24 12:44:44	2020-09-24 12:57:39	Zaragoza	Entre 400.001 y 1.000.000	Mujer	1962	Formación profesional	Sí, es mi vivienda de siempre	Ninguna			Igual	Igual	Soy asalariad@ y salgo de casa para trabajar	... el sector público	No	No	No	Sí	No	No	N/A	N/A	N/A	N/A	N/A	N/A		N/A	N/A	N/A	N/A	N/A	N/A	N/A	3	7	3	4	5	4							5	7
610	2020-09-24 12:45:19	2020-09-24 12:47:35	Valencia/València	Entre 10.001 y 50.000	Hombre	1957	Universitarios	Sí, es mi vivienda de siempre	Tres	Ninguna	Una	Igual	Igual	Jubilad@			N/A	N/A	N/A	N/A	N/A	N/A	N/A	N/A	N/A	N/A	N/A		N/A	N/A	N/A	N/A	N/A	N/A	N/A
611	2020-09-24 12:45:27	2020-09-24 12:56:51	Badajoz	Entre 400.001 y 1.000.000	Mujer	1977	Universitarios	Sí, es mi vivienda de siempre	Una	Ninguna		Igual	Igual	Soy asalariad@ y salgo de casa para trabajar	... el sector público	No	No	No	No	No	Sí	N/A	N/A	N/A	N/A	N/A	N/A		N/A	N/A	N/A	N/A	N/A	N/A	N/A				7	7	7							7	7
612	2020-09-24 12:48:24	2020-09-24 12:59:13	Valencia/València	Entre 400.001 y 1.000.000	Hombre	1955	Universitarios	Sí, es mi vivienda de siempre	Dos	Ninguna	Ninguna	Igual	Igual	Otro			N/A	N/A	N/A	N/A	N/A	N/A	N/A	N/A	N/A	N/A	N/A		N/A	N/A	N/A	N/A	N/A	N/A	N/A	5	5		3	3		0	2		0	0		5	5
613	2020-09-24 12:49:01	2020-09-24 12:58:09	Valencia/València	Entre 400.001 y 1.000.000	Hombre	1960	Universitarios	Sí, es mi vivienda de siempre	Tres	Ninguna	Ninguna	Igual	Igual	Soy asalariad@ y combino teletrabajo y trabajo fuera de casa	... el sector público	Sí, peor rendimiento.	No	No	No	No	Sí	No	No	No	No	Sí	No		N/A	N/A	N/A	N/A	N/A	N/A	N/A	5	7	5	2	2	2	0	0	0	0	0	0	3	3
614	2020-09-24 12:49:58	2020-09-24 12:59:54	Valencia/València	Entre 400.001 y 1.000.000	Mujer	1961	Universitarios	Sí, es mi vivienda de siempre	Tres	Una	Una	Mejor	Mejor	Soy asalariad@ y salgo de casa para trabajar	... el sector público	Sí, peor rendimiento.	No	No	No	Sí	No	N/A	N/A	N/A	N/A	N/A	N/A		N/A	N/A	N/A	N/A	N/A	N/A	N/A	3	7	5	2	7	3	0	1	0	7	7	2	1	7
615	2020-09-24 12:50:44	2020-09-24 13:02:49	Valencia/València	Entre 400.001 y 1.000.000	Hombre	1976	Secundarios	Sí, es mi vivienda de siempre	Una	Ninguna	Ninguna	Mejor	Peor	Soy asalariad@ y teletrabajo	... el sector privado	Sí, mayor rendimiento.	No	No	No	No	Sí	No	No	Sí	No	No	No		N/A	N/A	N/A	N/A	N/A	N/A	N/A	0	2	2	1	1	1							3	5
616	2020-09-24 12:51:25	2020-09-24 12:59:17	Valencia/València	Mas de 1.000.000 de habitantes	Hombre	1951	Universitarios	Sí, es mi vivienda de siempre	Una	Ninguna	Una	Igual	Igual	Jubilad@			N/A	N/A	N/A	N/A	N/A	N/A	N/A	N/A	N/A	N/A	N/A		N/A	N/A	N/A	N/A	N/A	N/A	N/A
617	2020-09-24 12:51:53	2020-09-24 12:55:00	Valencia/València	Mas de 1.000.000 de habitantes	Hombre	1958	Secundarios	Sí, es mi vivienda de siempre	Una	Ninguna	Una	Igual		Parad@ o en excedencia			N/A	N/A	N/A	N/A	N/A	N/A	N/A	N/A	N/A	N/A	N/A		N/A	N/A	N/A	N/A	N/A	N/A	N/A
618	2020-09-24 12:57:32	2020-09-24 13:05:43	Valencia/València	Mas de 1.000.000 de habitantes	Hombre	1991	Universitarios	Sí, es mi vivienda de siempre	Una	Ninguna	Ninguna	Peor	Mejor	Soy asalariad@ y salgo de casa para trabajar	... el sector público	Sí, peor rendimiento.	No	No	No	No	Sí	N/A	N/A	N/A	N/A	N/A	N/A		N/A	N/A	N/A	N/A	N/A	N/A	N/A	7	7	7	1	1	1							7	7
619	2020-09-24 12:57:50	2020-09-24 13:00:36	Sevilla	Entre 2.001 y 10.000	Hombre	1973	Universitarios	Sí, es mi vivienda de siempre	Tres	Dos	Dos	Igual	Igual	Soy asalariad@ y salgo de casa para trabajar	... el sector público	No	No	No	No	No	Sí	N/A	N/A	N/A	N/A	N/A	N/A		N/A	N/A	N/A	N/A	N/A	N/A	N/A
620	2020-09-24 13:01:26	2020-09-24 13:11:50	Valencia/València	Entre 50.001 y 100.000	Mujer	1952	Universitarios	Sí, es mi vivienda de siempre	Una	Ninguna	Una	Igual	Igual	Jubilad@			N/A	N/A	N/A	N/A	N/A	N/A	N/A	N/A	N/A	N/A	N/A		N/A	N/A	N/A	N/A	N/A	N/A	N/A	7	7	7	5	5	5	0	0	0	0	0	0	7	7
621	2020-09-24 13:02:53	2020-09-24 13:16:55	Valencia/València	Entre 10.001 y 50.000	Mujer	1958	Formación profesional	Sí, es mi vivienda de siempre	Tres	Tres	Ninguna	Igual	Igual	Soy autónom@ y combino teletrabajo y trabajo fuera de casa		Sí, peor rendimiento.	No	No	No	Sí	No	No	No	No	Sí	No	No		N/A	N/A	N/A	N/A	N/A	N/A	N/A							2	5
622	2020-09-24 13:03:02	2020-09-24 13:11:43	Valencia/València	Entre 400.001 y 1.000.000	Mujer	1988	Universitarios	Sí, es mi vivienda de siempre	Una	Ninguna	Ninguna	Mejor	Mejor	Soy asalariad@ y salgo de casa para trabajar	... el sector privado	Sí, mayor rendimiento.	No	No	No	No	Sí	N/A	N/A	N/A	N/A	N/A	N/A		N/A	N/A	N/A	N/A	N/A	N/A	N/A	0	7	0	1	1	1	0	0	0	0	2	0	6	7
623	2020-09-24 13:03:10	2020-09-24 15:02:31	Cáceres	Entre 2.001 y 10.000	Mujer	1978	Formación profesional	Sí, es mi vivienda de siempre	Dos	Ninguna	Una	Igual	Igual	Soy asalariad@ y salgo de casa para trabajar	... el sector privado	No	No	No	No	No	Sí	N/A	N/A	N/A	N/A	N/A	N/A		N/A	N/A	N/A	N/A	N/A	N/A	N/A	2	4	2	2	4	2	2	7	2	2	7	2	2	4
624	2020-09-24 13:04:37	2020-09-24 13:07:41	Madrid	Mas de 1.000.000 de habitantes	Hombre	1958	Universitarios	Sí, es mi vivienda de siempre	Una	Ninguna	Una	Igual	Igual	Soy asalariad@ y salgo de casa para trabajar	... el sector privado	No	No	No	No	No	Sí	N/A	N/A	N/A	N/A	N/A	N/A		N/A	N/A	N/A	N/A	N/A	N/A	N/A
625	2020-09-24 13:04:54	2020-09-24 13:17:44	Valencia/València	Entre 400.001 y 1.000.000	Hombre	1944	Universitarios	Sí, es mi vivienda de siempre	Dos	Ninguna	Ninguna			Jubilad@			N/A	N/A	N/A	N/A	N/A	N/A	N/A	N/A	N/A	N/A	N/A		N/A	N/A	N/A	N/A	N/A	N/A	N/A	0	0	0	0	0	0	0	0	0	0	0	0	0	0
626	2020-09-24 13:04:56	2020-09-24 13:18:32	Alicante/Alacant	Entre 10.001 y 50.000	Mujer	1950	Secundarios	Sí, es mi vivienda de siempre	Una	Ninguna	Una	Peor	Peor	Jubilad@			N/A	N/A	N/A	N/A	N/A	N/A	N/A	N/A	N/A	N/A	N/A		N/A	N/A	N/A	N/A	N/A	N/A	N/A	7	7		7	7		0	0		0	0		2	2
627	2020-09-24 13:04:56	2020-09-24 13:07:10	Murcia	Entre 400.001 y 1.000.000	Hombre	1960	Universitarios	Sí, es mi vivienda de siempre	Tres	Ninguna	Ninguna	Igual	Igual	Estoy de baja por enfermedad/embarazo			N/A	N/A	N/A	N/A	N/A	N/A	N/A	N/A	N/A	N/A	N/A		N/A	N/A	N/A	N/A	N/A	N/A	N/A
628	2020-09-24 13:05:34	2020-09-24 13:16:24	Zaragoza	Entre 400.001 y 1.000.000	Hombre	1958	Bachillerato	Sí, es mi vivienda de siempre	Dos	Ninguna	Dos	Peor	Mejor	Soy asalariad@ y salgo de casa para trabajar	... el sector público	Sí, peor rendimiento.	No	No	No	No	Sí	N/A	N/A	N/A	N/A	N/A	N/A		N/A	N/A	N/A	N/A	N/A	N/A	N/A	3	3	3	2	2	2							5	5
629	2020-09-24 13:05:37	2020-09-24 13:08:33	Tarragona	Entre 10.001 y 50.000	Hombre	1955	Bachillerato	Sí, es mi vivienda de siempre	Una	Ninguna	Ninguna	Igual	Igual	Jubilad@			N/A	N/A	N/A	N/A	N/A	N/A	N/A	N/A	N/A	N/A	N/A		N/A	N/A	N/A	N/A	N/A	N/A	N/A
630	2020-09-24 13:06:25	2020-09-24 13:26:30	Cáceres	Entre 10.001 y 50.000	Hombre	1948	Universitarios	Sí, es mi vivienda de siempre	Dos	Ninguna	Ninguna	Igual		Jubilad@			N/A	N/A	N/A	N/A	N/A	N/A	N/A	N/A	N/A	N/A	N/A		N/A	N/A	N/A	N/A	N/A	N/A	N/A	0	1	0	0	0	0	0	0	0	0	0	0	1
631	2020-09-24 13:08:00	2020-09-24 13:19:01	Valencia/València	Entre 400.001 y 1.000.000	Mujer	1959	Universitarios	Sí, es mi vivienda de siempre	Tres	Ninguna	Una	Igual	Igual	Soy asalariad@ y salgo de casa para trabajar	... el sector público	Sí, peor rendimiento.	No	No	No	No	Sí	N/A	N/A	N/A	N/A	N/A	N/A		N/A	N/A	N/A	N/A	N/A	N/A	N/A	1	1	1	0	1	0	0	0	0	0	0	0	1	1
632	2020-09-24 13:08:13	2020-09-24 13:15:18	Alicante/Alacant	Entre 50.001 y 100.000	Mujer	1982	Universitarios	Sí, es mi vivienda de siempre	Tres	Dos	Ninguna	Igual	Igual	Soy asalariad@ y teletrabajo	... el sector privado	Sí, mayor rendimiento.	Sí	No	No	No	No	No	Sí	No	No	No	No		N/A	N/A	N/A	N/A	N/A	N/A	N/A
633	2020-09-24 13:09:06	2020-09-24 13:22:01	Albacete	Entre 100.001 y 400.000	Mujer	1986	Bachillerato	No, he vuelto a mi residencia habitual	Ninguna			Mejor	Peor	Soy autónom@ y salgo de casa para trabajar		Sí, peor rendimiento.	Sí	No	No	No	No	N/A	N/A	N/A	N/A	N/A	N/A		N/A	N/A	N/A	N/A	N/A	N/A	N/A	5	7	5	1	1	1				1	0	1	5	7
634	2020-09-24 13:11:17	2020-09-24 13:24:49	Valencia/València	Entre 50.001 y 100.000	Hombre	1954	Universitarios	Sí, es mi vivienda de siempre	Una	Ninguna	Una	Igual	Igual	Soy asalariad@ y salgo de casa para trabajar	... el sector público	Sí, peor rendimiento.	No	No	No	No	Sí	N/A	N/A	N/A	N/A	N/A	N/A		N/A	N/A	N/A	N/A	N/A	N/A	N/A	0	0	0	0	0	0	0	0	0	0	0	0	7	7
635	2020-09-24 13:13:04	2020-09-24 13:28:10	Valencia/València	Entre 50.001 y 100.000	Mujer	1951	Universitarios	Sí, es mi vivienda de siempre	Una	Ninguna	Una	Igual	Igual	Jubilad@			N/A	N/A	N/A	N/A	N/A	N/A	N/A	N/A	N/A	N/A	N/A		N/A	N/A	N/A	N/A	N/A	N/A	N/A		7	7	7	7	7							4	4
636	2020-09-24 13:16:54	2020-09-24 13:32:50	Badajoz	Entre 100.001 y 400.000	Hombre	1979	Universitarios	Sí, es mi vivienda de siempre	Una	Ninguna	Ninguna	Peor	Mejor	Soy autónom@ y combino teletrabajo y trabajo fuera de casa		Sí, peor rendimiento.	Sí	No	No	No	No	No	No	No	No	Sí	No		N/A	N/A	N/A	N/A	N/A	N/A	N/A	5	3	5	0	0	0	0	0	0	0	0	0	5	3
637	2020-09-24 13:17:47	2020-09-24 13:30:46	Valencia/València	Entre 100.001 y 400.000	Hombre	1993	Universitarios	No, me he cambiado a otra residencia	Una	Ninguna	Una	Igual	Peor	Soy asalariad@ y salgo de casa para trabajar	... el sector privado	No	Sí	No	No	No	No	N/A	N/A	N/A	N/A	N/A	N/A		N/A	N/A	N/A	N/A	N/A	N/A	N/A	4	4	4	1	1	1							4	4
638	2020-09-24 13:19:25	2020-09-24 13:29:30	Valencia/València	Entre 400.001 y 1.000.000	Hombre	1960	Universitarios	Sí, es mi vivienda de siempre	Tres	Dos	Una	Igual	Igual	Soy asalariad@ y salgo de casa para trabajar	... el sector público	No	No	No	No	No	Sí	N/A	N/A	N/A	N/A	N/A	N/A		N/A	N/A	N/A	N/A	N/A	N/A	N/A	3	6	3	0	0	0	2	4	2	5	7	5	3	5
639	2020-09-24 13:21:46	2020-09-24 13:36:10	Barcelona	Mas de 1.000.000 de habitantes	Mujer	1977	Universitarios	Sí, es mi vivienda de siempre	Tres	Dos	Ninguna	Igual	Igual	Realizo trabajo no remunerado en el hogar			N/A	N/A	N/A	N/A	N/A	N/A	N/A	N/A	N/A	N/A	N/A		N/A	N/A	N/A	N/A	N/A	N/A	N/A	6	7	7	0	1	0	0	5	0	7	7	7	7	7
640	2020-09-24 13:24:03	2020-09-24 13:41:15	Cádiz	Entre 10.001 y 50.000	Hombre	1959	Bachillerato	Sí, aunque no es mi residencia habitual	Una	Ninguna	Ninguna	Igual	Igual	Parad@ o en excedencia			N/A	N/A	N/A	N/A	N/A	N/A	N/A	N/A	N/A	N/A	N/A		N/A	N/A	N/A	N/A	N/A	N/A	N/A	0	0	0	1	1	1	0	0	0	0	0	0	0	0
641	2020-09-24 13:24:09	2020-09-24 13:33:36		Entre 100.001 y 400.000	Hombre	1992	Universitarios	Sí, es mi vivienda de siempre	Una	Ninguna	Ninguna	Igual	Igual	Soy asalariad@ y teletrabajo	... el sector privado	No	No	No	No	No	Sí	No	No	Sí	No	No	No		N/A	N/A	N/A	N/A	N/A	N/A	N/A	0	7	5	2	3	2				0	0	1	6	7
642	2020-09-24 13:26:18	2020-09-24 13:45:31	Cáceres	Entre 2.001 y 10.000	Hombre	1976	Universitarios	Sí, es mi vivienda de siempre	Cinco o más	Tres	Ninguna	Mejor	Peor	Soy asalariad@ y salgo de casa para trabajar	... el sector público	Sí, mayor rendimiento.	No	No	No	No	Sí	N/A	N/A	N/A	N/A	N/A	N/A		N/A	N/A	N/A	N/A	N/A	N/A	N/A	7	7	7	0	2	0	5	7	5	7	7	7	7	7
643	2020-09-24 13:28:36	2020-09-24 13:38:42	Valencia/València	Entre 400.001 y 1.000.000	Hombre	1962	Universitarios	Sí, es mi vivienda de siempre	Dos	Ninguna	Ninguna	Igual	Igual	Jubilad@			N/A	N/A	N/A	N/A	N/A	N/A	N/A	N/A	N/A	N/A	N/A		N/A	N/A	N/A	N/A	N/A	N/A	N/A	1	2	3	1	2	3	3	5	2	2	4	3	2	2
644	2020-09-24 13:29:58	2020-09-24 13:31:10	Valencia/València	Entre 2.001 y 10.000	Hombre	1997	Primarios	Sí, es mi vivienda de siempre	Dos	Ninguna	Dos						N/A	N/A	N/A	N/A	N/A	N/A	N/A	N/A	N/A	N/A	N/A		N/A	N/A	N/A	N/A	N/A	N/A	N/A
645	2020-09-24 13:31:33	2020-09-24 14:58:30	Valencia/València	Entre 2.001 y 10.000	Hombre	1977	Universitarios	Sí, aunque no es mi residencia habitual	Dos	Ninguna	Una	Igual	Igual	Soy asalariad@ y combino teletrabajo y trabajo fuera de casa	... el sector público	No	No	No	No	No	Sí	No	No	Sí	No	Sí	No		N/A	N/A	N/A	N/A	N/A	N/A	N/A
646	2020-09-24 13:33:59	2020-09-24 13:43:17	Valencia/València			1957	Universitarios	Sí, es mi vivienda de siempre	Una	Ninguna	Ninguna	Igual	Igual	Jubilad@			N/A	N/A	N/A	N/A	N/A	N/A	N/A	N/A	N/A	N/A	N/A		N/A	N/A	N/A	N/A	N/A	N/A	N/A	7	7		1	2		0	0		0	0		7	7
647	2020-09-24 13:38:34	2020-09-24 13:55:19	Valencia/València	Entre 400.001 y 1.000.000	Hombre	1966	Universitarios	Sí, es mi vivienda de siempre	Tres	Ninguna	Una	Igual	Igual	Soy asalariad@ y salgo de casa para trabajar	... el sector privado	No	No	Sí	No	No	No	N/A	N/A	N/A	N/A	N/A	N/A		N/A	N/A	N/A	N/A	N/A	N/A	N/A	0	3		0	2		0	0		0	0		0	2
648	2020-09-24 13:43:10	2020-09-24 13:52:49	Valencia/València	Mas de 1.000.000 de habitantes	Hombre	1995	Universitarios	Sí, es mi vivienda de siempre	Dos	Dos	Una	Igual	Peor	Estoy en un ERTE			N/A	N/A	N/A	N/A	N/A	N/A	N/A	N/A	N/A	N/A	N/A		N/A	N/A	N/A	N/A	N/A	N/A	N/A	5	7	7	1	2	4							4	7
649	2020-09-24 13:43:17	2020-09-24 13:53:49	Valencia/València	Entre 50.001 y 100.000	Mujer	1974	Universitarios	Sí, es mi vivienda de siempre	Tres	Dos	Dos	Igual	Igual	Soy asalariad@ y salgo de casa para trabajar	... el sector privado	No	No	No	No	No	Sí	N/A	N/A	N/A	N/A	N/A	N/A		N/A	N/A	N/A	N/A	N/A	N/A	N/A	0	0	0	1	1	1	7	7	7	3	5	3	7	7
650	2020-09-24 13:45:24	2020-09-24 13:59:59	Valencia/València	Entre 10.001 y 50.000		1951	Bachillerato	Sí, aunque no es mi residencia habitual	Una	Ninguna	Dos	Igual	Igual	Jubilad@			N/A	N/A	N/A	N/A	N/A	N/A	N/A	N/A	N/A	N/A	N/A		N/A	N/A	N/A	N/A	N/A	N/A	N/A	0	0	0
651	2020-09-24 13:46:40	2020-09-24 13:58:15		Entre 10.001 y 50.000	Mujer	1960	Universitarios	Sí, es mi vivienda de siempre	Cuatro	Dos	Dos	Igual		Realizo trabajo no remunerado en el hogar			N/A	N/A	N/A	N/A	N/A	N/A	N/A	N/A	N/A	N/A	N/A		N/A	N/A	N/A	N/A	N/A	N/A	N/A	7	7	7	7	7	7
652	2020-09-24 13:46:55	2020-09-24 13:48:44	Córdoba	Entre 400.001 y 1.000.000	Hombre	1966	Universitarios	Sí, es mi vivienda de siempre	Una	Ninguna	Ninguna	Igual	Igual	Soy asalariad@ y salgo de casa para trabajar	... el sector público	No	No	No	No	No	Sí	N/A	N/A	N/A	N/A	N/A	N/A		N/A	N/A	N/A	N/A	N/A	N/A	N/A
653	2020-09-24 13:48:21	2020-09-24 14:10:23	Valencia/València	Entre 400.001 y 1.000.000	Hombre	1960	Universitarios	No, me he cambiado a otra residencia	Una	Una	Ninguna	Peor	Igual	Soy asalariad@ y combino teletrabajo y trabajo fuera de casa	... el sector público	Sí, mayor rendimiento.	No	No	No	No	Sí	Sí	No	No	No	Sí	No		N/A	N/A	N/A	N/A	N/A	N/A	N/A	2	3	4	1	1	1	0	0	0	0	0	0	3	3
654	2020-09-24 13:53:46	2020-09-24 14:14:35	Valencia/València	Entre 400.001 y 1.000.000	Hombre	1964	Universitarios	Sí, es mi vivienda de siempre	Tres	Una	Ninguna	Mejor	Peor	Soy asalariad@ y combino teletrabajo y trabajo fuera de casa	... el sector público	No	No	No	No	No	Sí	No	No	No	No	No	Sí		N/A	N/A	N/A	N/A	N/A	N/A	N/A	1	2	1	0	0	0	0	0	0	0	0	0	3	3
655	2020-09-24 13:59:29	2020-09-24 14:10:19	Valladolid	Entre 100.001 y 400.000	Hombre	1981	Universitarios	No, me he cambiado a otra residencia	Una	Ninguna	Una	Peor	Peor	Parad@ o en excedencia			N/A	N/A	N/A	N/A	N/A	N/A	N/A	N/A	N/A	N/A	N/A		N/A	N/A	N/A	N/A	N/A	N/A	N/A	5	7	5	1	2	1	0	0	0	0	0	0	4	7
656	2020-09-24 14:04:25	2020-09-24 14:17:11		Entre 2.001 y 10.000	Hombre	1964	Primarios	Sí, es mi vivienda de siempre	Tres	Ninguna	Ninguna	Peor	Mejor	Soy asalariad@ y salgo de casa para trabajar	... el sector privado	No	Sí	No	No	No	No	N/A	N/A	N/A	N/A	N/A	N/A		N/A	N/A	N/A	N/A	N/A	N/A	N/A	7	7		2	2								7	7
657	2020-09-24 14:04:59	2020-09-24 14:21:32		Entre 100.001 y 400.000	Hombre	1959	Universitarios	Sí, es mi vivienda de siempre	Cinco o más	Ninguna	Ninguna		Igual	Soy autónom@ y combino teletrabajo y trabajo fuera de casa		No	Sí	No	No	No	No	No	No	No	No	No	Sí		N/A	N/A	N/A	N/A	N/A	N/A	N/A
658	2020-09-24 14:05:17	2020-09-24 14:13:41	Madrid	Mas de 1.000.000 de habitantes	Hombre	1988	Universitarios	Sí, es mi vivienda de siempre	Dos	Ninguna	Ninguna	Igual	Igual	Soy asalariad@ y combino teletrabajo y trabajo fuera de casa	... el sector privado	Sí, peor rendimiento.	No	No	No	No	Sí	Sí	No	No	No	No	No		N/A	N/A	N/A	N/A	N/A	N/A	N/A	0	3	1	0	2	1	1	2	1	0	0	0	1	4
659	2020-09-24 14:13:45	2020-09-24 14:32:10	Valencia/València	Entre 10.001 y 50.000	Hombre	1958	Secundarios	Sí, es mi vivienda de siempre	Dos	Ninguna	Dos	Igual	Igual	Soy asalariad@ y salgo de casa para trabajar	... el sector público	Sí, peor rendimiento.	No	No	No	No	Sí	N/A	N/A	N/A	N/A	N/A	N/A		N/A	N/A	N/A	N/A	N/A	N/A	N/A	5	5	5	7	7	7							5	5
660	2020-09-24 14:21:24	2020-09-24 14:37:33	Valencia/València	Entre 400.001 y 1.000.000	Mujer	1952	Universitarios	Sí, es mi vivienda de siempre	Ninguna			Igual	Igual	Jubilad@			N/A	N/A	N/A	N/A	N/A	N/A	N/A	N/A	N/A	N/A	N/A		N/A	N/A	N/A	N/A	N/A	N/A	N/A	4	7	7	1	1	1							7	7
661	2020-09-24 14:23:01	2020-09-24 14:32:27	Granada	Entre 100.001 y 400.000	Mujer	1991	Universitarios	No, me he cambiado a otra residencia	Ninguna			Mejor	Mejor	Soy asalariad@ y combino teletrabajo y trabajo fuera de casa	... el sector público	Sí, peor rendimiento.	Sí	Sí	No	No	No	No	No	No	Sí	Sí	No		N/A	N/A	N/A	N/A	N/A	N/A	N/A	7	7	7	1	0	2							5	7
662	2020-09-24 14:28:44	2020-09-24 14:30:14	Valencia/València	Mas de 1.000.000 de habitantes	Hombre	1969	Universitarios	Sí, es mi vivienda de siempre	Tres	Dos	Una						N/A	N/A	N/A	N/A	N/A	N/A	N/A	N/A	N/A	N/A	N/A		N/A	N/A	N/A	N/A	N/A	N/A	N/A
663	2020-09-24 14:29:25	2020-09-24 14:35:34	Valencia/València	Entre 10.001 y 50.000	Hombre	1979	Universitarios	Sí, es mi vivienda de siempre	Tres	Dos	Ninguna	Igual	Igual	Soy asalariad@ y teletrabajo	... el sector privado	Sí, peor rendimiento.	No	No	No	Sí	No	No	Sí	No	No	No	No		N/A	N/A	N/A	N/A	N/A	N/A	N/A	4	4	4	0	0	0	3	3	3	5	5	5	4	4
664	2020-09-24 14:31:43	2020-09-24 14:48:12	Valencia/València	Entre 2.001 y 10.000	Hombre	1949	Bachillerato	Sí, es mi vivienda de siempre	Una	Ninguna	Una	Igual	Igual	Jubilad@			N/A	N/A	N/A	N/A	N/A	N/A	N/A	N/A	N/A	N/A	N/A		N/A	N/A	N/A	N/A	N/A	N/A	N/A	4	4	4	6	7	7	0			5	5	5	4	4
665	2020-09-24 14:35:55	2020-09-24 15:24:05	Madrid	Mas de 1.000.000 de habitantes	Hombre	1947	Universitarios	Sí, es mi vivienda de siempre	Dos	Una	Una	Igual		Jubilad@			N/A	N/A	N/A	N/A	N/A	N/A	N/A	N/A	N/A	N/A	N/A		N/A	N/A	N/A	N/A	N/A	N/A	N/A	2	4	4	0	2	2							0	3
666	2020-09-24 14:38:59	2020-09-24 14:57:32	Valencia/València	Entre 400.001 y 1.000.000	Hombre	1967	Universitarios	Sí, es mi vivienda de siempre	Una	Ninguna	Ninguna	Mejor	Peor	Soy asalariad@ y salgo de casa para trabajar	... el sector privado		Sí	No	No	No	No	N/A	N/A	N/A	N/A	N/A	N/A		N/A	N/A	N/A	N/A	N/A	N/A	N/A	3	6		2	5		0	0		1	0		4	5
667	2020-09-24 14:42:23	2020-09-24 14:53:54	Valencia/València	Entre 400.001 y 1.000.000	Mujer	1953	Universitarios	Sí, es mi vivienda de siempre	Ninguna			Igual	Igual	Jubilad@			N/A	N/A	N/A	N/A	N/A	N/A	N/A	N/A	N/A	N/A	N/A		N/A	N/A	N/A	N/A	N/A	N/A	N/A	5	7	5	1	1	1							6	7
668	2020-09-24 14:44:36	2020-09-24 14:46:40	Badajoz	Entre 100.001 y 400.000	Hombre	1976	Universitarios	Sí, es mi vivienda de siempre	Tres	Una	Una		Igual	Soy asalariad@ y salgo de casa para trabajar	... el sector privado	Sí, peor rendimiento.	Sí	No	No	No	No	N/A	N/A	N/A	N/A	N/A	N/A		N/A	N/A	N/A	N/A	N/A	N/A	N/A
669	2020-09-24 14:46:09	2020-09-24 14:59:14	Málaga	Entre 10.001 y 50.000	Mujer	1949	Universitarios	Sí, es mi vivienda de siempre	Ninguna			Igual	Igual	Jubilad@			N/A	N/A	N/A	N/A	N/A	N/A	N/A	N/A	N/A	N/A	N/A		N/A	N/A	N/A	N/A	N/A	N/A	N/A	7	7		0	3		0	0		0	0		7	7
670	2020-09-24 14:48:21	2020-09-24 15:04:02	Valencia/València	Mas de 1.000.000 de habitantes	Mujer	1953	Universitarios	Sí, es mi vivienda de siempre	Cuatro	Una	Cuatro	Igual	Igual	Jubilad@			N/A	N/A	N/A	N/A	N/A	N/A	N/A	N/A	N/A	N/A	N/A		N/A	N/A	N/A	N/A	N/A	N/A	N/A	5	7	7	7	7	7	5	5	5	5	5	5	7	7
671	2020-09-24 14:53:05	2020-09-24 15:11:44	Valencia/València	Entre 10.001 y 50.000	Hombre	1974	Universitarios	Sí, es mi vivienda de siempre	Dos	Una	Ninguna	Igual	Igual	Soy asalariad@ y teletrabajo	... el sector privado		No	No	No	No	Sí	Sí	No	No	No	Sí	Sí		N/A	N/A	N/A	N/A	N/A	N/A	N/A	4	7	6	1	3	1	5	5	5	7	7	7	7	7
672	2020-09-24 14:54:27	2020-09-24 15:11:14	Valencia/València	Mas de 1.000.000 de habitantes	Mujer	1970	Universitarios	Sí, es mi vivienda de siempre	Tres	Ninguna	Una	Igual	Igual	Soy asalariad@ y salgo de casa para trabajar	... el sector privado	No	No	No	No	No	Sí	N/A	N/A	N/A	N/A	N/A	N/A		N/A	N/A	N/A	N/A	N/A	N/A	N/A	2	7	2	0	3	0	3	7	3	4	7	4	3	7
673	2020-09-24 14:56:10	2020-09-24 15:19:45	Valencia/València	Entre 10.001 y 50.000	Hombre	1958	Universitarios	Sí, es mi vivienda de siempre	Dos	Ninguna	Una	Igual	Igual	Soy asalariad@ y salgo de casa para trabajar	... el sector público	No	No	No	No	No	Sí	N/A	N/A	N/A	N/A	N/A	N/A		N/A	N/A	N/A	N/A	N/A	N/A	N/A	0	0	0	0	0	0							1	1
674	2020-09-24 14:56:13	2020-09-24 15:06:22	Las Palmas	Entre 2.001 y 10.000	Mujer	1961	Universitarios	Sí, es mi vivienda de siempre	Ninguna			Igual	Peor	Estoy en un ERTE			N/A	N/A	N/A	N/A	N/A	N/A	N/A	N/A	N/A	N/A	N/A		N/A	N/A	N/A	N/A	N/A	N/A	N/A	7	7	7	7	7	7							7	7
675	2020-09-24 15:05:43	2020-09-24 15:21:51	Valencia/València			1977		No, he vuelto a mi residencia habitual	Una	Ninguna	Ninguna	Peor	Peor	Soy autónom@ sin posibilidad de ejercer mi profesión			N/A	N/A	N/A	N/A	N/A	N/A	N/A	N/A	N/A	N/A	N/A		N/A	N/A	N/A	N/A	N/A	N/A	N/A	7	4	7	1	1	1	0	2	0	2	7	2	7	3
676	2020-09-24 15:13:08	2020-09-24 15:24:13	Valencia/València	Entre 10.001 y 50.000	Hombre	1969	Universitarios	Sí, es mi vivienda de siempre	Tres	Ninguna	Ninguna	Igual	Igual	Soy asalariad@ y salgo de casa para trabajar	... el sector privado	No	No	No	No	No	Sí	N/A	N/A	N/A	N/A	N/A	N/A		N/A	N/A	N/A	N/A	N/A	N/A	N/A	7	7		0	1		0	0		0	0		7	7
677	2020-09-24 15:13:22	2020-09-24 15:26:54	Alicante/Alacant	Entre 50.001 y 100.000	Mujer	1970	Universitarios	Sí, es mi vivienda de siempre	Tres	Dos	Ninguna	Igual	Igual	Soy asalariad@ y salgo de casa para trabajar	... el sector público	No	No	No	No	No	Sí	N/A	N/A	N/A	N/A	N/A	N/A		N/A	N/A	N/A	N/A	N/A	N/A	N/A	5	7	6	1	3	1	0	0	0	2	3	2	6	6
678	2020-09-24 15:20:14	2020-09-24 15:33:43	Madrid	Menos de 2.000 habitantes	Hombre	1962	Bachillerato	Sí, es mi vivienda de siempre	Dos	Ninguna	Ninguna	Igual	Igual	Jubilad@			N/A	N/A	N/A	N/A	N/A	N/A	N/A	N/A	N/A	N/A	N/A		N/A	N/A	N/A	N/A	N/A	N/A	N/A	7	7		3	3		0	0		0	0		7	7
679	2020-09-24 15:25:29	2020-09-24 15:29:58	Valencia/València	Entre 10.001 y 50.000	Mujer	1966	Universitarios	Sí, es mi vivienda de siempre	Una	Una	Una			Jubilad@			N/A	N/A	N/A	N/A	N/A	N/A	N/A	N/A	N/A	N/A	N/A		N/A	N/A	N/A	N/A	N/A	N/A	N/A
680	2020-09-24 15:28:20	2020-09-24 15:30:36	Murcia	Entre 400.001 y 1.000.000	Mujer	1965	Universitarios	Sí, es mi vivienda de siempre	Tres	Ninguna	Ninguna	Igual	Igual	Soy asalariad@ y combino teletrabajo y trabajo fuera de casa	... el sector público	Sí, peor rendimiento.	No	No	No	No	Sí	No	Sí	No	No	No	No		N/A	N/A	N/A	N/A	N/A	N/A	N/A
681	2020-09-24 15:28:34	2020-09-24 15:43:21	Valencia/València	Entre 10.001 y 50.000	Mujer	1991	Universitarios	Sí, es mi vivienda de siempre	Tres	Ninguna	Dos	Mejor	Mejor	Trabajo sin contrato fuera de casa		Sí, peor rendimiento.	Sí	No	No	No	No	N/A	N/A	N/A	N/A	N/A	N/A		N/A	N/A	N/A	N/A	N/A	N/A	N/A	6	6	2	2	2	1	2	5	0	0	0	5	6	6
682	2020-09-24 15:35:11	2020-09-24 15:35:36	Sevilla	Entre 400.001 y 1.000.000	Hombre	1986	Universitarios										N/A	N/A	N/A	N/A	N/A	N/A	N/A	N/A	N/A	N/A	N/A		N/A	N/A	N/A	N/A	N/A	N/A	N/A
683	2020-09-24 15:38:26	2020-09-24 15:58:13	Valencia/València	Entre 2.001 y 10.000	Hombre	1964	Formación profesional	Sí, es mi vivienda de siempre	Dos	Una	Una	Peor	Igual	Soy autónom@ y salgo de casa para trabajar		Sí, peor rendimiento.	Sí	No	No	No	No	N/A	N/A	N/A	N/A	N/A	N/A		N/A	N/A	N/A	N/A	N/A	N/A	N/A	2	0	2	0	0	0	0	0	0	0	0	0	2	0
684	2020-09-24 15:40:02	2020-09-24 15:59:35	Valencia/València	Entre 400.001 y 1.000.000	Hombre	1941	Formación profesional	Sí, es mi vivienda de siempre	Dos	Una	Dos	Igual	Igual	Jubilad@			N/A	N/A	N/A	N/A	N/A	N/A	N/A	N/A	N/A	N/A	N/A		N/A	N/A	N/A	N/A	N/A	N/A	N/A										4	4
685	2020-09-24 15:40:34	2020-09-24 15:51:04	Valencia/València	Entre 400.001 y 1.000.000	Hombre	1964	Universitarios	Sí, es mi vivienda de siempre	Cuatro	Una	Una	Igual	Igual	Soy asalariad@ y salgo de casa para trabajar	... el sector público	Sí, mayor rendimiento.	No	No	No	No	Sí	N/A	N/A	N/A	N/A	N/A	N/A		N/A	N/A	N/A	N/A	N/A	N/A	N/A
686	2020-09-24 15:41:53	2020-09-24 15:44:50	Madrid	Entre 10.001 y 50.000	Hombre	1973	Primarios	Sí, es mi vivienda de siempre	Dos	Ninguna	Ninguna	Igual	Igual	Soy asalariad@ y salgo de casa para trabajar	... el sector público	Sí, mayor rendimiento.	No	No	No	No	Sí	N/A	N/A	N/A	N/A	N/A	N/A		N/A	N/A	N/A	N/A	N/A	N/A	N/A
687	2020-09-24 15:42:02	2020-09-24 16:06:26	Valencia/València	Entre 2.001 y 10.000	Mujer	1944	Bachillerato	Sí, es mi vivienda de siempre	Cuatro	Ninguna	Ninguna	Igual	Igual	Jubilad@			N/A	N/A	N/A	N/A	N/A	N/A	N/A	N/A	N/A	N/A	N/A		N/A	N/A	N/A	N/A	N/A	N/A	N/A	7	7	7	7	7	7							7	7
688	2020-09-24 15:44:02	2020-09-24 15:46:15	Badajoz	Entre 100.001 y 400.000	Mujer	1977	Universitarios	Sí, es mi vivienda de siempre	Tres	Dos	Ninguna	Peor	Mejor	Soy asalariad@ y salgo de casa para trabajar	... el sector público	Sí, peor rendimiento.	No	Sí	No	No	No	N/A	N/A	N/A	N/A	N/A	N/A		N/A	N/A	N/A	N/A	N/A	N/A	N/A
689	2020-09-24 15:44:40	2020-09-24 15:53:21	Valladolid	Entre 100.001 y 400.000	Hombre	1969	Formación profesional	Sí, es mi vivienda de siempre	Dos	Ninguna	Una	Igual	Igual	Soy asalariad@ y salgo de casa para trabajar	... el sector privado	Sí, peor rendimiento.	Sí	No	No	No	No	N/A	N/A	N/A	N/A	N/A	N/A		N/A	N/A	N/A	N/A	N/A	N/A	N/A	2	7		3	6		0	0		0	0		4	4
690	2020-09-24 15:47:15	2020-09-24 16:03:46	Alicante/Alacant	Entre 50.001 y 100.000	Mujer	1971	Universitarios	Sí, es mi vivienda de siempre	Dos	Una	Una	Peor	Mejor	Soy asalariad@ y combino teletrabajo y trabajo fuera de casa	... el sector privado	Sí, peor rendimiento.	Sí	No	No	No	No	No	Sí	No	No	Sí	No		N/A	N/A	N/A	N/A	N/A	N/A	N/A	2	7	2	7	7	7	7	7	7	3	5	2	7	7
691	2020-09-24 15:47:21	2020-09-24 15:59:16	Barcelona	Mas de 1.000.000 de habitantes	Hombre	1989	Universitarios	Sí, es mi vivienda de siempre	Dos	Ninguna	Ninguna	Igual	Igual	Soy asalariad@ y salgo de casa para trabajar	... el sector privado	No	No	No	No	No	Sí	N/A	N/A	N/A	N/A	N/A	N/A		N/A	N/A	N/A	N/A	N/A	N/A	N/A	6	7	6	1	1	1	0	0	0	0	0	0	6	7
692	2020-09-24 15:47:34	2020-09-24 16:06:22	Córdoba	Entre 10.001 y 50.000	Mujer	1976	Universitarios	Sí, es mi vivienda de siempre	Tres	Dos	Una	Igual	Igual	Soy asalariad@ y salgo de casa para trabajar	... el sector público	Sí, mayor rendimiento.	No	No	No	No	Sí	N/A	N/A	N/A	N/A	N/A	N/A		N/A	N/A	N/A	N/A	N/A	N/A	N/A	5	7	7	2	5	2	2	5	2	4	7	4	5	7
693	2020-09-24 15:49:40	2020-09-24 16:04:26	Valencia/València	Entre 50.001 y 100.000	Mujer	1958	Bachillerato	Sí, es mi vivienda de siempre	Ninguna			Igual	Igual	Soy asalariad@ y salgo de casa para trabajar	... el sector privado	No	No	No	No	No	Sí	N/A	N/A	N/A	N/A	N/A	N/A		N/A	N/A	N/A	N/A	N/A	N/A	N/A	3	5	3	2	4	2	0	0	0	0	0	0	7	7
694	2020-09-24 15:50:16	2020-09-24 16:02:06	Valencia/València	Entre 400.001 y 1.000.000	Mujer	1991	Universitarios	Sí, es mi vivienda de siempre	Una	Ninguna	Ninguna	Igual	Igual	Soy asalariad@ y salgo de casa para trabajar	... el sector público	Sí, mayor rendimiento.	No	No	No	No	Sí	N/A	N/A	N/A	N/A	N/A	N/A		N/A	N/A	N/A	N/A	N/A	N/A	N/A	0	4	0	0	2	0	0	0	0	0	0	0	3	3
695	2020-09-24 15:50:39	2020-09-24 15:59:07	Madrid	Entre 100.001 y 400.000	Hombre	1991	Universitarios	Sí, es mi vivienda de siempre	Una	Ninguna	Ninguna	Igual	Igual	Soy asalariad@ y combino teletrabajo y trabajo fuera de casa	... ambos sectores	Sí, mayor rendimiento.	No	Sí	Sí	No	No	Sí	No	Sí	No	Sí	No		N/A	N/A	N/A	N/A	N/A	N/A	N/A	0	1	1	0	0	0							6	6
696	2020-09-24 15:54:03	2020-09-24 16:07:54	Alicante/Alacant	Entre 2.001 y 10.000	Mujer	1954	Universitarios	Sí, aunque no es mi residencia habitual	Una	Ninguna	Ninguna	Igual	Igual	Jubilad@			N/A	N/A	N/A	N/A	N/A	N/A	N/A	N/A	N/A	N/A	N/A		N/A	N/A	N/A	N/A	N/A	N/A	N/A	0	0	0	7	7	7	0	0	0	3	0	1	0	0
697	2020-09-24 15:57:11	2020-09-24 16:06:32	Badajoz			1967	Universitarios	Sí, es mi vivienda de siempre	Dos	Una	Una	Igual	Igual	Soy asalariad@ y salgo de casa para trabajar	... el sector privado	No	No	No	No	No	Sí	N/A	N/A	N/A	N/A	N/A	N/A		N/A	N/A	N/A	N/A	N/A	N/A	N/A	0	0		0	0
698	2020-09-24 15:58:18	2020-09-24 16:07:50	Valencia/València	Entre 2.001 y 10.000	Hombre	1961	Universitarios	Sí, es mi vivienda de siempre	Ninguna			Igual	Igual	Soy asalariad@ y teletrabajo	... el sector privado	No	Sí	No	No	No	No	Sí	No	No	No	No	No		N/A	N/A	N/A	N/A	N/A	N/A	N/A	2	7	6	3	3	3							6	7
699	2020-09-24 16:00:18	2020-09-24 16:08:57	Bizkaia	Entre 10.001 y 50.000	Hombre	1972	Secundarios	Sí, es mi vivienda de siempre	Tres	Dos	Una	Igual	Igual	Soy asalariad@ y salgo de casa para trabajar	... el sector privado	No	No	No	No	No	Sí	N/A	N/A	N/A	N/A	N/A	N/A		N/A	N/A	N/A	N/A	N/A	N/A	N/A	6	6	6	3	4	3	3	5	3	2	6	2	6	6
700	2020-09-24 16:00:51	2020-09-24 16:15:45	Asturias	Entre 100.001 y 400.000	Mujer	1956	Universitarios	Sí, es mi vivienda de siempre	Una	Ninguna	Ninguna	Igual	Igual	Jubilad@			N/A	N/A	N/A	N/A	N/A	N/A	N/A	N/A	N/A	N/A	N/A		N/A	N/A	N/A	N/A	N/A	N/A	N/A	7	7	7	1	2	2							7	7
701	2020-09-24 16:03:09	2020-09-24 16:20:12	Valencia/València	Entre 10.001 y 50.000	Mujer	1962	Secundarios	Sí, es mi vivienda de siempre	Tres	Ninguna	Ninguna	Peor	Mejor	Otro			N/A	N/A	N/A	N/A	N/A	N/A	N/A	N/A	N/A	N/A	N/A		N/A	N/A	N/A	N/A	N/A	N/A	N/A	2	7	7	2	3	3							5	7
702	2020-09-24 16:04:57	2020-09-24 16:13:38	Castellón/Castelló	Entre 10.001 y 50.000	Hombre	1996	Universitarios	No, he vuelto a mi residencia habitual	Tres	Ninguna	Una	Igual	Igual	Otro			N/A	N/A	N/A	N/A	N/A	N/A	N/A	N/A	N/A	N/A	N/A		N/A	N/A	N/A	N/A	N/A	N/A	N/A	6	7	0	3	5	3	0	0	0	0	0	0	5	7
703	2020-09-24 16:06:01	2020-09-24 16:17:19	Madrid	Entre 10.001 y 50.000	Hombre	1950	Bachillerato	No, he vuelto a mi residencia habitual	Una	Ninguna	Una	Igual	Igual	Jubilad@			N/A	N/A	N/A	N/A	N/A	N/A	N/A	N/A	N/A	N/A	N/A		N/A	N/A	N/A	N/A	N/A	N/A	N/A													2
704	2020-09-24 16:06:51	2020-09-24 16:14:21															N/A	N/A	N/A	N/A	N/A	N/A	N/A	N/A	N/A	N/A	N/A		N/A	N/A	N/A	N/A	N/A	N/A	N/A
705	2020-09-24 16:08:34	2020-09-24 16:20:11	Madrid	Entre 100.001 y 400.000	Mujer	1977	Universitarios	Sí, es mi vivienda de siempre	Dos	Dos	Ninguna	Igual	Igual	Soy asalariad@ y combino teletrabajo y trabajo fuera de casa	... el sector privado	No	No	No	No	No	Sí	No	No	No	No	Sí	No		N/A	N/A	N/A	N/A	N/A	N/A	N/A	7	7	7	1	1	1	0	0	0	7	7	7	7	7
706	2020-09-24 16:09:42	2020-09-24 16:19:19	Madrid	Entre 10.001 y 50.000	Hombre	1949	Bachillerato	Sí, es mi vivienda de siempre	Una	Ninguna	Una	Igual	Peor	Jubilad@			N/A	N/A	N/A	N/A	N/A	N/A	N/A	N/A	N/A	N/A	N/A		N/A	N/A	N/A	N/A	N/A	N/A	N/A	5	6		3	5		6	0		6	0		4	4
707	2020-09-24 16:12:24	2020-09-24 16:22:36	Las Palmas	Entre 100.001 y 400.000	Mujer	1988	Universitarios	No, me he cambiado a otra residencia	Una	Ninguna	Ninguna	Mejor	Mejor	Soy asalariad@ y salgo de casa para trabajar	... ambos sectores	Sí, mayor rendimiento.	No	No	No	No	Sí	N/A	N/A	N/A	N/A	N/A	N/A		N/A	N/A	N/A	N/A	N/A	N/A	N/A	5	7		2	2					1	0		7	7
708	2020-09-24 16:13:24	2020-09-24 16:32:10	Valencia/València	Entre 400.001 y 1.000.000	Hombre	1956	Universitarios	Sí, es mi vivienda de siempre	Una	Ninguna	Una	Igual	Igual	Jubilad@			N/A	N/A	N/A	N/A	N/A	N/A	N/A	N/A	N/A	N/A	N/A		N/A	N/A	N/A	N/A	N/A	N/A	N/A	7	7	7	7	7	7	0	0	0	2	2	2	7	7
709	2020-09-24 16:14:02	2020-09-24 16:22:47	Valencia/València	Entre 2.001 y 10.000	Hombre	1979	Universitarios	Sí, es mi vivienda de siempre	Tres	Dos	Ninguna	Igual	Igual	Soy asalariad@ y teletrabajo	... el sector privado	Sí, peor rendimiento.	No	No	No	No	Sí	No	Sí	No	No	No	Sí		N/A	N/A	N/A	N/A	N/A	N/A	N/A	5	5	5	2	2	2	3	5	3	5	7	4	5	5
710	2020-09-24 16:16:19	2020-09-24 16:22:05	Badajoz	Entre 100.001 y 400.000	Hombre	1969	Universitarios	Sí, es mi vivienda de siempre	Ninguna			Mejor	Igual	Soy asalariad@ y combino teletrabajo y trabajo fuera de casa	... el sector privado	Sí, mayor rendimiento.	No	No	No	No	Sí	No	No	No	Sí	Sí	No		N/A	N/A	N/A	N/A	N/A	N/A	N/A	2	7	3	1	1	1	0	0	0
711	2020-09-24 16:16:45	2020-09-24 16:22:56	Valencia/València	Entre 2.001 y 10.000	Hombre	1992	Bachillerato	Sí, es mi vivienda de siempre	Dos	Ninguna	Dos	Peor	Peor	Parad@ o en excedencia			N/A	N/A	N/A	N/A	N/A	N/A	N/A	N/A	N/A	N/A	N/A		N/A	N/A	N/A	N/A	N/A	N/A	N/A	5	7		1	1		0	0		0	0		5	7
712	2020-09-24 16:17:36	2020-09-24 16:32:13	Valencia/València	Entre 10.001 y 50.000	Hombre	1954	Universitarios	Sí, es mi vivienda de siempre	Una	Ninguna	Ninguna	Igual		Jubilad@			N/A	N/A	N/A	N/A	N/A	N/A	N/A	N/A	N/A	N/A	N/A		N/A	N/A	N/A	N/A	N/A	N/A	N/A	0	1	1	0	0	0	0	0	0	0	0	0	1	2
713	2020-09-24 16:18:21	2020-09-24 16:25:25	Barcelona	Entre 100.001 y 400.000	Hombre	1970	Bachillerato	Sí, es mi vivienda de siempre	Ninguna			Igual	Igual	Soy asalariad@ y salgo de casa para trabajar	... el sector público	Sí, peor rendimiento.	No	No	No	No	Sí	N/A	N/A	N/A	N/A	N/A	N/A		N/A	N/A	N/A	N/A	N/A	N/A	N/A
714	2020-09-24 16:19:02	2020-09-24 16:31:39	Cáceres	Menos de 2.000 habitantes	Mujer	1976	Universitarios	Sí, es mi vivienda de siempre	Tres	Dos	Ninguna	Igual	Igual	Soy asalariad@ y salgo de casa para trabajar	... el sector público	No	No	No	No	No	Sí	N/A	N/A	N/A	N/A	N/A	N/A		N/A	N/A	N/A	N/A	N/A	N/A	N/A	6	6		3	7		5	5		0	4		2	3
715	2020-09-24 16:22:54	2020-09-24 16:24:20	Valencia/València	Mas de 1.000.000 de habitantes	Mujer	1991	Universitarios	No, he vuelto a mi residencia habitual	Una	Ninguna	Ninguna	Igual	Igual	Soy asalariad@ y salgo de casa para trabajar	... el sector público	No	No	No	No	No	Sí	N/A	N/A	N/A	N/A	N/A	N/A		N/A	N/A	N/A	N/A	N/A	N/A	N/A
716	2020-09-24 16:27:18	2020-09-24 16:55:16	Madrid	Entre 10.001 y 50.000	Mujer	1970	Universitarios	Sí, es mi vivienda de siempre	Cinco o más	Cuatro	Una	Igual	Igual	Soy asalariad@ y teletrabajo	... el sector privado	Sí, peor rendimiento.	No	No	No	No	Sí	No	Sí	No	No	Sí	No		N/A	N/A	N/A	N/A	N/A	N/A	N/A	7	7	7	7	7	7	6	0	0	7	3	1	7	7
717	2020-09-24 16:28:38	2020-09-24 16:49:22	Valencia/València	Entre 400.001 y 1.000.000	Hombre	1972	Universitarios	Sí, es mi vivienda de siempre	Tres	Dos	Ninguna	Igual	Igual	Soy asalariad@ y teletrabajo	... el sector privado	No	No	No	No	No	Sí	No	No	Sí	No	No	Sí		N/A	N/A	N/A	N/A	N/A	N/A	N/A	7	7		2	2		0	2		1	3		7	7
718	2020-09-24 16:30:09	2020-09-24 16:44:50	Valencia/València	Entre 10.001 y 50.000	Mujer	1952	Universitarios	Sí, es mi vivienda de siempre	Ninguna			Igual	Igual	Jubilad@			N/A	N/A	N/A	N/A	N/A	N/A	N/A	N/A	N/A	N/A	N/A		N/A	N/A	N/A	N/A	N/A	N/A	N/A	7	7		1	1		0	0		0	0		7	7
719	2020-09-24 16:31:16	2020-09-24 16:41:11	Madrid	Mas de 1.000.000 de habitantes	Hombre	1952	Universitarios	Sí, es mi vivienda de siempre	Una	Ninguna	Una	Igual	Igual	Jubilad@			N/A	N/A	N/A	N/A	N/A	N/A	N/A	N/A	N/A	N/A	N/A		N/A	N/A	N/A	N/A	N/A	N/A	N/A				2	3	3							4	6
720	2020-09-24 16:31:38	2020-09-24 16:34:15	Valencia/València	Entre 400.001 y 1.000.000	Mujer	1987	Universitarios	Sí, es mi vivienda de siempre	Una	Ninguna	Una	Mejor	Peor	Soy asalariad@ y salgo de casa para trabajar	... el sector privado	No	No	No	No	No	Sí	N/A	N/A	N/A	N/A	N/A	N/A		N/A	N/A	N/A	N/A	N/A	N/A	N/A
721	2020-09-24 16:32:11	2020-09-24 16:35:03	Badajoz	Entre 100.001 y 400.000	Hombre	1976	Universitarios	Sí, es mi vivienda de siempre	Tres	Dos	Una	Igual	Igual	Soy asalariad@ y teletrabajo	... el sector privado	No	No	No	No	No	Sí	No	No	Sí	No	No	No		N/A	N/A	N/A	N/A	N/A	N/A	N/A
722	2020-09-24 16:35:07	2020-09-24 16:37:51	Cáceres	Menos de 2.000 habitantes	Mujer	1970	Universitarios	Sí, es mi vivienda de siempre	Dos	Ninguna	Ninguna	Igual	Igual	Parad@ o en excedencia			N/A	N/A	N/A	N/A	N/A	N/A	N/A	N/A	N/A	N/A	N/A		N/A	N/A	N/A	N/A	N/A	N/A	N/A
723	2020-09-24 16:35:32	2020-09-24 16:49:52	Valencia/València	Entre 50.001 y 100.000	Hombre	1956	Secundarios	Sí, es mi vivienda de siempre	Una	Ninguna	Ninguna	Igual		Jubilad@			N/A	N/A	N/A	N/A	N/A	N/A	N/A	N/A	N/A	N/A	N/A		N/A	N/A	N/A	N/A	N/A	N/A	N/A	0	1	1	0	1	1	0	0	0	0	0	0	2	3
724	2020-09-24 16:35:59	2020-09-24 16:39:47	Asturias	Entre 50.001 y 100.000	Hombre	1940	Universitarios	Sí, es mi vivienda de siempre	Ninguna			Igual		Jubilad@			N/A	N/A	N/A	N/A	N/A	N/A	N/A	N/A	N/A	N/A	N/A		N/A	N/A	N/A	N/A	N/A	N/A	N/A
725	2020-09-24 16:37:29	2020-09-24 16:49:00	Madrid	Mas de 1.000.000 de habitantes	Mujer	1983	Universitarios	Sí, es mi vivienda de siempre	Dos	Ninguna	Ninguna	Peor	Peor	Soy autónom@ y combino teletrabajo y trabajo fuera de casa		Sí, peor rendimiento.	Sí	No	No	No	No	No	No	No	Sí	No	No		N/A	N/A	N/A	N/A	N/A	N/A	N/A	0	6	3	0	1	0
726	2020-09-24 16:37:31	2020-09-24 16:50:02	Alicante/Alacant	Entre 10.001 y 50.000	Hombre	1983	Bachillerato	Sí, es mi vivienda de siempre	Una	Ninguna	Una	Igual	Peor	Me despidieron después del periodo de estado de alarma			N/A	N/A	N/A	N/A	N/A	N/A	N/A	N/A	N/A	N/A	N/A		N/A	N/A	N/A	N/A	N/A	N/A	N/A	2	2		2	2
727	2020-09-24 16:38:51	2020-09-24 16:54:53	Alicante/Alacant	Entre 50.001 y 100.000	Mujer	1962	Universitarios	Sí, es mi vivienda de siempre	Dos	Ninguna	Ninguna	Igual	Igual	Soy asalariad@ y combino teletrabajo y trabajo fuera de casa	... ambos sectores	No	No	No	No	No	Sí	No	No	No	No	Sí	No		N/A	N/A	N/A	N/A	N/A	N/A	N/A	6	7	7	3	4	3	0	0	0	0	0	0	5	7
728	2020-09-24 16:38:52	2020-09-24 16:50:58	Badajoz	Entre 100.001 y 400.000	Mujer	1977	Universitarios	Sí, es mi vivienda de siempre	Dos	Una	Ninguna	Mejor	Mejor	Soy asalariad@ y salgo de casa para trabajar	... el sector público		Sí	No	No	No	No	N/A	N/A	N/A	N/A	N/A	N/A		N/A	N/A	N/A	N/A	N/A	N/A	N/A	5	7	5	2	2	2	0	7	0	5	7	5	5	7
729	2020-09-24 16:46:59	2020-09-24 16:52:06	Valencia/València	Entre 400.001 y 1.000.000	Mujer	1978	Universitarios	Sí, es mi vivienda de siempre	Ninguna			Mejor	Igual	Soy asalariad@ y salgo de casa para trabajar	... el sector público	No	No	Sí	No	No	Sí	N/A	N/A	N/A	N/A	N/A	N/A		N/A	N/A	N/A	N/A	N/A	N/A	N/A	5	7	4	1	1	1							7	7
730	2020-09-24 16:47:58	2020-09-24 17:00:32	Valencia/València	Entre 400.001 y 1.000.000	Mujer	1977	Universitarios	Sí, es mi vivienda de siempre	Dos	Una	Una	Igual	Igual	Soy asalariad@ y teletrabajo	... el sector privado	Sí, peor rendimiento.	No	No	No	No	Sí	No	Sí	No	No	Sí	No		N/A	N/A	N/A	N/A	N/A	N/A	N/A	5	0	5	2	1	2	5	0	5	5	1	5	5	0
731	2020-09-24 16:48:57	2020-09-24 16:50:53	Valencia/València	Mas de 1.000.000 de habitantes	Mujer	1996	Universitarios	Sí, es mi vivienda de siempre	Tres	Ninguna	Ninguna	Mejor	Mejor	Soy asalariad@ y salgo de casa para trabajar	... el sector público	No	No	No	No	No	Sí	N/A	N/A	N/A	N/A	N/A	N/A		N/A	N/A	N/A	N/A	N/A	N/A	N/A
732	2020-09-24 16:55:19	2020-09-24 17:08:30	Madrid	Entre 50.001 y 100.000	Hombre	1959	Universitarios	Sí, es mi vivienda de siempre	Una	Ninguna	Una	Igual	Igual	Soy asalariad@ y combino teletrabajo y trabajo fuera de casa	... el sector privado	No	No	No	No	No	Sí	No	No	Sí	No	Sí	No		N/A	N/A	N/A	N/A	N/A	N/A	N/A	7	7	7	0	0	0							7	7
733	2020-09-24 16:56:17	2020-09-24 17:08:56	Valencia/València	Entre 50.001 y 100.000	Mujer	1949	Bachillerato	Sí, es mi vivienda de siempre	Una	Ninguna	Una	Igual	Igual	Jubilad@			N/A	N/A	N/A	N/A	N/A	N/A	N/A	N/A	N/A	N/A	N/A		N/A	N/A	N/A	N/A	N/A	N/A	N/A	7	7	7	7	7	7							7	7
734	2020-09-24 17:01:23	2020-09-24 17:09:47	Valladolid	Entre 100.001 y 400.000	Hombre	1995	Universitarios	No, me he cambiado a otra residencia	Ninguna			Igual	Peor	Soy asalariad@ y combino teletrabajo y trabajo fuera de casa	... el sector privado	No	Sí	Sí	No	No	No	No	No	No	No	Sí	No		N/A	N/A	N/A	N/A	N/A	N/A	N/A	0	0	0	1	1	1							7	7
735	2020-09-24 17:08:59	2020-09-24 17:25:32	Valladolid	Entre 100.001 y 400.000	Mujer	1951	Universitarios	Sí, es mi vivienda de siempre	Una	Ninguna	Ninguna	Igual	Peor	Soy asalariad@ y combino teletrabajo y trabajo fuera de casa	... el sector público	No	No	No	No	No	Sí	No	No	No	Sí	Sí	No		N/A	N/A	N/A	N/A	N/A	N/A	N/A	0	2	1	0	1	1							5	6
736	2020-09-24 17:09:23	2020-09-24 17:18:54	Valencia/València	Entre 400.001 y 1.000.000	Mujer	1951	Universitarios	Sí, es mi vivienda de siempre	Una	Ninguna	Ninguna			Jubilad@			N/A	N/A	N/A	N/A	N/A	N/A	N/A	N/A	N/A	N/A	N/A		N/A	N/A	N/A	N/A	N/A	N/A	N/A	7	7	7	5	5	5							7	7
737	2020-09-24 17:10:10	2020-09-24 17:11:39	Barcelona	Mas de 1.000.000 de habitantes	Hombre	1977	Universitarios	Sí, es mi vivienda de siempre	Tres	Dos	Ninguna	Igual	Igual	Soy asalariad@ y teletrabajo	... el sector privado	No	No	No	No	No	Sí	No	No	Sí	No	No	No		N/A	N/A	N/A	N/A	N/A	N/A	N/A
738	2020-09-24 17:11:10	2020-09-24 17:13:01	Valencia/València	Entre 10.001 y 50.000	Hombre	1996	Universitarios	Sí, es mi vivienda de siempre	Cuatro	Una	Dos	Igual	Igual	Soy estudiante			N/A	N/A	N/A	N/A	N/A	N/A	N/A	N/A	N/A	N/A	N/A	No tengo ninguna inquietud	Sí	No	No	No	No	No	No
739	2020-09-24 17:11:53	2020-09-24 17:21:03	Sevilla	Entre 400.001 y 1.000.000	Mujer	1975	Universitarios	Sí, es mi vivienda de siempre	Una	Ninguna	Ninguna	Igual	Igual	Soy asalariad@ y salgo de casa para trabajar	... el sector público	No	No	No	No	No	Sí	N/A	N/A	N/A	N/A	N/A	N/A		N/A	N/A	N/A	N/A	N/A	N/A	N/A	1	2	1	1	1	1							4	4
740	2020-09-24 17:13:04	2020-09-24 17:24:41	Zamora	Entre 50.001 y 100.000	Hombre	1949	Bachillerato	Sí, es mi vivienda de siempre	Tres	Una	Dos	Peor	Mejor	Jubilad@			N/A	N/A	N/A	N/A	N/A	N/A	N/A	N/A	N/A	N/A	N/A		N/A	N/A	N/A	N/A	N/A	N/A	N/A				1	1	1
741	2020-09-24 17:13:05	2020-09-24 17:59:22		Mas de 1.000.000 de habitantes	Hombre	1959	Universitarios	Sí, es mi vivienda de siempre	Tres	Dos	Ninguna	Igual	Igual	Soy asalariad@ y salgo de casa para trabajar	... el sector público	No	No	No	No	No	Sí	N/A	N/A	N/A	N/A	N/A	N/A		N/A	N/A	N/A	N/A	N/A	N/A	N/A	3	6	6										4	6
742	2020-09-24 17:15:40	2020-09-24 17:25:09	Valencia/València	Entre 10.001 y 50.000	Mujer	1983	Universitarios	Sí, es mi vivienda de siempre	Dos	Ninguna	Dos	Mejor	Peor	Soy asalariad@ y salgo de casa para trabajar	... el sector público	No	No	No	No	No	Sí	N/A	N/A	N/A	N/A	N/A	N/A		N/A	N/A	N/A	N/A	N/A	N/A	N/A	0	0	0	0	0	0	0	0	0	1	0	0	0	0
743	2020-09-24 17:16:58	2020-09-24 17:28:11	Valencia/València	Entre 400.001 y 1.000.000	Hombre	1969	Universitarios	Sí, es mi vivienda de siempre	Tres	Ninguna	Ninguna	Peor	Mejor	Soy asalariad@ y combino teletrabajo y trabajo fuera de casa	... el sector privado	No	No	No	Sí	No	No	No	No	No	No	No	Sí		N/A	N/A	N/A	N/A	N/A	N/A	N/A	2	2	2	0	0	0	0	0	0	0	0	0	3	3
744	2020-09-24 17:18:16	2020-09-24 17:31:42	Valencia/València	Entre 400.001 y 1.000.000	Hombre	1948	Universitarios	Sí, es mi vivienda de siempre	Una	Ninguna	Una	Igual	Igual	Jubilad@			N/A	N/A	N/A	N/A	N/A	N/A	N/A	N/A	N/A	N/A	N/A		N/A	N/A	N/A	N/A	N/A	N/A	N/A	0	0	0	0	0	0	0	0	0	4	0	4	0	0
745	2020-09-24 17:21:01	2020-09-24 17:27:45	Zaragoza	Entre 400.001 y 1.000.000	Hombre	1985	Bachillerato	Sí, es mi vivienda de siempre	Dos	Una	Una	Igual	Igual	Parad@ o en excedencia			N/A	N/A	N/A	N/A	N/A	N/A	N/A	N/A	N/A	N/A	N/A		N/A	N/A	N/A	N/A	N/A	N/A	N/A	7	7	7	2	2	2	0	0	0	7	7	7	7	7
746	2020-09-24 17:22:09	2020-09-24 17:34:25	Valencia/València	Entre 2.001 y 10.000	Hombre	1969	Universitarios	Sí, es mi vivienda de siempre	Tres	Tres	Una	Mejor	Peor	Soy autónom@ y combino teletrabajo y trabajo fuera de casa		No	No	No	No	No	Sí	No	No	No	No	Sí	No		N/A	N/A	N/A	N/A	N/A	N/A	N/A	0	0		0	0		2	5		2	7		0	0
747	2020-09-24 17:27:36	2020-09-24 17:36:04	Valencia/València	Entre 2.001 y 10.000	Hombre	1942	Universitarios	Sí, aunque no es mi residencia habitual	Ninguna			Igual	Mejor	Jubilad@			N/A	N/A	N/A	N/A	N/A	N/A	N/A	N/A	N/A	N/A	N/A		N/A	N/A	N/A	N/A	N/A	N/A	N/A	5	5		2	2					0
748	2020-09-24 17:31:33	2020-09-24 17:47:02	Madrid	Entre 50.001 y 100.000	Hombre	1967	Universitarios	Sí, es mi vivienda de siempre	Ninguna			Igual	Igual	Soy asalariad@ y salgo de casa para trabajar	... el sector público	No	No	No	No	No	Sí	N/A	N/A	N/A	N/A	N/A	N/A		N/A	N/A	N/A	N/A	N/A	N/A	N/A	5	5		2	2								5	5
749	2020-09-24 17:35:25	2020-09-24 17:47:22	A Coruña	Entre 2.001 y 10.000	Mujer	1992	Universitarios	Sí, es mi vivienda de siempre	Dos	Ninguna	Una	Igual	Igual	Otro			N/A	N/A	N/A	N/A	N/A	N/A	N/A	N/A	N/A	N/A	N/A		N/A	N/A	N/A	N/A	N/A	N/A	N/A	0	0		0	0		0	0		0	0		7	7
750	2020-09-24 17:36:01	2020-09-24 17:40:09	Valencia/València	Entre 400.001 y 1.000.000	Hombre	1983	Universitarios	Sí, es mi vivienda de siempre	Tres	Dos	Ninguna	Igual	Igual	Soy asalariad@ y combino teletrabajo y trabajo fuera de casa	... el sector privado	No	Sí	No	No	No	No	No	Sí	No	No	Sí	No		N/A	N/A	N/A	N/A	N/A	N/A	N/A	2	7	2							7	7	7	7	7
751	2020-09-24 17:37:07	2020-09-24 17:40:35	Madrid	Mas de 1.000.000 de habitantes	Mujer	1973	Universitarios	Sí, es mi vivienda de siempre	Una	Ninguna	Ninguna	Igual	Igual	Soy autónom@ y salgo de casa para trabajar		No	Sí	No	No	No	No	N/A	N/A	N/A	N/A	N/A	N/A		N/A	N/A	N/A	N/A	N/A	N/A	N/A
752	2020-09-24 17:39:05	2020-09-24 17:57:28	Madrid	Entre 100.001 y 400.000	Hombre	1969	Universitarios	Sí, es mi vivienda de siempre	Una	Ninguna	Ninguna	Igual	Igual	Soy asalariad@ y salgo de casa para trabajar	... el sector privado	No	No	No	No	No	Sí	N/A	N/A	N/A	N/A	N/A	N/A		N/A	N/A	N/A	N/A	N/A	N/A	N/A	7	5	7	4	3	4							6	3
753	2020-09-24 17:39:12	2020-09-24 17:53:53	Valencia/València	Entre 10.001 y 50.000	Hombre	1957	Bachillerato	Sí, es mi vivienda de siempre	Una	Ninguna	Ninguna	Igual	Igual	Jubilad@			N/A	N/A	N/A	N/A	N/A	N/A	N/A	N/A	N/A	N/A	N/A		N/A	N/A	N/A	N/A	N/A	N/A	N/A	7	7	7	1	1	1	0	0	0	0	0	0	7	7
754	2020-09-24 17:40:55	2020-09-24 17:58:15	Alicante/Alacant		Mujer	1975	Secundarios	Sí, es mi vivienda de siempre	Dos	Una	Ninguna	Igual	Igual	Otro			N/A	N/A	N/A	N/A	N/A	N/A	N/A	N/A	N/A	N/A	N/A		N/A	N/A	N/A	N/A	N/A	N/A	N/A	7	7	7	7	7	7	7	7	7	7	7	7	7	7
755	2020-09-24 17:43:44	2020-09-24 17:51:48	Sevilla	Entre 400.001 y 1.000.000	Hombre	1976	Bachillerato	Sí, es mi vivienda de siempre	Una	Ninguna	Ninguna	Igual	Igual	Soy asalariad@ y combino teletrabajo y trabajo fuera de casa	... el sector privado	Sí, mayor rendimiento.	Sí	No	No	No	No	Sí	No	No	No	Sí	No		N/A	N/A	N/A	N/A	N/A	N/A	N/A	0	3	1	1	1	1
756	2020-09-24 17:56:01	2020-09-24 18:08:32	Valencia/València	Entre 400.001 y 1.000.000	Hombre	1988	Universitarios	Sí, necesitaría cambiar, pero no tengo alternativa	Una	Ninguna	Ninguna	Igual	Peor	Soy asalariad@ y teletrabajo	... el sector privado	Sí, peor rendimiento.	No	No	No	No	Sí	No	No	No	No	No	Sí		N/A	N/A	N/A	N/A	N/A	N/A	N/A	3	6	0	0	2	0							3	6
757	2020-09-24 17:56:17	2020-09-24 17:58:16	Madrid	Mas de 1.000.000 de habitantes	Mujer	1987	Universitarios	Sí, es mi vivienda de siempre	Dos	Una	Ninguna	Igual	Igual	Soy asalariad@ y salgo de casa para trabajar	... el sector privado	No	No	No	No	No	Sí	N/A	N/A	N/A	N/A	N/A	N/A		N/A	N/A	N/A	N/A	N/A	N/A	N/A
758	2020-09-24 18:03:52	2020-09-24 18:18:49	Araba/Álava	Entre 100.001 y 400.000	Hombre	1949	Universitarios	Sí, es mi vivienda de siempre	Una	Ninguna	Ninguna	Igual	Igual	Jubilad@			N/A	N/A	N/A	N/A	N/A	N/A	N/A	N/A	N/A	N/A	N/A		N/A	N/A	N/A	N/A	N/A	N/A	N/A	1	1	1	1	1	1	0	0	0	1	0	0	5	5
759	2020-09-24 18:04:39	2020-09-24 18:36:27	Barcelona	Entre 10.001 y 50.000	Hombre	1981	Universitarios	Sí, es mi vivienda de siempre	Dos	Una	Una	Igual	Igual	Soy asalariad@ y combino teletrabajo y trabajo fuera de casa	... el sector público	No	No	No	No	No	Sí	Sí	No	Sí	No	Sí	No		N/A	N/A	N/A	N/A	N/A	N/A	N/A	1	4	2	1	1	1	0	0	0	1	1	1	3	3
760	2020-09-24 18:06:17	2020-09-24 18:25:15	Valencia/València	Entre 10.001 y 50.000	Hombre	1964	Universitarios	Sí, es mi vivienda de siempre	Tres	Ninguna	Una	Igual	Igual	Soy asalariad@ y salgo de casa para trabajar	... el sector público	No	No	No	No	No	Sí	N/A	N/A	N/A	N/A	N/A	N/A		N/A	N/A	N/A	N/A	N/A	N/A	N/A	3	7	5	2	4	4	0	0	0	0	0	0	4	7
761	2020-09-24 18:10:39	2020-09-24 18:22:14	Huelva	Mas de 1.000.000 de habitantes	Hombre	1987	Universitarios	Sí, es mi vivienda de siempre	Dos	Ninguna	Dos	Igual	Igual	Soy asalariad@ y teletrabajo	... el sector privado	Sí, peor rendimiento.	No	No	No	No	Sí	No	No	No	Sí	No	No		N/A	N/A	N/A	N/A	N/A	N/A	N/A	0	5	5	0	1	1	0	0	0	0	7	0	0	5
762	2020-09-24 18:14:15	2020-09-24 18:21:31	Valencia/València	Entre 10.001 y 50.000	Hombre	1962	Formación profesional	No, me he cambiado a otra residencia	Dos	Una	Una	Igual	Igual	Soy asalariad@ y salgo de casa para trabajar	... el sector privado	Sí, peor rendimiento.	No	No	No	No	Sí	N/A	N/A	N/A	N/A	N/A	N/A		N/A	N/A	N/A	N/A	N/A	N/A	N/A	7	7		0	0		0	0		0	0		7	7
763	2020-09-24 18:14:37	2020-09-24 18:24:27	Valencia/València	Entre 50.001 y 100.000	Mujer	1964	Bachillerato	Sí, es mi vivienda de siempre	Una	Ninguna	Ninguna	Igual	Igual	Soy asalariad@ y salgo de casa para trabajar	... el sector público	No	No	No	No	No	Sí	N/A	N/A	N/A	N/A	N/A	N/A		N/A	N/A	N/A	N/A	N/A	N/A	N/A	7	7		4	2		0	0		0	0		7	7
764	2020-09-24 18:20:54	2020-09-24 18:47:10	Valencia/València	Entre 400.001 y 1.000.000	Hombre	1951	Bachillerato	Sí, es mi vivienda de siempre	Ninguna				Igual	Jubilad@			N/A	N/A	N/A	N/A	N/A	N/A	N/A	N/A	N/A	N/A	N/A		N/A	N/A	N/A	N/A	N/A	N/A	N/A	7	7	7	1	2	2	0	0	0	0		0	1	0
765	2020-09-24 18:21:46	2020-09-24 18:27:50	Alicante/Alacant	Menos de 2.000 habitantes	Mujer	1956	Universitarios	Sí, es mi vivienda de siempre	Una	Ninguna	Ninguna	Peor	Peor	Parad@ o en excedencia			N/A	N/A	N/A	N/A	N/A	N/A	N/A	N/A	N/A	N/A	N/A		N/A	N/A	N/A	N/A	N/A	N/A	N/A	0	0		5	5								7	7
766	2020-09-24 18:25:08	2020-09-24 18:37:16	Valencia/València	Entre 400.001 y 1.000.000	Hombre	1980	Secundarios	Sí, es mi vivienda de siempre	Una	Una	Una	Igual	Igual	Soy asalariad@ y salgo de casa para trabajar	... el sector privado	No	No	No	No	No	Sí	N/A	N/A	N/A	N/A	N/A	N/A		N/A	N/A	N/A	N/A	N/A	N/A	N/A	7	7		5	5								7	7
767	2020-09-24 18:28:26	2020-09-24 18:48:23	Valencia/València	Mas de 1.000.000 de habitantes	Mujer	1946	Universitarios	Sí, es mi vivienda de siempre	Ninguna					Jubilad@			N/A	N/A	N/A	N/A	N/A	N/A	N/A	N/A	N/A	N/A	N/A		N/A	N/A	N/A	N/A	N/A	N/A	N/A	7	7		5	5								3	3
768	2020-09-24 18:28:41	2020-09-24 18:48:24	Ourense	Entre 2.001 y 10.000	Hombre	1947	Universitarios	Sí, es mi vivienda de siempre	Una	Ninguna	Una			Jubilad@			N/A	N/A	N/A	N/A	N/A	N/A	N/A	N/A	N/A	N/A	N/A		N/A	N/A	N/A	N/A	N/A	N/A	N/A	7	7	7	2	2	2	0	0	0	0	0	0	7	7
769	2020-09-24 18:29:05	2020-09-24 20:02:19	Valencia/València	Entre 400.001 y 1.000.000	Hombre	1990	Universitarios	Sí, es mi vivienda de siempre	Ninguna			Igual	Mejor	Soy asalariad@ y salgo de casa para trabajar	... el sector público	No	No	No	No	No	Sí	N/A	N/A	N/A	N/A	N/A	N/A		N/A	N/A	N/A	N/A	N/A	N/A	N/A	2	5	3	1	0	1	0	0	0	0	0	0	5	7
770	2020-09-24 18:29:37	2020-09-24 18:44:36	Valencia/València	Entre 400.001 y 1.000.000	Hombre	1955	Universitarios	Sí, es mi vivienda de siempre	Dos	Ninguna	Una	Igual	Igual	Parad@ o en excedencia			N/A	N/A	N/A	N/A	N/A	N/A	N/A	N/A	N/A	N/A	N/A		N/A	N/A	N/A	N/A	N/A	N/A	N/A	2	4	3	0	1	0	1	2	1	0	0	0	3	5
771	2020-09-24 18:32:11	2020-09-24 18:45:34	Valencia/València	Entre 2.001 y 10.000	Mujer	1969	Formación profesional	Sí, es mi vivienda de siempre	Tres	Una	Una			Realizo trabajo no remunerado en el hogar			N/A	N/A	N/A	N/A	N/A	N/A	N/A	N/A	N/A	N/A	N/A		N/A	N/A	N/A	N/A	N/A	N/A	N/A	7	7	7	7	7	7	7	7	7	4	6	3	7	7
772	2020-09-24 18:35:57	2020-09-24 18:51:18	Valencia/València	Entre 400.001 y 1.000.000	Hombre	1960	Universitarios	Sí, es mi vivienda de siempre	Ninguna			Igual	Igual	Soy asalariad@ y salgo de casa para trabajar	... el sector público	No	No	No	No	No	Sí	N/A	N/A	N/A	N/A	N/A	N/A		N/A	N/A	N/A	N/A	N/A	N/A	N/A	0	0	0	1	1	1	7	7	7	0	0	0	0	0
773	2020-09-24 18:37:22	2020-09-24 18:49:18	Valencia/València	Entre 10.001 y 50.000	Mujer	1973	Universitarios	Sí, es mi vivienda de siempre	Tres	Dos	Ninguna	Peor	Peor	Soy asalariad@ y salgo de casa para trabajar	... el sector privado	No	No	No	No	No	Sí	N/A	N/A	N/A	N/A	N/A	N/A		N/A	N/A	N/A	N/A	N/A	N/A	N/A	7	7		0	2		1	1					7	7
774	2020-09-24 18:38:14	2020-09-24 18:53:03	Valencia/València	Mas de 1.000.000 de habitantes	Hombre	1996		No, he vuelto a mi residencia habitual	Tres	Ninguna	Ninguna	Peor		Soy estudiante			N/A	N/A	N/A	N/A	N/A	N/A	N/A	N/A	N/A	N/A	N/A	Sí, siento temor de estar en las aulas y contagiarme	Sí	No	Sí	No	No	Sí	No	7	0	7	1	0	0	0	3	0	0	0	0	7	0
775	2020-09-24 18:38:47	2020-09-24 18:52:29	Valencia/València	Entre 10.001 y 50.000	Hombre	1978	Universitarios	Sí, es mi vivienda de siempre	Tres	Dos	Ninguna	Igual	Igual	Soy asalariad@ y teletrabajo	... el sector privado	No	No	No	No	No	Sí	No	No	No	No	No	Sí		N/A	N/A	N/A	N/A	N/A	N/A	N/A	1	1	1	0	1	0	0	1	0	0	1	0	2	2
776	2020-09-24 18:41:38	2020-09-24 18:49:47	Valencia/València	Entre 2.001 y 10.000	Hombre	1988	Formación profesional	Sí, es mi vivienda de siempre	Cuatro	Dos	Dos	Igual	Peor	Estoy en un ERTE			N/A	N/A	N/A	N/A	N/A	N/A	N/A	N/A	N/A	N/A	N/A		N/A	N/A	N/A	N/A	N/A	N/A	N/A	3	5	3	0	0	0	2	4	2	2	5	2	3	4
777	2020-09-24 18:42:05	2020-09-24 19:13:54	Valencia/València	Entre 2.001 y 10.000	Hombre	1961	Universitarios	Sí, aunque no es mi residencia habitual	Tres	Una	Ninguna	Mejor	Peor	Soy asalariad@ y combino teletrabajo y trabajo fuera de casa	... el sector público	Sí, mayor rendimiento.	No	No	No	No	Sí	No	No	No	No	No	Sí		N/A	N/A	N/A	N/A	N/A	N/A	N/A	1	1		0	0	0	1	1	1	0	0	0	1	1
778	2020-09-24 18:43:09	2020-09-24 19:05:25	Valencia/València	Entre 10.001 y 50.000	Mujer	1954	Universitarios	Sí, es mi vivienda de siempre	Ninguna					Jubilad@			N/A	N/A	N/A	N/A	N/A	N/A	N/A	N/A	N/A	N/A	N/A		N/A	N/A	N/A	N/A	N/A	N/A	N/A	7			7			0			0			7
779	2020-09-24 18:43:53	2020-09-24 18:46:51		Entre 2.001 y 10.000	Mujer	1969	Primarios	Sí, es mi vivienda de siempre	Ninguna			Mejor	Mejor	Trabajo sin contrato fuera de casa		No	No	No	No	No	No	N/A	N/A	N/A	N/A	N/A	N/A		N/A	N/A	N/A	N/A	N/A	N/A	N/A
780	2020-09-24 18:44:02	2020-09-24 18:54:28	Valencia/València			1960	Universitarios	Sí, es mi vivienda de siempre	Tres	Ninguna	Ninguna	Igual	Igual	Soy asalariad@ y combino teletrabajo y trabajo fuera de casa	... el sector público	Sí, mayor rendimiento.	No	No	No	No	Sí	No	No	Sí	No	No	No		N/A	N/A	N/A	N/A	N/A	N/A	N/A	0	0	0	0	0	0	0	0	0	0	0	0		0
781	2020-09-24 18:44:16	2020-09-24 18:50:37		Entre 10.001 y 50.000	Mujer	1983	Universitarios	Sí, es mi vivienda de siempre	Tres	Dos	Ninguna	Igual	Igual	Soy asalariad@ y salgo de casa para trabajar	... el sector público	No	No	No	No	No	Sí	N/A	N/A	N/A	N/A	N/A	N/A		N/A	N/A	N/A	N/A	N/A	N/A	N/A	7	7	7
782	2020-09-24 18:46:31	2020-09-24 19:03:25	Valencia/València	Entre 400.001 y 1.000.000	Hombre	1972	Universitarios	Sí, es mi vivienda de siempre	Una	Ninguna	Ninguna	Mejor	Igual	Soy asalariad@ y combino teletrabajo y trabajo fuera de casa	... el sector público	Sí, peor rendimiento.	No	No	No	No	Sí	No	No	Sí	No	Sí	No		N/A	N/A	N/A	N/A	N/A	N/A	N/A	5	7	5	3	3	3							6	7
783	2020-09-24 18:46:33	2020-09-24 18:56:23	Valencia/València	Entre 50.001 y 100.000	Hombre	1970	Universitarios	Sí, es mi vivienda de siempre	Dos	Una	Una	Igual	Igual	Soy asalariad@ y salgo de casa para trabajar	... el sector público	No	No	No	Sí	No	No	N/A	N/A	N/A	N/A	N/A	N/A		N/A	N/A	N/A	N/A	N/A	N/A	N/A	0	0	0	0	0	0	4	4	4	2	2	2	4	4
784	2020-09-24 18:46:44	2020-09-24 20:15:43	Alicante/Alacant	Entre 10.001 y 50.000	Hombre	1959	Secundarios	Sí, es mi vivienda de siempre	Ninguna			Igual	Igual	Parad@ o en excedencia			N/A	N/A	N/A	N/A	N/A	N/A	N/A	N/A	N/A	N/A	N/A		N/A	N/A	N/A	N/A	N/A	N/A	N/A	5	6		7	7								7	7
785	2020-09-24 18:48:09	2020-09-24 18:59:35	Melilla	Entre 50.001 y 100.000	Hombre	1967		Sí, es mi vivienda de siempre	Tres	Ninguna	Ninguna		Igual	Soy autónom@ y salgo de casa para trabajar		Sí, mayor rendimiento.	No	No	No	No	Sí	N/A	N/A	N/A	N/A	N/A	N/A		N/A	N/A	N/A	N/A	N/A	N/A	N/A
786	2020-09-24 18:50:28	2020-09-24 19:02:41	Alicante/Alacant	Entre 10.001 y 50.000	Mujer	1959	Formación profesional	Sí, es mi vivienda de siempre	Una	Ninguna	Una	Igual		Soy asalariad@ y salgo de casa para trabajar	... el sector privado	Sí, peor rendimiento.	Sí	No	No	No	No	N/A	N/A	N/A	N/A	N/A	N/A		N/A	N/A	N/A	N/A	N/A	N/A	N/A			7			0			0			0
787	2020-09-24 18:50:32	2020-09-24 19:05:38	Madrid	Entre 10.001 y 50.000	Hombre	1979	Universitarios	Sí, es mi vivienda de siempre	Tres	Dos	Una	Mejor	Mejor	Soy autónom@ y combino teletrabajo y trabajo fuera de casa		Sí, mayor rendimiento.	Sí	No	No	No	No	Sí	No	No	No	No	No		N/A	N/A	N/A	N/A	N/A	N/A	N/A	2	7	6				0	5	0	3	7	6	5	7
788	2020-09-24 18:51:10	2020-09-24 19:01:07	Valencia/València	Entre 10.001 y 50.000	Mujer	1990	Universitarios	Sí, es mi vivienda de siempre	Una	Ninguna	Ninguna	Peor	Peor	Soy asalariad@ y combino teletrabajo y trabajo fuera de casa	... el sector público	No	No	No	Sí	No	No	Sí	No	No	No	No	No		N/A	N/A	N/A	N/A	N/A	N/A	N/A	0	7	5	1	1	1
789	2020-09-24 18:51:40	2020-09-24 19:13:39	Alicante/Alacant	Entre 10.001 y 50.000	Mujer	1958	Formación profesional	Sí, es mi vivienda de siempre	Tres	Una	Ninguna						N/A	N/A	N/A	N/A	N/A	N/A	N/A	N/A	N/A	N/A	N/A		N/A	N/A	N/A	N/A	N/A	N/A	N/A	1	1		1	1								1	1
790	2020-09-24 18:53:01	2020-09-24 19:11:58	Alicante/Alacant	Entre 50.001 y 100.000	Mujer	1962	Universitarios	Sí, es mi vivienda de siempre	Dos	Ninguna	Una		Peor	Otro			N/A	N/A	N/A	N/A	N/A	N/A	N/A	N/A	N/A	N/A	N/A		N/A	N/A	N/A	N/A	N/A	N/A	N/A	7	7	7	7	7	7							7	7
791	2020-09-24 18:54:36	2020-09-24 19:04:00	Salamanca	Entre 2.001 y 10.000	Mujer	1989	Universitarios	Sí, es mi vivienda de siempre	Una	Ninguna	Ninguna	Peor	Mejor	Me despidieron durante el periodo de estado de alarma			N/A	N/A	N/A	N/A	N/A	N/A	N/A	N/A	N/A	N/A	N/A		N/A	N/A	N/A	N/A	N/A	N/A	N/A	4	2	4	1	2	2							7	7
792	2020-09-24 18:54:37	2020-09-24 19:06:23	Alicante/Alacant	Entre 100.001 y 400.000	Hombre	1949	Secundarios	Sí, aunque no es mi residencia habitual	Ninguna					Jubilad@			N/A	N/A	N/A	N/A	N/A	N/A	N/A	N/A	N/A	N/A	N/A		N/A	N/A	N/A	N/A	N/A	N/A	N/A	7	7		3	4		0	0		0	0
793	2020-09-24 18:57:23	2020-09-24 19:10:38	Valencia/València	Mas de 1.000.000 de habitantes	Hombre	1986	Universitarios	Sí, es mi vivienda de siempre	Cinco o más	Cuatro	Ninguna	Igual	Igual	Me despidieron durante el periodo de estado de alarma			N/A	N/A	N/A	N/A	N/A	N/A	N/A	N/A	N/A	N/A	N/A		N/A	N/A	N/A	N/A	N/A	N/A	N/A	0	1	0	0	0	0	0	7	3	2	7	5	0	5
794	2020-09-24 18:58:52	2020-09-24 19:09:08	Málaga	Entre 400.001 y 1.000.000	Mujer	1992	Universitarios	No, me he cambiado a otra residencia	Ninguna			Mejor	Mejor	Soy asalariad@ y combino teletrabajo y trabajo fuera de casa	... el sector público	No	No	No	No	No	Sí	No	No	No	No	Sí	No		N/A	N/A	N/A	N/A	N/A	N/A	N/A	7	0	3	1	0	1	0	0	0	0	0	0	6	0
795	2020-09-24 19:00:12	2020-09-24 19:12:33	Madrid	Mas de 1.000.000 de habitantes	Hombre	1973	Universitarios	Sí, es mi vivienda de siempre	Cuatro	Tres	Ninguna	Igual	Igual	Soy asalariad@ y combino teletrabajo y trabajo fuera de casa	... el sector privado	No	No	No	No	No	Sí	No	Sí	No	No	Sí	Sí		N/A	N/A	N/A	N/A	N/A	N/A	N/A	0	7	7	0	1	0	4	5	4	3	7	6	3	7
796	2020-09-24 19:00:59	2020-09-24 19:02:12	Valencia/València	Entre 400.001 y 1.000.000	Hombre	1957	Secundarios	Sí, es mi vivienda de siempre	Una	Ninguna	Ninguna						N/A	N/A	N/A	N/A	N/A	N/A	N/A	N/A	N/A	N/A	N/A		N/A	N/A	N/A	N/A	N/A	N/A	N/A
797	2020-09-24 19:01:01	2020-09-24 19:17:21	Valencia/València	Entre 2.001 y 10.000	Mujer	1972	Universitarios	Sí, es mi vivienda de siempre	Una	Ninguna	Ninguna	Igual	Igual	Soy asalariad@ y salgo de casa para trabajar	... el sector público	No	No	No	No	No	Sí	N/A	N/A	N/A	N/A	N/A	N/A		N/A	N/A	N/A	N/A	N/A	N/A	N/A	0	0	0	1	1	1	0	0	0	1	0	1	0	0
798	2020-09-24 19:01:22	2020-09-24 19:12:49	Castellón/Castelló	Entre 2.001 y 10.000	Mujer	1962	Universitarios	Sí, es mi vivienda de siempre	Una	Ninguna	Ninguna	Mejor	Peor	Soy autónom@ y salgo de casa para trabajar		No	Sí	No	No	No	No	N/A	N/A	N/A	N/A	N/A	N/A		N/A	N/A	N/A	N/A	N/A	N/A	N/A	4	7	4	1	1	1	0	0	0	0	0	0	6	7
799	2020-09-24 19:02:05	2020-09-24 19:10:05	Zaragoza	Entre 400.001 y 1.000.000	Hombre	1956	Formación profesional	Sí, es mi vivienda de siempre	Dos	Ninguna	Ninguna	Igual	Igual	Jubilad@			N/A	N/A	N/A	N/A	N/A	N/A	N/A	N/A	N/A	N/A	N/A		N/A	N/A	N/A	N/A	N/A	N/A	N/A	5	5	5	0	0	0	0	0	0	0	0	0	6	6
800	2020-09-24 19:02:17	2020-09-24 19:14:50	Valencia/València	Mas de 1.000.000 de habitantes	Hombre	1980	Universitarios	Sí, es mi vivienda de siempre	Una	Ninguna	Una	Mejor	Peor	Trabajo sin contrato fuera de casa		No	Sí	No	No	No	No	N/A	N/A	N/A	N/A	N/A	N/A		N/A	N/A	N/A	N/A	N/A	N/A	N/A
801	2020-09-24 19:02:51	2020-09-24 19:14:00	Barcelona	Mas de 1.000.000 de habitantes	Hombre	1993	Universitarios	Sí, es mi vivienda de siempre	Tres	Ninguna	Ninguna	Igual	Mejor	Soy asalariad@ y teletrabajo	... ambos sectores	Sí, peor rendimiento.	No	No	No	No	Sí	No	No	No	No	Sí	No		N/A	N/A	N/A	N/A	N/A	N/A	N/A	3	7	0	1	1	1	0	0	0	0	0	0	4	7
802	2020-09-24 19:04:24	2020-09-24 19:17:52	Valencia/València	Entre 10.001 y 50.000	Hombre	1943	Universitarios	Sí, es mi vivienda de siempre	Una	Ninguna	Una	Igual		Jubilad@			N/A	N/A	N/A	N/A	N/A	N/A	N/A	N/A	N/A	N/A	N/A		N/A	N/A	N/A	N/A	N/A	N/A	N/A	4	2	7	1	2	2							3	1
803	2020-09-24 19:04:55	2020-09-24 19:06:22	Madrid	Mas de 1.000.000 de habitantes	Mujer	1966	Universitarios	Sí, es mi vivienda de siempre	Dos	Una	Una	Igual		Otro			N/A	N/A	N/A	N/A	N/A	N/A	N/A	N/A	N/A	N/A	N/A		N/A	N/A	N/A	N/A	N/A	N/A	N/A
804	2020-09-24 19:05:29	2020-09-24 19:16:50	Valencia/València	Menos de 2.000 habitantes	Mujer	1980	Universitarios	Sí, es mi vivienda de siempre	Tres	Dos	Una	Igual	Igual	Soy asalariad@ y salgo de casa para trabajar	... el sector público	No	Sí	Sí	No	No	No	N/A	N/A	N/A	N/A	N/A	N/A		N/A	N/A	N/A	N/A	N/A	N/A	N/A	0	4	0	2	2	2	2	7	3	2	5	3	7	7
805	2020-09-24 19:06:56	2020-09-24 19:24:04	Valencia/València	Entre 400.001 y 1.000.000	Hombre	1967	Universitarios	No, me he cambiado a otra residencia	Ninguna			Mejor	Peor	Soy asalariad@ y salgo de casa para trabajar	... el sector público	Sí, peor rendimiento.	No	No	No	No	Sí	N/A	N/A	N/A	N/A	N/A	N/A		N/A	N/A	N/A	N/A	N/A	N/A	N/A	5	5	7	1	5	3	1	1	0	2	5	3	3	4
806	2020-09-24 19:06:57	2020-09-24 19:21:22	Valencia/València	Entre 400.001 y 1.000.000	Hombre	1960	Universitarios	Sí, es mi vivienda de siempre	Una	Una	Una	Peor	Peor	Otro			N/A	N/A	N/A	N/A	N/A	N/A	N/A	N/A	N/A	N/A	N/A		N/A	N/A	N/A	N/A	N/A	N/A	N/A	5	5	5	1	1	1	0	0	0	0	0	0	5	5
807	2020-09-24 19:07:23	2020-09-24 19:27:29	Valencia/València	Entre 400.001 y 1.000.000	Hombre	1964	Universitarios	Sí, es mi vivienda de siempre	Dos	Ninguna	Ninguna	Igual	Igual	Soy asalariad@ y teletrabajo	... el sector público	Sí, peor rendimiento.	No	Sí	No	No	No	No	No	No	Sí	No	No		N/A	N/A	N/A	N/A	N/A	N/A	N/A
808	2020-09-24 19:07:58	2020-09-24 19:19:23	Valencia/València	Entre 10.001 y 50.000	Mujer	1972	Formación profesional	Sí, es mi vivienda de siempre	Tres	Dos	Ninguna	Peor	Igual	Soy asalariad@ y salgo de casa para trabajar	... el sector privado	No	Sí	No	No	No	No	N/A	N/A	N/A	N/A	N/A	N/A		N/A	N/A	N/A	N/A	N/A	N/A	N/A	7	7	7	1	3	1	0	0	0	2	7	2	7	7
809	2020-09-24 19:08:07	2020-09-24 19:23:19	Valencia/València	Mas de 1.000.000 de habitantes	Hombre	1970	Primarios	Sí, es mi vivienda de siempre	Tres	Ninguna	Ninguna	Igual		Soy autónom@ y salgo de casa para trabajar		No	Sí	No	No	No	No	N/A	N/A	N/A	N/A	N/A	N/A		N/A	N/A	N/A	N/A	N/A	N/A	N/A	2	2		1	1		0	0		0	0		2	2
810	2020-09-24 19:08:51	2020-09-24 19:20:11	Valencia/València	Entre 10.001 y 50.000	Mujer	1959	Universitarios	Sí, es mi vivienda de siempre	Tres	Dos	Dos	Peor	Mejor	Soy asalariad@ y salgo de casa para trabajar	... el sector público	Sí, peor rendimiento.	No	No	No	Sí	No	N/A	N/A	N/A	N/A	N/A	N/A		N/A	N/A	N/A	N/A	N/A	N/A	N/A	2	7	3	0	7	0							7	7
811	2020-09-24 19:09:43	2020-09-24 19:25:50	Madrid	Mas de 1.000.000 de habitantes	Mujer	1979	Universitarios	Sí, es mi vivienda de siempre	Tres	Dos	Una	Mejor	Igual	Soy asalariad@ y salgo de casa para trabajar	... el sector público	No	No	No	No	Sí	No	N/A	N/A	N/A	N/A	N/A	N/A		N/A	N/A	N/A	N/A	N/A	N/A	N/A	0	0	0	0	2	0	0	5	0	7	7	7	0	0
812	2020-09-24 19:10:41	2020-09-24 19:32:05	Valencia/València	Entre 400.001 y 1.000.000	Hombre	1966	Universitarios	Sí, es mi vivienda de siempre	Tres	Ninguna	Ninguna	Igual	Igual	Soy asalariad@ y teletrabajo	... el sector público	No	No	No	No	No	Sí	No	No	Sí	No	No	No		N/A	N/A	N/A	N/A	N/A	N/A	N/A	0	0	0	0	0	0							2	2
813	2020-09-24 19:11:29	2020-09-24 19:28:07	Valencia/València	Entre 400.001 y 1.000.000	Mujer	1962	Universitarios	Sí, es mi vivienda de siempre	Cuatro	Dos	Dos	Igual		Soy asalariad@ y combino teletrabajo y trabajo fuera de casa	... el sector privado	No	No	No	Sí	No	No	Sí	No	No	No	No	No		N/A	N/A	N/A	N/A	N/A	N/A	N/A	2	7	2	7	7	7							7	7
814	2020-09-24 19:13:11	2020-09-24 19:28:15	Valencia/València	Mas de 1.000.000 de habitantes	Mujer	1980	Universitarios	Sí, es mi vivienda de siempre	Una	Ninguna	Ninguna	Peor	Mejor	Me despidieron durante el periodo de estado de alarma			N/A	N/A	N/A	N/A	N/A	N/A	N/A	N/A	N/A	N/A	N/A		N/A	N/A	N/A	N/A	N/A	N/A	N/A	7	7	7	2	5	2	0	0	0	0	0	0	7	7
815	2020-09-24 19:13:50	2020-09-24 19:27:37	Valencia/València	Entre 10.001 y 50.000	Hombre	1948	Universitarios	No, me he cambiado a otra residencia	Una	Ninguna	Una	Igual	Igual	Jubilad@			N/A	N/A	N/A	N/A	N/A	N/A	N/A	N/A	N/A	N/A	N/A		N/A	N/A	N/A	N/A	N/A	N/A	N/A	0	0	0	0	0	0							1	1
816	2020-09-24 19:13:50	2020-09-24 19:15:59	Madrid	Mas de 1.000.000 de habitantes	Hombre	1955	Universitarios	Sí, es mi vivienda de siempre	Una	Ninguna	Ninguna	Igual	Igual	Soy asalariad@ y teletrabajo	... el sector público	No	No	No	No	No	Sí	No	No	Sí	No	Sí	No		N/A	N/A	N/A	N/A	N/A	N/A	N/A
817	2020-09-24 19:14:27	2020-09-24 19:35:17	Barcelona	Mas de 1.000.000 de habitantes	Hombre	1981	Formación profesional	Sí, es mi vivienda de siempre	Una	Ninguna	Ninguna	Igual	Igual	Soy asalariad@ y combino teletrabajo y trabajo fuera de casa	... ambos sectores	Sí, mayor rendimiento.	No	No	No	No	Sí	Sí	No	No	No	No	No		N/A	N/A	N/A	N/A	N/A	N/A	N/A
818	2020-09-24 19:14:31	2020-09-24 19:27:18	Valencia/València		Mujer	1961	Universitarios	Sí, es mi vivienda de siempre	Una	Ninguna	Ninguna	Igual	Igual	Soy asalariad@ y salgo de casa para trabajar	... el sector público	No	No	No	No	No	Sí	N/A	N/A	N/A	N/A	N/A	N/A		N/A	N/A	N/A	N/A	N/A	N/A	N/A	7	7		2	7								7	7
819	2020-09-24 19:14:43	2020-09-24 19:50:03	Alicante/Alacant	Entre 50.001 y 100.000	Hombre	1954	Universitarios	Sí, es mi vivienda de siempre	Dos	Ninguna	Dos	Igual	Igual	Jubilad@			N/A	N/A	N/A	N/A	N/A	N/A	N/A	N/A	N/A	N/A	N/A		N/A	N/A	N/A	N/A	N/A	N/A	N/A	7	7	7	0	0	0	0	0	0	0	0	0	7	7
820	2020-09-24 19:15:28	2020-09-24 19:29:46	Valencia/València	Entre 10.001 y 50.000	Hombre	1956	Universitarios	Sí, es mi vivienda de siempre	Dos	Ninguna	Ninguna	Igual	Igual	Soy asalariad@ y salgo de casa para trabajar	... el sector público	No	No	No	No	No	Sí	N/A	N/A	N/A	N/A	N/A	N/A		N/A	N/A	N/A	N/A	N/A	N/A	N/A	0	3	2	0	1	0	0	0	0	0	0	0	5	3
821	2020-09-24 19:15:40	2020-09-24 20:16:09	Valencia/València	Entre 50.001 y 100.000	Mujer	1978	Universitarios	Sí, es mi vivienda de siempre	Cuatro	Tres	Ninguna	Igual	Igual	Soy asalariad@ y teletrabajo	... el sector privado	Sí, peor rendimiento.	Sí	No	No	No	No	No	Sí	No	No	No	Sí		N/A	N/A	N/A	N/A	N/A	N/A	N/A	6	7	7	3	7	5	5	5	5	7	7	7	7	7
822	2020-09-24 19:18:50	2020-09-24 19:39:12	Valencia/València	Entre 10.001 y 50.000	Hombre	1952	Universitarios	Sí, es mi vivienda de siempre	Dos	Ninguna	Una	Igual	Igual	Jubilad@			N/A	N/A	N/A	N/A	N/A	N/A	N/A	N/A	N/A	N/A	N/A		N/A	N/A	N/A	N/A	N/A	N/A	N/A	5	0	5	1	1	1							1
823	2020-09-24 19:18:53	2020-09-24 19:34:24	Valencia/València	Entre 10.001 y 50.000	Mujer	1964	Universitarios	Sí, es mi vivienda de siempre	Tres	Una	Tres	Igual	Igual	Soy asalariad@ y salgo de casa para trabajar	... el sector público	Sí, peor rendimiento.	No	No	No	No	Sí	N/A	N/A	N/A	N/A	N/A	N/A		N/A	N/A	N/A	N/A	N/A	N/A	N/A	3	7		0	3
824	2020-09-24 19:19:03	2020-09-24 19:29:43	Navarra	Menos de 2.000 habitantes	Mujer	1976	Formación profesional	Sí, es mi vivienda de siempre	Tres	Dos	Ninguna	Peor	Mejor	Parad@ o en excedencia			N/A	N/A	N/A	N/A	N/A	N/A	N/A	N/A	N/A	N/A	N/A		N/A	N/A	N/A	N/A	N/A	N/A	N/A	7	7	7	3	4	3	3	7	2	4	7	4	7	7
825	2020-09-24 19:19:15	2020-09-24 19:33:29	Navarra	Menos de 2.000 habitantes	Mujer	1954	Universitarios	Sí, es mi vivienda de siempre	Ninguna			Igual	Igual	Jubilad@			N/A	N/A	N/A	N/A	N/A	N/A	N/A	N/A	N/A	N/A	N/A		N/A	N/A	N/A	N/A	N/A	N/A	N/A	7	7	7	7	7	7	0	0	0	0	0	0	7	7
826	2020-09-24 19:19:39	2020-09-24 19:29:06	Madrid	Mas de 1.000.000 de habitantes	Hombre	1956	Universitarios	Sí, es mi vivienda de siempre	Una	Ninguna	Ninguna	Igual	Igual	Jubilad@			N/A	N/A	N/A	N/A	N/A	N/A	N/A	N/A	N/A	N/A	N/A		N/A	N/A	N/A	N/A	N/A	N/A	N/A	7	7	7	5	5	5							7	7
827	2020-09-24 19:20:08	2020-09-24 19:33:00	Valencia/València	Entre 400.001 y 1.000.000	Hombre	1959	Universitarios	Sí, es mi vivienda de siempre	Dos	Ninguna	Ninguna	Peor	Mejor	Soy asalariad@ y salgo de casa para trabajar	... el sector público	Sí, peor rendimiento.	No	No	No	Sí	No	N/A	N/A	N/A	N/A	N/A	N/A		N/A	N/A	N/A	N/A	N/A	N/A	N/A	3	6		3	5		2	4		2	3		5	7
828	2020-09-24 19:20:09	2020-09-24 19:32:54	Valencia/València	Entre 10.001 y 50.000	Mujer	1961	Universitarios	Sí, es mi vivienda de siempre	Dos	Ninguna	Dos	Igual	Igual	Estoy de baja por enfermedad/embarazo			N/A	N/A	N/A	N/A	N/A	N/A	N/A	N/A	N/A	N/A	N/A		N/A	N/A	N/A	N/A	N/A	N/A	N/A	7	7	7	1	1	1	0	0	0	0	0	0	7	7
829	2020-09-24 19:21:07	2020-09-24 19:40:36	Valencia/València	Entre 400.001 y 1.000.000	Mujer	1959	Universitarios	Sí, es mi vivienda de siempre	Una	Ninguna	Ninguna	Igual	Igual	Otro			N/A	N/A	N/A	N/A	N/A	N/A	N/A	N/A	N/A	N/A	N/A		N/A	N/A	N/A	N/A	N/A	N/A	N/A	3	7		0	5								4	7
830	2020-09-24 19:21:16	2020-09-24 19:43:24	Sevilla	Entre 10.001 y 50.000	Mujer	1962	Primarios	Sí, es mi vivienda de siempre	Tres	Ninguna	Ninguna		Igual	Soy autónom@ y salgo de casa para trabajar		No	No	No	No	No	Sí	N/A	N/A	N/A	N/A	N/A	N/A		N/A	N/A	N/A	N/A	N/A	N/A	N/A	7	7	7	7	7	0	0	0	0	0	0	7	7	7
831	2020-09-24 19:22:26	2020-09-24 19:38:36	Alicante/Alacant	Entre 10.001 y 50.000	Hombre	1956	Bachillerato	Sí, es mi vivienda de siempre	Dos	Ninguna	Una	Igual	Igual	Soy autónom@ y salgo de casa para trabajar		No	Sí	No	No	No	No	N/A	N/A	N/A	N/A	N/A	N/A		N/A	N/A	N/A	N/A	N/A	N/A	N/A	6	6	6
832	2020-09-24 19:22:35	2020-09-24 19:43:30	Valencia/València	Entre 2.001 y 10.000	Hombre	1961	Bachillerato	Sí, es mi vivienda de siempre	Dos	Una	Una	Peor	Mejor	Soy asalariad@ y salgo de casa para trabajar	... el sector privado	No	Sí	Sí	No	No	No	N/A	N/A	N/A	N/A	N/A	N/A		N/A	N/A	N/A	N/A	N/A	N/A	N/A	5	2		0	0		0	0		0	0		5	2
833	2020-09-24 19:23:08	2020-09-24 19:44:49	Valencia/València	Entre 10.001 y 50.000	Mujer	1958	Primarios	Sí, es mi vivienda de siempre	Una	Ninguna	Una	Igual	Igual	Soy asalariad@ y salgo de casa para trabajar	... el sector privado	Sí, peor rendimiento.	No	No	No	No	Sí	N/A	N/A	N/A	N/A	N/A	N/A		N/A	N/A	N/A	N/A	N/A	N/A	N/A	7	7	7	7	7	7							0	0
834	2020-09-24 19:23:31	2020-09-24 19:35:27	Valencia/València	Entre 10.001 y 50.000	Mujer	1987	Primarios	Sí, es mi vivienda de siempre	Dos	Una	Ninguna	Igual	Igual	Soy asalariad@ y salgo de casa para trabajar	... el sector público	No	Sí	No	No	No	No	N/A	N/A	N/A	N/A	N/A	N/A		N/A	N/A	N/A	N/A	N/A	N/A	N/A	0	7	0	1	3	2	0	0	0	7	7	7	4	7
835	2020-09-24 19:23:59	2020-09-24 19:39:50	Valencia/València	Mas de 1.000.000 de habitantes	Mujer	1963	Universitarios	Sí, es mi vivienda de siempre	Dos	Ninguna	Ninguna	Mejor	Peor	Soy autónom@ y salgo de casa para trabajar		No	Sí	No	No	No	No	N/A	N/A	N/A	N/A	N/A	N/A		N/A	N/A	N/A	N/A	N/A	N/A	N/A	5	2	5	0	0	0	0	0	0
836	2020-09-24 19:24:26	2020-09-24 19:37:28	Navarra	Menos de 2.000 habitantes	Mujer	1964	Bachillerato	Sí, es mi vivienda de siempre	Cuatro	Ninguna	Una	Mejor	Mejor	Soy autónom@ y combino teletrabajo y trabajo fuera de casa		No	No	No	No	No	Sí	No	No	Sí	No	No	No		N/A	N/A	N/A	N/A	N/A	N/A	N/A	1	4	1	3	7	3	0	0	0	0	0	0	0	3
837	2020-09-24 19:25:08	2020-09-24 19:45:38	Alicante/Alacant	Entre 10.001 y 50.000	Mujer	1961	Universitarios	Sí, es mi vivienda de siempre	Ninguna			Igual	Igual	Soy asalariad@ y salgo de casa para trabajar	... el sector público	No	No	No	No	No	Sí	N/A	N/A	N/A	N/A	N/A	N/A		N/A	N/A	N/A	N/A	N/A	N/A	N/A	2	7	2	2	7	2							6	7
838	2020-09-24 19:25:15	2020-09-24 19:34:42	Valencia/València	Entre 2.001 y 10.000	Mujer	1954	Universitarios	Sí, es mi vivienda de siempre	Dos	Ninguna	Una			Jubilad@			N/A	N/A	N/A	N/A	N/A	N/A	N/A	N/A	N/A	N/A	N/A		N/A	N/A	N/A	N/A	N/A	N/A	N/A	7	7	7	2	2	2				3	3	3	7	7
839	2020-09-24 19:25:37	2020-09-24 19:31:04		Entre 400.001 y 1.000.000	Hombre	1966	Universitarios		Dos	Ninguna	Ninguna	Igual	Igual	Soy asalariad@ y salgo de casa para trabajar	... el sector público	Sí, mayor rendimiento.	No	No	No	No	Sí	N/A	N/A	N/A	N/A	N/A	N/A		N/A	N/A	N/A	N/A	N/A	N/A	N/A
840	2020-09-24 19:26:25	2020-09-24 19:44:10	Alicante/Alacant	Entre 10.001 y 50.000	Mujer	1973	Formación profesional	Sí, es mi vivienda de siempre	Una	Ninguna	Ninguna	Igual		Soy asalariad@ y salgo de casa para trabajar	... el sector privado	No	No	No	No	No	Sí	N/A	N/A	N/A	N/A	N/A	N/A		N/A	N/A	N/A	N/A	N/A	N/A	N/A	1	7	1	7	7	7							5	5
841	2020-09-24 19:26:54	2020-09-24 19:42:40	Alicante/Alacant	Entre 10.001 y 50.000	Mujer	1990	Universitarios	Sí, es mi vivienda de siempre	Cinco o más	Cuatro	Dos	Igual	Igual	Parad@ o en excedencia			N/A	N/A	N/A	N/A	N/A	N/A	N/A	N/A	N/A	N/A	N/A		N/A	N/A	N/A	N/A	N/A	N/A	N/A	5	7	7	4	7	7	4	5	5	3	7	4	5	7
842	2020-09-24 19:27:03	2020-09-24 19:29:53			Mujer	1965	Universitarios	Sí, es mi vivienda de siempre	Dos	Ninguna	Ninguna	Igual	Igual	Soy asalariad@ y salgo de casa para trabajar	... el sector privado	No	No	No	No	No	Sí	N/A	N/A	N/A	N/A	N/A	N/A		N/A	N/A	N/A	N/A	N/A	N/A	N/A
843	2020-09-24 19:27:29	2020-09-24 19:38:32	Alicante/Alacant	Entre 10.001 y 50.000	Hombre	1973	Bachillerato	Sí, es mi vivienda de siempre	Dos	Ninguna	Ninguna	Igual	Igual	Soy asalariad@ y salgo de casa para trabajar	... el sector privado	No	No	No	No	No	Sí	N/A	N/A	N/A	N/A	N/A	N/A		N/A	N/A	N/A	N/A	N/A	N/A	N/A	2	4	2	0	0	0	2	3	2	2	2	2
844	2020-09-24 19:28:36	2020-09-24 19:39:59	Valencia/València	Entre 400.001 y 1.000.000	Mujer	1962	Universitarios	Sí, es mi vivienda de siempre	Una	Ninguna	Una	Igual	Igual	Soy autónom@ y salgo de casa para trabajar		No	No	No	No	No	Sí	N/A	N/A	N/A	N/A	N/A	N/A		N/A	N/A	N/A	N/A	N/A	N/A	N/A	7	7	7	7	7	7							7	7
845	2020-09-24 19:28:54	2020-09-24 19:40:46	Valencia/València	Entre 400.001 y 1.000.000	Hombre	1966	Universitarios	Sí, es mi vivienda de siempre	Tres	Dos	Ninguna	Peor	Mejor	Soy asalariad@ y teletrabajo	... ambos sectores	Sí, mayor rendimiento.	No	No	No	No	Sí	No	No	No	No	Sí	No		N/A	N/A	N/A	N/A	N/A	N/A	N/A	4	7	5	1	2	1	3	5	3				4	7
846	2020-09-24 19:30:10	2020-09-24 19:40:10	Madrid	Mas de 1.000.000 de habitantes	Mujer	1986	Universitarios	Sí, es mi vivienda de siempre	Una	Ninguna	Una	Mejor	Igual	Soy asalariad@ y teletrabajo	... el sector privado	Sí, mayor rendimiento.	Sí	No	No	No	No	No	No	No	No	Sí	No		N/A	N/A	N/A	N/A	N/A	N/A	N/A	0	7	0	1	1	1							7	7
847	2020-09-24 19:30:40	2020-09-24 19:47:57	Alicante/Alacant	Entre 10.001 y 50.000	Mujer	1979	Universitarios	Sí, es mi vivienda de siempre	Dos	Una	Una	Peor	Peor	Soy asalariad@ y salgo de casa para trabajar	... el sector público	No	No	No	No	No	Sí	N/A	N/A	N/A	N/A	N/A	N/A		N/A	N/A	N/A	N/A	N/A	N/A	N/A	1	7	6	2	4	4	2	5	2	7	7	7	7	7
848	2020-09-24 19:32:09	2020-09-24 19:47:07	Toledo	Entre 50.001 y 100.000	Hombre	1950	Bachillerato	Sí, es mi vivienda de siempre	Una	Ninguna	Ninguna	Igual	Igual	Jubilad@			N/A	N/A	N/A	N/A	N/A	N/A	N/A	N/A	N/A	N/A	N/A		N/A	N/A	N/A	N/A	N/A	N/A	N/A	4	4	4	5	5	5	0	0	0	2	0	2	0	0
849	2020-09-24 19:32:43	2020-09-24 19:44:15	Alicante/Alacant	Entre 10.001 y 50.000	Mujer	1973	Universitarios	Sí, es mi vivienda de siempre	Tres	Una	Tres	Igual	Igual	Parad@ o en excedencia			N/A	N/A	N/A	N/A	N/A	N/A	N/A	N/A	N/A	N/A	N/A		N/A	N/A	N/A	N/A	N/A	N/A	N/A	5	7	7	4	4	4	2	7	7	2	7	7	7	7
850	2020-09-24 19:32:47	2020-09-24 19:44:27	Valencia/València	Entre 2.001 y 10.000	Mujer	1968	Universitarios	Sí, es mi vivienda de siempre	Tres	Ninguna	Ninguna	Peor		Soy asalariad@ y salgo de casa para trabajar	... el sector público	No	No	No	No	No	Sí	N/A	N/A	N/A	N/A	N/A	N/A		N/A	N/A	N/A	N/A	N/A	N/A	N/A	7	7		7	7		0	0		0	0		7	7
851	2020-09-24 19:33:05	2020-09-24 19:40:30	Valencia/València	Entre 10.001 y 50.000	Mujer	1991	Universitarios	Sí, es mi vivienda de siempre	Tres	Ninguna	Ninguna	Mejor	Mejor	Soy asalariad@ y salgo de casa para trabajar	... el sector privado	No	No	No	No	No	Sí	N/A	N/A	N/A	N/A	N/A	N/A		N/A	N/A	N/A	N/A	N/A	N/A	N/A	7	7	7	7	7	7							7	7
852	2020-09-24 19:34:07	2020-09-24 19:51:34	Alicante/Alacant	Entre 50.001 y 100.000	Mujer	1970	Bachillerato	Sí, es mi vivienda de siempre	Tres	Ninguna	Ninguna	Peor	Peor	Soy asalariad@ y combino teletrabajo y trabajo fuera de casa	... el sector privado	Sí, peor rendimiento.	Sí	No	No	Sí	No	No	No	Sí	No	Sí	No		N/A	N/A	N/A	N/A	N/A	N/A	N/A	5	7	7	2	7	7							5	7
853	2020-09-24 19:34:28	2020-09-24 19:35:33															N/A	N/A	N/A	N/A	N/A	N/A	N/A	N/A	N/A	N/A	N/A		N/A	N/A	N/A	N/A	N/A	N/A	N/A
854	2020-09-24 19:35:21	2020-09-24 19:44:36	Valencia/València	Entre 400.001 y 1.000.000	Hombre	1975	Universitarios	Sí, es mi vivienda de siempre	Cuatro	Una	Dos	Igual	Igual	Soy asalariad@ y salgo de casa para trabajar	... el sector público	Sí, peor rendimiento.	No	No	No	No	Sí	N/A	N/A	N/A	N/A	N/A	N/A		N/A	N/A	N/A	N/A	N/A	N/A	N/A	1	2	1	1	2	1	2	3	2	2	3	2	2	3
855	2020-09-24 19:35:31	2020-09-24 19:50:26	Valencia/València	Entre 2.001 y 10.000	Mujer	1975	Universitarios	Sí, es mi vivienda de siempre	Cuatro	Tres	Dos	Igual	Igual	Soy asalariad@ y salgo de casa para trabajar	... el sector privado	No	No	No	No	No	Sí	N/A	N/A	N/A	N/A	N/A	N/A		N/A	N/A	N/A	N/A	N/A	N/A	N/A	2	7		2	2		7	7		7	7		7	7
856	2020-09-24 19:36:41	2020-09-24 19:43:27	Granada	Entre 100.001 y 400.000	Mujer	1968	Universitarios	Sí, aunque no es mi residencia habitual	Una	Ninguna	Ninguna	Igual	Igual	Soy asalariad@ y teletrabajo	... el sector público	Sí, mayor rendimiento.	No	No	No	No	Sí	Sí	No	No	No	No	No		N/A	N/A	N/A	N/A	N/A	N/A	N/A	7	7	7	0	1	1	0	0	0	0	0	0	7	7
857	2020-09-24 19:37:52	2020-09-24 19:48:28	Alicante/Alacant	Entre 10.001 y 50.000	Hombre	1981	Bachillerato	Sí, es mi vivienda de siempre	Dos	Una	Una	Igual	Igual	Soy asalariad@ y salgo de casa para trabajar	... el sector público	No	No	No	No	No	Sí	N/A	N/A	N/A	N/A	N/A	N/A		N/A	N/A	N/A	N/A	N/A	N/A	N/A	0	7	0	0	4	4	0	7	0	7	7	7	7	7
858	2020-09-24 19:39:32	2020-09-24 19:48:04	Valencia/València	Entre 400.001 y 1.000.000	Hombre	1965	Secundarios	Sí, es mi vivienda de siempre	Dos	Ninguna	Ninguna	Peor	Mejor	Soy autónom@ y salgo de casa para trabajar		Sí, peor rendimiento.	Sí	No	No	No	No	N/A	N/A	N/A	N/A	N/A	N/A		N/A	N/A	N/A	N/A	N/A	N/A	N/A
859	2020-09-24 19:39:34	2020-09-24 19:52:02	Valencia/València	Entre 10.001 y 50.000	Hombre	1975	Universitarios	Sí, es mi vivienda de siempre	Ninguna			Igual	Igual	Soy asalariad@ y salgo de casa para trabajar	... el sector público	No	No	No	No	No	Sí	N/A	N/A	N/A	N/A	N/A	N/A		N/A	N/A	N/A	N/A	N/A	N/A	N/A	5	7	5	5	7	5							5	7
860	2020-09-24 19:40:52	2020-09-24 19:50:52	Valencia/València	Entre 10.001 y 50.000	Mujer	1981	Secundarios	Sí, es mi vivienda de siempre	Tres	Dos	Dos	Igual	Igual	Parad@ o en excedencia			N/A	N/A	N/A	N/A	N/A	N/A	N/A	N/A	N/A	N/A	N/A		N/A	N/A	N/A	N/A	N/A	N/A	N/A	7	7	7	3	3	3	5	7	5	7	7	7	7	7
861	2020-09-24 19:40:58	2020-09-24 19:53:39	Alicante/Alacant	Entre 2.001 y 10.000	Hombre	1982	Bachillerato	Sí, es mi vivienda de siempre	Una	Ninguna	Ninguna	Peor	Mejor	Me despidieron después del periodo de estado de alarma			N/A	N/A	N/A	N/A	N/A	N/A	N/A	N/A	N/A	N/A	N/A		N/A	N/A	N/A	N/A	N/A	N/A	N/A	5	7		3	5		3	7		3	5		4	7
862	2020-09-24 19:42:01	2020-09-24 19:42:33	Valencia/València	Entre 2.001 y 10.000	Hombre	1985	Universitarios										N/A	N/A	N/A	N/A	N/A	N/A	N/A	N/A	N/A	N/A	N/A		N/A	N/A	N/A	N/A	N/A	N/A	N/A
863	2020-09-24 19:42:28	2020-09-24 20:00:10		Entre 400.001 y 1.000.000	Hombre	1956	Formación profesional	Sí, es mi vivienda de siempre	Una	Ninguna	Una		Igual	Estoy de baja por enfermedad/embarazo			N/A	N/A	N/A	N/A	N/A	N/A	N/A	N/A	N/A	N/A	N/A		N/A	N/A	N/A	N/A	N/A	N/A	N/A
864	2020-09-24 19:43:14	2020-09-24 19:47:26	Valencia/València	Entre 10.001 y 50.000	Mujer	1971	Bachillerato	Sí, es mi vivienda de siempre	Tres	Ninguna	Una	Igual	Peor	Estoy en un ERTE			N/A	N/A	N/A	N/A	N/A	N/A	N/A	N/A	N/A	N/A	N/A		N/A	N/A	N/A	N/A	N/A	N/A	N/A
865	2020-09-24 19:43:59	2020-09-24 19:54:48	Madrid	Mas de 1.000.000 de habitantes	Mujer	1963	Universitarios	Sí, es mi vivienda de siempre	Una	Ninguna	Ninguna	Igual	Igual	Soy asalariad@ y combino teletrabajo y trabajo fuera de casa	... el sector público	Sí, peor rendimiento.	No	No	Sí	No	No	Sí	No	No	No	Sí	Sí		N/A	N/A	N/A	N/A	N/A	N/A	N/A	4	6	4	0	0	0							4	3
866	2020-09-24 19:44:16	2020-09-24 20:05:18	Madrid	Mas de 1.000.000 de habitantes	Mujer	1949	Universitarios	No, me he cambiado a otra residencia	Una	Ninguna	Una	Igual	Igual	Jubilad@			N/A	N/A	N/A	N/A	N/A	N/A	N/A	N/A	N/A	N/A	N/A		N/A	N/A	N/A	N/A	N/A	N/A	N/A	6	7		2	6								2	2
867	2020-09-24 19:45:55	2020-09-24 20:01:49	Alicante/Alacant			1978	Bachillerato	Sí, es mi vivienda de siempre	Una	Ninguna	Una	Igual	Igual	Soy asalariad@ y salgo de casa para trabajar	... el sector público	Sí, mayor rendimiento.	No	No	No	No	Sí	N/A	N/A	N/A	N/A	N/A	N/A		N/A	N/A	N/A	N/A	N/A	N/A	N/A	2	7	2	2	6	2							7	7
868	2020-09-24 19:47:18	2020-09-24 19:54:50	Valencia/València	Entre 50.001 y 100.000	Hombre	1966	Universitarios	Sí, aunque no es mi residencia habitual	Tres	Una	Una	Igual	Igual	Soy asalariad@ y teletrabajo	... el sector público	No	No	No	No	No	Sí	No	No	Sí	No	No	No		N/A	N/A	N/A	N/A	N/A	N/A	N/A
869	2020-09-24 19:47:48	2020-09-24 19:48:34		Entre 400.001 y 1.000.000	Mujer	1947	Bachillerato										N/A	N/A	N/A	N/A	N/A	N/A	N/A	N/A	N/A	N/A	N/A		N/A	N/A	N/A	N/A	N/A	N/A	N/A
870	2020-09-24 19:49:20	2020-09-24 19:51:34	Valencia/València	Menos de 2.000 habitantes	Hombre	1998	Universitarios	Sí, es mi vivienda de siempre	Cinco o más	Ninguna	Dos	Peor	Mejor	Soy estudiante			N/A	N/A	N/A	N/A	N/A	N/A	N/A	N/A	N/A	N/A	N/A	Sí, no he recibido suficiente información	Sí	No	No	No	No	Sí	No
871	2020-09-24 19:50:14	2020-09-24 19:58:20	Valencia/València	Entre 400.001 y 1.000.000	Mujer	1992	Universitarios	Sí, es mi vivienda de siempre	Una	Ninguna	Ninguna	Igual	Igual	Soy asalariad@ y salgo de casa para trabajar	... el sector público	No	No	No	No	No	Sí	N/A	N/A	N/A	N/A	N/A	N/A		N/A	N/A	N/A	N/A	N/A	N/A	N/A	3	3		1	1								3	3
872	2020-09-24 19:50:36	2020-09-24 20:01:03	Córdoba	Entre 100.001 y 400.000	Hombre	1948	Formación profesional	Sí, es mi vivienda de siempre	Una	Ninguna	Ninguna	Igual	Igual	Jubilad@			N/A	N/A	N/A	N/A	N/A	N/A	N/A	N/A	N/A	N/A	N/A		N/A	N/A	N/A	N/A	N/A	N/A	N/A	1	2	2	3	4	4							3	4
873	2020-09-24 19:51:05	2020-09-24 20:09:22	Alicante/Alacant	Entre 100.001 y 400.000	Mujer	1958	Bachillerato	Sí, es mi vivienda de siempre	Ninguna			Igual	Igual	Soy asalariad@ y salgo de casa para trabajar	... el sector público	No	No	No	No	No	Sí	N/A	N/A	N/A	N/A	N/A	N/A		N/A	N/A	N/A	N/A	N/A	N/A	N/A	6	7	6	3	3	3	0	0	0	0	0	0	7	7
874	2020-09-24 19:54:50	2020-09-24 20:07:24	Valencia/València	Entre 400.001 y 1.000.000	Hombre	1955	Bachillerato	Sí, es mi vivienda de siempre	Tres	Ninguna	Una	Igual	Igual	Jubilad@			N/A	N/A	N/A	N/A	N/A	N/A	N/A	N/A	N/A	N/A	N/A		N/A	N/A	N/A	N/A	N/A	N/A	N/A	4	4	4				0	0	0	2	7	2	4	4
875	2020-09-24 19:55:00	2020-09-24 20:09:19	Valencia/València	Mas de 1.000.000 de habitantes	Mujer	1979	Universitarios	Sí, es mi vivienda de siempre	Tres	Dos	Ninguna	Igual	Peor	Soy asalariad@ y combino teletrabajo y trabajo fuera de casa	... el sector privado	Sí, peor rendimiento.	No	No	Sí	No	No	No	No	No	No	Sí	No		N/A	N/A	N/A	N/A	N/A	N/A	N/A	2	4	2	1	3	2	2	4	2	7	7	7	3	4
876	2020-09-24 19:56:05	2020-09-24 20:09:36	Valencia/València	Entre 10.001 y 50.000	Hombre	1963	Universitarios	Sí, es mi vivienda de siempre	Tres	Ninguna	Ninguna	Igual	Igual	Soy asalariad@ y combino teletrabajo y trabajo fuera de casa	... el sector público	No	No	No	No	No	Sí	No	No	Sí	No	No	No		N/A	N/A	N/A	N/A	N/A	N/A	N/A	2	7	5	1	1	1							3	3
877	2020-09-24 19:57:30	2020-09-24 20:07:03	Valencia/València			1971	Universitarios	Sí, es mi vivienda de siempre	Una	Ninguna	Ninguna	Igual	Peor	Soy autónom@ y salgo de casa para trabajar		No	Sí	No	No	No	No	N/A	N/A	N/A	N/A	N/A	N/A		N/A	N/A	N/A	N/A	N/A	N/A	N/A
878	2020-09-24 19:57:56	2020-09-24 20:11:04	Valencia/València	Mas de 1.000.000 de habitantes	Mujer	1965	Universitarios	No, me he cambiado a otra residencia	Dos	Ninguna	Una	Igual	Igual	Soy asalariad@ y combino teletrabajo y trabajo fuera de casa	... el sector público	Sí, mayor rendimiento.	No	No	No	No	Sí	No	No	No	No	No	Sí		N/A	N/A	N/A	N/A	N/A	N/A	N/A	1	1	1	3	7	3	0	0	0				2	2
879	2020-09-24 20:00:54	2020-09-24 20:13:33	Valencia/València	Entre 2.001 y 10.000	Hombre	1964	Primarios	Sí, es mi vivienda de siempre	Una	Ninguna	Ninguna	Igual		Soy autónom@ y salgo de casa para trabajar		No	Sí	No	No	No	No	N/A	N/A	N/A	N/A	N/A	N/A		N/A	N/A	N/A	N/A	N/A	N/A	N/A													1
880	2020-09-24 20:00:55	2020-09-24 20:08:02	Valencia/València	Entre 400.001 y 1.000.000	Hombre	1949	Formación profesional	Sí, es mi vivienda de siempre	Una	Ninguna	Una	Igual	Igual	Jubilad@			N/A	N/A	N/A	N/A	N/A	N/A	N/A	N/A	N/A	N/A	N/A		N/A	N/A	N/A	N/A	N/A	N/A	N/A	6	6		7	7		0	0		4	0		7	7
881	2020-09-24 20:01:11	2020-09-24 20:09:16	Alicante/Alacant	Entre 10.001 y 50.000	Hombre	1978	Universitarios	Sí, es mi vivienda de siempre	Dos	Una	Ninguna	Igual	Igual	Otro			N/A	N/A	N/A	N/A	N/A	N/A	N/A	N/A	N/A	N/A	N/A		N/A	N/A	N/A	N/A	N/A	N/A	N/A	0	0	0	0	0	0	5	5	5	7	7	7	0	0
882	2020-09-24 20:01:15	2020-09-24 20:26:30	Granada	Entre 2.001 y 10.000	Hombre	1967	Universitarios	Sí, es mi vivienda de siempre	Tres	Ninguna	Ninguna	Igual	Igual	Soy asalariad@ y combino teletrabajo y trabajo fuera de casa	... el sector público	No	No	No	No	No	Sí	No	No	No	Sí	No	No		N/A	N/A	N/A	N/A	N/A	N/A	N/A	7	7		1	1		0	0		7	7		7	7
883	2020-09-24 20:01:27	2020-09-24 20:25:01	Valencia/València	Entre 10.001 y 50.000	Mujer	1964	Bachillerato	Sí, es mi vivienda de siempre	Tres	Ninguna	Ninguna	Igual	Igual	Soy asalariad@ y salgo de casa para trabajar	... el sector público	No	No	No	No	No	Sí	N/A	N/A	N/A	N/A	N/A	N/A		N/A	N/A	N/A	N/A	N/A	N/A	N/A	7	7	7	2	3	2	0	0	0	0	0	0	7	7
884	2020-09-24 20:02:00	2020-09-24 20:19:07	Valencia/València	Entre 400.001 y 1.000.000	Mujer	1963	Universitarios	Sí, es mi vivienda de siempre	Dos	Ninguna	Ninguna	Igual	Igual	Soy asalariad@ y salgo de casa para trabajar	... el sector privado	No	No	No	No	No	Sí	N/A	N/A	N/A	N/A	N/A	N/A		N/A	N/A	N/A	N/A	N/A	N/A	N/A	0	0		0	2		0	0		0	0		5	5
885	2020-09-24 20:04:17	2020-09-24 20:13:20	Alicante/Alacant	Entre 10.001 y 50.000	Mujer	1969	Universitarios	Sí, es mi vivienda de siempre	Una	Ninguna	Ninguna	Igual	Igual	Soy asalariad@ y salgo de casa para trabajar	... el sector público	No	No	No	Sí	No	No	N/A	N/A	N/A	N/A	N/A	N/A		N/A	N/A	N/A	N/A	N/A	N/A	N/A	3	3	3	1	2	2	0	0	0	0	0	0	2	2
886	2020-09-24 20:05:33	2020-09-24 20:07:51	Valencia/València	Entre 10.001 y 50.000	Hombre	1966	Universitarios	Sí, es mi vivienda de siempre	Una	Ninguna	Ninguna	Peor	Mejor	Estoy en un ERTE			N/A	N/A	N/A	N/A	N/A	N/A	N/A	N/A	N/A	N/A	N/A		N/A	N/A	N/A	N/A	N/A	N/A	N/A
887	2020-09-24 20:06:10	2020-09-24 20:36:07	Valencia/València	Entre 10.001 y 50.000	Mujer	1964	Universitarios	Sí, es mi vivienda de siempre	Dos	Ninguna	Una	Igual	Igual	Soy asalariad@ y salgo de casa para trabajar	... el sector público	No	No	No	No	No	Sí	N/A	N/A	N/A	N/A	N/A	N/A		N/A	N/A	N/A	N/A	N/A	N/A	N/A	3	7	3	2	2	2							7	7
888	2020-09-24 20:06:21	2020-09-24 20:17:43	Valencia/València	Entre 10.001 y 50.000	Hombre	1971	Universitarios	Sí, es mi vivienda de siempre	Tres	Dos	Ninguna	Igual	Peor	Soy asalariad@ y combino teletrabajo y trabajo fuera de casa	... el sector privado	Sí, mayor rendimiento.	Sí	No	No	No	No	No	No	No	No	Sí	No		N/A	N/A	N/A	N/A	N/A	N/A	N/A	0	3	2	0	0	0	0	0	0	0	2	1	5	5
889	2020-09-24 20:06:26	2020-09-24 20:17:08	Valencia/València	Mas de 1.000.000 de habitantes	Hombre	1956	Formación profesional	Sí, es mi vivienda de siempre	Una	Ninguna	Una	Igual	Igual	Parad@ o en excedencia			N/A	N/A	N/A	N/A	N/A	N/A	N/A	N/A	N/A	N/A	N/A		N/A	N/A	N/A	N/A	N/A	N/A	N/A	0	0	0	0	0	0	0	0	0	0	0	0	0	0
890	2020-09-24 20:06:41	2020-09-24 20:09:12	Valencia/València	Entre 2.001 y 10.000	Mujer	1948	Universitarios	Sí, es mi vivienda de siempre	Ninguna			Igual	Igual	Jubilad@			N/A	N/A	N/A	N/A	N/A	N/A	N/A	N/A	N/A	N/A	N/A		N/A	N/A	N/A	N/A	N/A	N/A	N/A
891	2020-09-24 20:08:59	2020-09-24 20:21:21	Alicante/Alacant	Entre 10.001 y 50.000	Mujer	1965	Universitarios	Sí, es mi vivienda de siempre	Cuatro	Ninguna	Dos	Peor		Estoy en un ERTE			N/A	N/A	N/A	N/A	N/A	N/A	N/A	N/A	N/A	N/A	N/A		N/A	N/A	N/A	N/A	N/A	N/A	N/A	4	4		3	5								3	7
892	2020-09-24 20:11:33	2020-09-24 20:14:10	Valencia/València	Entre 10.001 y 50.000	Mujer	1972	Formación profesional	No, me he cambiado a otra residencia	Tres	Dos	Una						N/A	N/A	N/A	N/A	N/A	N/A	N/A	N/A	N/A	N/A	N/A		N/A	N/A	N/A	N/A	N/A	N/A	N/A
893	2020-09-24 20:12:10	2020-09-24 20:18:51	Valencia/València	Mas de 1.000.000 de habitantes	Mujer	1970	Universitarios	Sí, es mi vivienda de siempre	Una	Ninguna	Ninguna	Mejor	Igual	Soy autónom@ y salgo de casa para trabajar		Sí, mayor rendimiento.	Sí	No	No	No	No	N/A	N/A	N/A	N/A	N/A	N/A		N/A	N/A	N/A	N/A	N/A	N/A	N/A	0	7	2	0	7	0	0	0	0	0	0	0	7
894	2020-09-24 20:12:25	2020-09-24 20:21:55	Alicante/Alacant	Entre 10.001 y 50.000	Hombre	1968	Universitarios	Sí, es mi vivienda de siempre	Dos	Ninguna	Dos	Igual	Igual	Soy asalariad@ y salgo de casa para trabajar	... el sector privado	No	Sí	No	No	No	No	N/A	N/A	N/A	N/A	N/A	N/A		N/A	N/A	N/A	N/A	N/A	N/A	N/A	1	1	1	0	0	0	0	0	0	0	0	0	7	7
895	2020-09-24 20:13:18	2020-09-24 20:41:55	Valencia/València	Entre 50.001 y 100.000	Mujer	1950	Universitarios	No, me he cambiado a otra residencia	Dos	Ninguna	Una	Igual	Igual	Jubilad@			N/A	N/A	N/A	N/A	N/A	N/A	N/A	N/A	N/A	N/A	N/A		N/A	N/A	N/A	N/A	N/A	N/A	N/A	7	7	7	7	7	7	0	0	0	2	0	2	6	7
896	2020-09-24 20:14:14	2020-09-24 20:27:43	Alicante/Alacant	Entre 100.001 y 400.000	Mujer	1979	Universitarios	No, me he cambiado a otra residencia	Una	Ninguna	Una	Igual		Otro			N/A	N/A	N/A	N/A	N/A	N/A	N/A	N/A	N/A	N/A	N/A		N/A	N/A	N/A	N/A	N/A	N/A	N/A	2	3	3	5	7	7	0	0	0	2	0	3	3	7
897	2020-09-24 20:14:18	2020-09-24 20:39:43	Segovia	Entre 2.001 y 10.000	Hombre	1968	Universitarios	Sí, es mi vivienda de siempre	Tres	Dos	Una	Igual	Igual	Soy asalariad@ y combino teletrabajo y trabajo fuera de casa	... el sector público	No	No	No	No	No	Sí	No	No	Sí	No	No	No		N/A	N/A	N/A	N/A	N/A	N/A	N/A	3	3	3	0	0	0	3	5	3	3	5	4	3	3
898	2020-09-24 20:16:56	2020-09-24 20:30:12	Alicante/Alacant	Entre 10.001 y 50.000	Mujer	1976	Bachillerato	Sí, es mi vivienda de siempre	Dos	Una	Ninguna	Igual	Igual	Soy asalariad@ y salgo de casa para trabajar	... el sector público	Sí, mayor rendimiento.	No	No	No	No	Sí	N/A	N/A	N/A	N/A	N/A	N/A		N/A	N/A	N/A	N/A	N/A	N/A	N/A	2	2	2	2	2	2				7	7	7	4	4
899	2020-09-24 20:18:53	2020-09-24 20:34:00	Valencia/València	Mas de 1.000.000 de habitantes	Mujer	1955	Universitarios	Sí, es mi vivienda de siempre	Ninguna			Igual		Jubilad@			N/A	N/A	N/A	N/A	N/A	N/A	N/A	N/A	N/A	N/A	N/A		N/A	N/A	N/A	N/A	N/A	N/A	N/A	5	5	4	4	7	4							6	6
900	2020-09-24 20:20:17	2020-09-24 20:31:08	Valencia/València	Mas de 1.000.000 de habitantes	Mujer	1963		Sí, es mi vivienda de siempre	Tres	Dos	Dos	Mejor	Peor	Soy asalariad@ y combino teletrabajo y trabajo fuera de casa	... el sector público	No	No	No	No	No	Sí	Sí	No	Sí	No	No	No		N/A	N/A	N/A	N/A	N/A	N/A	N/A	7	7	7	7	7	7	7	7	7	0	0	0	7	7
901	2020-09-24 20:20:37	2020-09-24 20:33:10	Alicante/Alacant	Entre 400.001 y 1.000.000	Hombre	1953		Sí, es mi vivienda de siempre	Dos	Ninguna	Una	Igual	Igual	Jubilad@			N/A	N/A	N/A	N/A	N/A	N/A	N/A	N/A	N/A	N/A	N/A		N/A	N/A	N/A	N/A	N/A	N/A	N/A	1	1	1	1	1	1							1	1
902	2020-09-24 20:21:16	2020-09-24 20:39:28	Valencia/València	Entre 10.001 y 50.000	Hombre	1974	Universitarios	Sí, es mi vivienda de siempre	Una	Ninguna	Ninguna	Igual		Soy asalariad@ y salgo de casa para trabajar	... el sector privado	No	Sí	No	No	No	No	N/A	N/A	N/A	N/A	N/A	N/A		N/A	N/A	N/A	N/A	N/A	N/A	N/A	0	0		3	3								1	1
903	2020-09-24 20:22:23	2020-09-24 20:45:57	Barcelona	Entre 50.001 y 100.000	Hombre	1945	Formación profesional	No, me he cambiado a otra residencia	Dos	Ninguna	Una			Jubilad@			N/A	N/A	N/A	N/A	N/A	N/A	N/A	N/A	N/A	N/A	N/A		N/A	N/A	N/A	N/A	N/A	N/A	N/A
904	2020-09-24 20:24:33	2020-09-24 20:30:02	Valencia/València	Entre 400.001 y 1.000.000	Hombre		Universitarios	Sí, es mi vivienda de siempre	Una	Ninguna	Una	Peor		Soy asalariad@ y salgo de casa para trabajar	... el sector público	Sí, mayor rendimiento.	Sí	No	No	No	No	N/A	N/A	N/A	N/A	N/A	N/A		N/A	N/A	N/A	N/A	N/A	N/A	N/A		7		7	7								7	7
905	2020-09-24 20:26:22	2020-09-24 20:41:23	Valencia/València	Entre 400.001 y 1.000.000	Mujer	1972	Universitarios	Sí, es mi vivienda de siempre	Dos	Una	Ninguna	Igual		Soy asalariad@ y combino teletrabajo y trabajo fuera de casa	... el sector privado	No	No	No	No	No	Sí	No	No	No	No	Sí	No		N/A	N/A	N/A	N/A	N/A	N/A	N/A	5	0		0	1		0	0		0	1		4	0
906	2020-09-24 20:27:45	2020-09-24 20:48:15	Córdoba	Entre 10.001 y 50.000	Mujer	1990	Universitarios	Sí, necesitaría cambiar, pero no tengo alternativa	Una	Ninguna	Ninguna	Peor	Igual	Soy asalariad@ y salgo de casa para trabajar	... el sector privado	Sí, peor rendimiento.	No	No	No	No	Sí	N/A	N/A	N/A	N/A	N/A	N/A		N/A	N/A	N/A	N/A	N/A	N/A	N/A	5	7	5	1	4	1	0						3	7
907	2020-09-24 20:27:51	2020-09-24 20:50:44	Alicante/Alacant	Entre 10.001 y 50.000	Hombre	1987	Universitarios	Sí, es mi vivienda de siempre	Una	Ninguna	Ninguna	Igual	Igual	Soy asalariad@ y teletrabajo	... el sector privado	Sí, mayor rendimiento.	No	No	No	No	Sí	Sí	No	Sí	No	No	Sí		N/A	N/A	N/A	N/A	N/A	N/A	N/A	2	7	4	0	0		0	0
908	2020-09-24 20:27:58	2020-09-24 20:48:16	Córdoba	Entre 10.001 y 50.000	Hombre	1992	Secundarios	Sí, necesitaría cambiar, pero no tengo alternativa	Una	Ninguna	Una	Igual	Igual	Soy asalariad@ y salgo de casa para trabajar	... el sector privado	Sí, peor rendimiento.	No	No	No	No	Sí	N/A	N/A	N/A	N/A	N/A	N/A		N/A	N/A	N/A	N/A	N/A	N/A	N/A	5	7	1	1	4	1							3	7
909	2020-09-24 20:28:09	2020-09-24 20:43:11	Alicante/Alacant	Entre 10.001 y 50.000	Mujer	1974	Universitarios	Sí, es mi vivienda de siempre	Ninguna			Mejor	Peor	Soy asalariad@ y salgo de casa para trabajar	... el sector privado	Sí, mayor rendimiento.	No	No	No	No	Sí	N/A	N/A	N/A	N/A	N/A	N/A		N/A	N/A	N/A	N/A	N/A	N/A	N/A	3	7	3	2	6	2							7	7
910	2020-09-24 20:28:36	2020-09-24 20:39:48	Valencia/València	Mas de 1.000.000 de habitantes	Mujer		Universitarios	Sí, es mi vivienda de siempre	Una	Ninguna	Ninguna	Igual	Igual	Soy asalariad@ y combino teletrabajo y trabajo fuera de casa	... el sector público	No	No	No	No	No	Sí	No	No	No	No	Sí	Sí		N/A	N/A	N/A	N/A	N/A	N/A	N/A
911	2020-09-24 20:28:38	2020-09-24 20:40:38	Alicante/Alacant	Entre 2.001 y 10.000	Mujer	1970	Universitarios	Sí, aunque no es mi residencia habitual	Tres	Ninguna	Ninguna	Igual	Igual	Soy asalariad@ y salgo de casa para trabajar	... el sector público	No	No	No	No	No	Sí	N/A	N/A	N/A	N/A	N/A	N/A		N/A	N/A	N/A	N/A	N/A	N/A	N/A	6	6	5	2	4	2	1	4	2	2	5	2	5	5
912	2020-09-24 20:30:33	2020-09-24 20:42:55	Valencia/València	Entre 10.001 y 50.000	Hombre	1994	Universitarios	Sí, es mi vivienda de siempre	Dos	Ninguna	Dos	Igual	Igual	Soy asalariad@ y teletrabajo	... el sector público	No	Sí	No	No	No	No	No	No	No	No	Sí	No		N/A	N/A	N/A	N/A	N/A	N/A	N/A				0									1	1
913	2020-09-24 20:30:34	2020-09-24 20:39:37	Valencia/València	Entre 10.001 y 50.000	Hombre	1958	Primarios	Sí, es mi vivienda de siempre	Ninguna			Igual	Igual	Realizo trabajo no remunerado en el hogar			N/A	N/A	N/A	N/A	N/A	N/A	N/A	N/A	N/A	N/A	N/A		N/A	N/A	N/A	N/A	N/A	N/A	N/A	6	6		4	6								6	6
914	2020-09-24 20:30:44	2020-09-24 20:50:38	Ciudad Real	Entre 50.001 y 100.000	Hombre	1963	Secundarios	Sí, es mi vivienda de siempre	Tres	Ninguna	Ninguna	Igual	Igual	Soy asalariad@ y salgo de casa para trabajar	... el sector público	Sí, peor rendimiento.	No	No	No	No	Sí	N/A	N/A	N/A	N/A	N/A	N/A		N/A	N/A	N/A	N/A	N/A	N/A	N/A	3	5	3	3	6	3	0	0	0	0	0	0	3	5
915	2020-09-24 20:32:15	2020-09-24 20:40:44	Madrid	Mas de 1.000.000 de habitantes	Mujer	1991		Sí, es mi vivienda de siempre	Ninguna			Igual	Igual	Soy asalariad@ y salgo de casa para trabajar	... el sector público	No	No	Sí	No	No	No	N/A	N/A	N/A	N/A	N/A	N/A		N/A	N/A	N/A	N/A	N/A	N/A	N/A	7	7	7	1	4	2							7	7
916	2020-09-24 20:34:25	2020-09-24 20:50:46	Valencia/València	Entre 400.001 y 1.000.000	Mujer	1974	Universitarios	Sí, aunque no es mi residencia habitual	Una	Ninguna	Una	Peor	Mejor	Parad@ o en excedencia			N/A	N/A	N/A	N/A	N/A	N/A	N/A	N/A	N/A	N/A	N/A		N/A	N/A	N/A	N/A	N/A	N/A	N/A	7	7	7	7	7	7	0	0	0	1	0	0	7	7
917	2020-09-24 20:36:24	2020-09-24 20:49:45	Barcelona	Entre 100.001 y 400.000	Hombre	1963	Universitarios	Sí, es mi vivienda de siempre	Tres	Ninguna	Ninguna	Igual	Igual	Soy asalariad@ y combino teletrabajo y trabajo fuera de casa	... el sector privado	No	Sí	No	No	No	No	No	No	No	Sí	No	No		N/A	N/A	N/A	N/A	N/A	N/A	N/A	7	7	7	0	0	0							7	7
918	2020-09-24 20:36:37	2020-09-24 20:48:40	Valencia/València	Entre 400.001 y 1.000.000	Hombre	1966	Universitarios	Sí, es mi vivienda de siempre	Dos	Ninguna	Ninguna	Igual	Igual	Soy asalariad@ y combino teletrabajo y trabajo fuera de casa	... el sector público	No	No	No	No	No	Sí	No	Sí	No	No	No	No		N/A	N/A	N/A	N/A	N/A	N/A	N/A	0	7	4	0	4	0	3	3	3				5	5
919	2020-09-24 20:38:08	2020-09-24 20:49:54	Valencia/València	Entre 10.001 y 50.000	Mujer	1976	Universitarios	Sí, es mi vivienda de siempre	Dos	Una	Una	Igual	Mejor	Soy asalariad@ y combino teletrabajo y trabajo fuera de casa	... el sector privado	Sí, mayor rendimiento.	No	No	No	No	Sí	Sí	No	Sí	No	No	No		N/A	N/A	N/A	N/A	N/A	N/A	N/A	1	7		2	5		5	5		7	7		6	7
920	2020-09-24 20:38:17	2020-09-24 20:49:29	Alicante/Alacant	Entre 10.001 y 50.000	Mujer	1989	Universitarios	No, me he cambiado a otra residencia	Ninguna			Igual	Igual	Soy asalariad@ y salgo de casa para trabajar	... el sector público	No	No	No	No	No	Sí	N/A	N/A	N/A	N/A	N/A	N/A		N/A	N/A	N/A	N/A	N/A	N/A	N/A	7	7	7	1	1	1	0	0	0	0	4	0	7	7
921	2020-09-24 20:39:53	2020-09-24 20:47:08	A Coruña	Entre 50.001 y 100.000		1969		Sí, es mi vivienda de siempre	Una	Ninguna	Ninguna	Peor	Mejor	Soy autónom@ y salgo de casa para trabajar		Sí, peor rendimiento.	Sí	No	No	No	No	N/A	N/A	N/A	N/A	N/A	N/A		N/A	N/A	N/A	N/A	N/A	N/A	N/A	7	7		3	3		0	0		0	0		2	0
922	2020-09-24 20:42:12	2020-09-24 20:52:06	Alicante/Alacant	Entre 10.001 y 50.000	Mujer	1971	Universitarios	Sí, es mi vivienda de siempre	Ninguna			Igual	Igual	Soy asalariad@ y salgo de casa para trabajar	... el sector público	No	No	No	No	No	Sí	N/A	N/A	N/A	N/A	N/A	N/A		N/A	N/A	N/A	N/A	N/A	N/A	N/A	5	7	7	2	4	3	0	0	0	2	0	2	5	5
923	2020-09-24 20:42:54	2020-09-24 21:01:57	Barcelona	Entre 2.001 y 10.000	Mujer	1964	Universitarios	Sí, es mi vivienda de siempre	Tres	Tres	Una	Igual	Igual	Soy asalariad@ y teletrabajo	... el sector público	Sí, mayor rendimiento.	No	No	No	No	Sí	No	Sí	Sí	No	No	No		N/A	N/A	N/A	N/A	N/A	N/A	N/A	3	7	5	2	7	3	2	4	2	2	5	2	7	7
924	2020-09-24 20:43:50	2020-09-24 21:00:08	Cantabria	Entre 100.001 y 400.000	Hombre	1987	Universitarios	Sí, es mi vivienda de siempre	Una	Ninguna	Ninguna	Igual	Igual	Soy asalariad@ y teletrabajo	... el sector privado	No	No	No	No	No	Sí	Sí	No	No	No	No	No		N/A	N/A	N/A	N/A	N/A	N/A	N/A	6	7		3	3								6	7
925	2020-09-24 20:43:52	2020-09-24 21:03:20	Gipuzkoa	Entre 2.001 y 10.000	Hombre	1978	Universitarios	Sí, es mi vivienda de siempre	Tres	Dos	Ninguna	Igual	Igual	Soy asalariad@ y salgo de casa para trabajar	... el sector privado	No	No	No	No	No	Sí	N/A	N/A	N/A	N/A	N/A	N/A		N/A	N/A	N/A	N/A	N/A	N/A	N/A	2	2	2	0	0	0	2	4	2	5	6	5	4	4
926	2020-09-24 20:44:15	2020-09-24 20:56:10	Alicante/Alacant	Entre 50.001 y 100.000	Hombre	1951	Universitarios	Sí, es mi vivienda de siempre	Una	Ninguna	Una			Jubilad@			N/A	N/A	N/A	N/A	N/A	N/A	N/A	N/A	N/A	N/A	N/A		N/A	N/A	N/A	N/A	N/A	N/A	N/A	0	0	0	0	0	0	0	0	0	0	0	0	6	6
927	2020-09-24 20:44:56	2020-09-24 20:59:18	Valencia/València	Entre 50.001 y 100.000	Hombre	1957	Secundarios	No, me he cambiado a otra residencia	Una	Ninguna	Una		Igual	Soy autónom@ y salgo de casa para trabajar		No	Sí	No	No	No	No	N/A	N/A	N/A	N/A	N/A	N/A		N/A	N/A	N/A	N/A	N/A	N/A	N/A
928	2020-09-24 20:47:10	2020-09-24 21:00:02	Valencia/València	Entre 50.001 y 100.000	Mujer	1962	Universitarios	Sí, es mi vivienda de siempre	Cuatro	Una	Dos	Igual	Igual	Soy asalariad@ y salgo de casa para trabajar	... el sector público	Sí, mayor rendimiento.	No	No	Sí	No	No	N/A	N/A	N/A	N/A	N/A	N/A		N/A	N/A	N/A	N/A	N/A	N/A	N/A	3	7		5	5		0	0		0	0		7	7
929	2020-09-24 20:47:57	2020-09-24 20:58:44	Valencia/València	Entre 50.001 y 100.000	Hombre	1937	Bachillerato	Sí, es mi vivienda de siempre	Una	Ninguna	Una			Jubilad@			N/A	N/A	N/A	N/A	N/A	N/A	N/A	N/A	N/A	N/A	N/A		N/A	N/A	N/A	N/A	N/A	N/A	N/A
930	2020-09-24 20:48:15	2020-09-24 21:04:37	Valencia/València		Mujer	1952		Sí, es mi vivienda de siempre	Ninguna			Igual	Igual	Jubilad@			N/A	N/A	N/A	N/A	N/A	N/A	N/A	N/A	N/A	N/A	N/A		N/A	N/A	N/A	N/A	N/A	N/A	N/A	0	2	0	5	5	5	0	0	0				5	5
931	2020-09-24 20:48:28	2020-09-24 20:57:17	Valencia/València	Entre 10.001 y 50.000	Mujer	1954	Universitarios	Sí, es mi vivienda de siempre	Dos	Una	Una			Jubilad@			N/A	N/A	N/A	N/A	N/A	N/A	N/A	N/A	N/A	N/A	N/A		N/A	N/A	N/A	N/A	N/A	N/A	N/A	7	7	7	7	7	7							7	7
932	2020-09-24 20:48:36	2020-09-24 20:51:23		Entre 400.001 y 1.000.000			Universitarios										N/A	N/A	N/A	N/A	N/A	N/A	N/A	N/A	N/A	N/A	N/A		N/A	N/A	N/A	N/A	N/A	N/A	N/A
933	2020-09-24 20:50:28	2020-09-24 20:51:26	Barcelona	Entre 2.001 y 10.000	Mujer	1981	Bachillerato	Sí, es mi vivienda de siempre	Tres	Ninguna	Ninguna						N/A	N/A	N/A	N/A	N/A	N/A	N/A	N/A	N/A	N/A	N/A		N/A	N/A	N/A	N/A	N/A	N/A	N/A
934	2020-09-24 20:50:30	2020-09-24 21:01:42	Valencia/València	Mas de 1.000.000 de habitantes	Mujer	1963	Bachillerato	Sí, es mi vivienda de siempre	Tres	Una	Dos	Igual	Igual	Soy asalariad@ y salgo de casa para trabajar	... el sector público	No	No	No	No	No	Sí	N/A	N/A	N/A	N/A	N/A	N/A		N/A	N/A	N/A	N/A	N/A	N/A	N/A	0	7	7	2	7	2	0	0	0	0	0	0	7	7
935	2020-09-24 20:52:09	2020-09-24 21:09:55	Córdoba	Entre 10.001 y 50.000	Hombre	1957	Primarios	Sí, es mi vivienda de siempre	Una	Ninguna	Una		Igual	Jubilad@			N/A	N/A	N/A	N/A	N/A	N/A	N/A	N/A	N/A	N/A	N/A		N/A	N/A	N/A	N/A	N/A	N/A	N/A			0			0			0			0
936	2020-09-24 20:53:31	2020-09-24 21:03:54	Valencia/València	Menos de 2.000 habitantes	Hombre	1975	Universitarios	Sí, es mi vivienda de siempre	Dos	Ninguna	Ninguna	Peor	Peor	Soy autónom@ y combino teletrabajo y trabajo fuera de casa		Sí, peor rendimiento.	No	No	No	Sí	No	No	No	No	Sí	No	No		N/A	N/A	N/A	N/A	N/A	N/A	N/A	0	7	5	0	7	5	0	7	5	4	7	7	0	7
937	2020-09-24 20:53:59	2020-09-24 21:07:48	Valencia/València	Entre 400.001 y 1.000.000	Mujer	1977	Formación profesional	Sí, es mi vivienda de siempre	Tres	Dos	Ninguna	Peor	Peor	Soy asalariad@ y salgo de casa para trabajar	... el sector privado	Sí, mayor rendimiento.	No	No	No	No	Sí	N/A	N/A	N/A	N/A	N/A	N/A		N/A	N/A	N/A	N/A	N/A	N/A	N/A	5	7		3	5		5	4		1	7		5	7
938	2020-09-24 20:55:19	2020-09-24 20:57:29		Entre 10.001 y 50.000	Mujer	1996	Formación profesional	Sí, es mi vivienda de siempre	Tres	Ninguna	Una	Igual	Igual	Soy asalariad@ y salgo de casa para trabajar	... el sector privado	Sí, mayor rendimiento.	No	No	No	No	Sí	N/A	N/A	N/A	N/A	N/A	N/A		N/A	N/A	N/A	N/A	N/A	N/A	N/A
939	2020-09-24 20:56:13	2020-09-24 21:10:30	Asturias	Entre 100.001 y 400.000	Mujer	1979		Sí, necesitaría cambiar, pero no tengo alternativa	Ninguna			Mejor	Peor	Soy autónom@ y salgo de casa para trabajar		Sí, mayor rendimiento.	Sí	No	No	No	No	N/A	N/A	N/A	N/A	N/A	N/A		N/A	N/A	N/A	N/A	N/A	N/A	N/A	2	7	2	1	1	1							2	7
940	2020-09-24 20:57:25	2020-09-24 21:13:39	Valencia/València	Entre 400.001 y 1.000.000	Hombre	1987	Formación profesional	Sí, es mi vivienda de siempre	Tres	Dos	Ninguna	Igual	Igual	Soy asalariad@ y salgo de casa para trabajar	... el sector público	No	No	No	No	No	Sí	N/A	N/A	N/A	N/A	N/A	N/A		N/A	N/A	N/A	N/A	N/A	N/A	N/A	5	0	5	0	7	0	2	3	2	1	3	1	3	3
941	2020-09-24 20:57:35	2020-09-24 21:22:14	Valencia/València	Entre 400.001 y 1.000.000	Hombre	1957	Universitarios	Sí, es mi vivienda de siempre	Una	Ninguna	Ninguna	Igual	Igual	Jubilad@			N/A	N/A	N/A	N/A	N/A	N/A	N/A	N/A	N/A	N/A	N/A		N/A	N/A	N/A	N/A	N/A	N/A	N/A	2	7	2	1	3	1							7	7
942	2020-09-24 20:57:53	2020-09-24 21:10:29	Valencia/València	Entre 2.001 y 10.000	Mujer	1965	Universitarios	Sí, es mi vivienda de siempre	Tres	Ninguna	Una	Igual	Igual	Soy autónom@ y combino teletrabajo y trabajo fuera de casa		No	Sí	No	No	No	No	No	No	No	No	No	Sí		N/A	N/A	N/A	N/A	N/A	N/A	N/A	7	7	7	7	7	7							7	7
943	2020-09-24 20:58:59	2020-09-24 21:17:09	Valencia/València	Entre 400.001 y 1.000.000	Hombre	1938	Universitarios	Sí, es mi vivienda de siempre	Una	Ninguna	Una	Peor	Mejor	Jubilad@			N/A	N/A	N/A	N/A	N/A	N/A	N/A	N/A	N/A	N/A	N/A		N/A	N/A	N/A	N/A	N/A	N/A	N/A	0	0	0	1	1	1	0	0	0	0	0	0	7	7
944	2020-09-24 20:59:25	2020-09-24 21:12:58	Castellón/Castelló	Entre 100.001 y 400.000	Hombre	1960	Universitarios	Sí, es mi vivienda de siempre	Una	Ninguna	Ninguna	Peor	Peor	Soy asalariad@ y salgo de casa para trabajar	... el sector público	Sí, peor rendimiento.	No	No	Sí	No	No	N/A	N/A	N/A	N/A	N/A	N/A		N/A	N/A	N/A	N/A	N/A	N/A	N/A	7	7	7	0	0	0	0	0	0	0	0	0	7	7
945	2020-09-24 20:59:33	2020-09-24 21:13:17	Valencia/València	Entre 50.001 y 100.000	Hombre	1981		Sí, es mi vivienda de siempre	Dos	Una	Ninguna	Igual	Peor	Soy asalariad@ y teletrabajo	... el sector privado	No	Sí	No	No	No	No	Sí	No	Sí	No	No	No		N/A	N/A	N/A	N/A	N/A	N/A	N/A	2	5	3	1	1	1	0	3	1	3	5	3	4	4
946	2020-09-24 21:01:04	2020-09-24 21:03:39	Navarra	Entre 100.001 y 400.000	Mujer	1949	Secundarios	Sí, es mi vivienda de siempre	Una	Ninguna	Ninguna		Igual	Jubilad@			N/A	N/A	N/A	N/A	N/A	N/A	N/A	N/A	N/A	N/A	N/A		N/A	N/A	N/A	N/A	N/A	N/A	N/A
947	2020-09-24 21:01:52	2020-09-24 21:15:01		Entre 2.001 y 10.000	Hombre	1952	Primarios	Sí, es mi vivienda de siempre	Una	Ninguna				Jubilad@			N/A	N/A	N/A	N/A	N/A	N/A	N/A	N/A	N/A	N/A	N/A		N/A	N/A	N/A	N/A	N/A	N/A	N/A	7			7
948	2020-09-24 21:03:03	2020-09-24 21:07:56															N/A	N/A	N/A	N/A	N/A	N/A	N/A	N/A	N/A	N/A	N/A		N/A	N/A	N/A	N/A	N/A	N/A	N/A
949	2020-09-24 21:03:36	2020-09-24 21:14:12	Valencia/València	Entre 10.001 y 50.000	Hombre	1950	Universitarios	Sí, es mi vivienda de siempre	Una	Ninguna	Una	Igual	Igual	Jubilad@			N/A	N/A	N/A	N/A	N/A	N/A	N/A	N/A	N/A	N/A	N/A		N/A	N/A	N/A	N/A	N/A	N/A	N/A	6	4	5	0	0	0
950	2020-09-24 21:03:45	2020-09-24 21:18:25	Valencia/València	Entre 2.001 y 10.000	Mujer	1950	Secundarios	Sí, es mi vivienda de siempre	Dos	Una	Ninguna			Jubilad@			N/A	N/A	N/A	N/A	N/A	N/A	N/A	N/A	N/A	N/A	N/A		N/A	N/A	N/A	N/A	N/A	N/A	N/A	7	7	7	7	7	7	0	0	0	0	0	0	7	7
951	2020-09-24 21:03:53	2020-09-24 21:18:16	Madrid	Mas de 1.000.000 de habitantes	Mujer	1965	Primarios	Sí, es mi vivienda de siempre	Una	Ninguna	Ninguna	Igual	Igual	Trabajo sin contrato fuera de casa		No	Sí	No	No	No	No	N/A	N/A	N/A	N/A	N/A	N/A		N/A	N/A	N/A	N/A	N/A	N/A	N/A	7	7		7	7								7	7
952	2020-09-24 21:04:59	2020-09-24 21:17:21	Madrid	Mas de 1.000.000 de habitantes	Mujer	1966	Formación profesional	No, he vuelto a mi residencia habitual	Ninguna			Peor	Mejor	Soy autónom@ y salgo de casa para trabajar		Sí, peor rendimiento.	Sí	No	No	No	No	N/A	N/A	N/A	N/A	N/A	N/A		N/A	N/A	N/A	N/A	N/A	N/A	N/A	7	7		7	4		0	0		0	0		7	7
953	2020-09-24 21:05:15	2020-09-24 21:13:45	Valencia/València	Entre 50.001 y 100.000	Hombre	1961	Universitarios	Sí, es mi vivienda de siempre	Una	Ninguna	Una	Igual	Igual	Jubilad@			N/A	N/A	N/A	N/A	N/A	N/A	N/A	N/A	N/A	N/A	N/A		N/A	N/A	N/A	N/A	N/A	N/A	N/A	2	2		5	5								2	2
954	2020-09-24 21:08:40	2020-09-24 21:21:24	Ciudad Real	Entre 10.001 y 50.000	Hombre	1975	Formación profesional	Sí, es mi vivienda de siempre	Tres	Ninguna	Ninguna	Mejor	Mejor	Soy asalariad@ y salgo de casa para trabajar	... el sector privado	Sí, peor rendimiento.	Sí	Sí	Sí	No	No	N/A	N/A	N/A	N/A	N/A	N/A		N/A	N/A	N/A	N/A	N/A	N/A	N/A	3	2	3	2	3	4	3	6	5	2	4	3	7	2
955	2020-09-24 21:09:45	2020-09-24 21:20:21	Valencia/València	Entre 100.001 y 400.000	Hombre	1982	Universitarios	Sí, es mi vivienda de siempre	Una	Ninguna	Una	Peor	Mejor	Soy autónom@ y salgo de casa para trabajar		Sí, peor rendimiento.	No	No	No	Sí	No	N/A	N/A	N/A	N/A	N/A	N/A		N/A	N/A	N/A	N/A	N/A	N/A	N/A	6	7	6	4	7	6							7	7
956	2020-09-24 21:10:58	2020-09-24 21:23:14	Valencia/València	Entre 10.001 y 50.000	Hombre	1980	Formación profesional	Sí, es mi vivienda de siempre	Tres	Ninguna	Ninguna	Igual	Igual	Soy asalariad@ y salgo de casa para trabajar	... el sector privado	Sí, mayor rendimiento.	No	No	No	No	Sí	N/A	N/A	N/A	N/A	N/A	N/A		N/A	N/A	N/A	N/A	N/A	N/A	N/A	5	7	5	1	3	3	5	5	5	3	7	4	6	7
957	2020-09-24 21:11:57	2020-09-24 21:32:21	Alicante/Alacant	Entre 100.001 y 400.000	Mujer	1977	Bachillerato	Sí, es mi vivienda de siempre	Dos	Una	Ninguna	Peor	Peor	Soy autónom@ y teletrabajo		Sí, peor rendimiento.	Sí	No	No	No	No	No	No	Sí	No	No	No		N/A	N/A	N/A	N/A	N/A	N/A	N/A	2	7	7	1	2	1	6	6	6	7	7	7	7	7
958	2020-09-24 21:12:52	2020-09-24 21:21:22	Alicante/Alacant	Entre 10.001 y 50.000	Hombre	1983	Universitarios	Sí, es mi vivienda de siempre	Dos	Una	Ninguna	Igual	Igual	Soy asalariad@ y combino teletrabajo y trabajo fuera de casa	... el sector privado	No	No	No	No	No	Sí	No	No	No	No	Sí	No		N/A	N/A	N/A	N/A	N/A	N/A	N/A	0	0	0	0	0	0	0	0	0	5	5	5	1	1
959	2020-09-24 21:13:19	2020-09-24 21:27:15	Barcelona	Entre 2.001 y 10.000	Mujer	1983	Secundarios	Sí, es mi vivienda de siempre	Dos	Una	Ninguna		Igual	Soy asalariad@ y salgo de casa para trabajar	... el sector privado	Sí, peor rendimiento.	No	No	No	No	Sí	N/A	N/A	N/A	N/A	N/A	N/A		N/A	N/A	N/A	N/A	N/A	N/A	N/A	7	7	7	3	6	3	0	2	1	3	7	3	7	7
960	2020-09-24 21:13:19	2020-09-24 21:57:06	Alicante/Alacant	Entre 100.001 y 400.000	Hombre	1960	Primarios	Sí, es mi vivienda de siempre	Tres	Ninguna	Ninguna			Soy autónom@ y salgo de casa para trabajar		Sí, peor rendimiento.	Sí	No	No	No	No	N/A	N/A	N/A	N/A	N/A	N/A		N/A	N/A	N/A	N/A	N/A	N/A	N/A
961	2020-09-24 21:13:34	2020-09-24 21:33:46	Valencia/València	Entre 10.001 y 50.000	Mujer	1963	Universitarios	Sí, es mi vivienda de siempre	Tres	Ninguna	Ninguna	Peor	Peor	Parad@ o en excedencia			N/A	N/A	N/A	N/A	N/A	N/A	N/A	N/A	N/A	N/A	N/A		N/A	N/A	N/A	N/A	N/A	N/A	N/A	7	7		3	3		0	0		0	0		7	7
962	2020-09-24 21:13:42	2020-09-24 21:26:20	Valencia/València	Entre 10.001 y 50.000	Mujer	1982	Formación profesional	Sí, es mi vivienda de siempre	Dos	Una	Una	Igual	Igual	Estoy en un ERTE			N/A	N/A	N/A	N/A	N/A	N/A	N/A	N/A	N/A	N/A	N/A		N/A	N/A	N/A	N/A	N/A	N/A	N/A	5	7	5	2	2	1	5	7	5	0	4	0	5	7
963	2020-09-24 21:15:45	2020-09-24 21:26:48	Valencia/València		Mujer	1962	Universitarios	Sí, es mi vivienda de siempre	Cuatro	Dos	Ninguna	Peor	Mejor	Realizo trabajo no remunerado en el hogar			N/A	N/A	N/A	N/A	N/A	N/A	N/A	N/A	N/A	N/A	N/A		N/A	N/A	N/A	N/A	N/A	N/A	N/A	7	7		1	1								7	1
964	2020-09-24 21:15:54	2020-09-24 21:27:10	Teruel	Entre 10.001 y 50.000	Hombre	1961	Universitarios	Sí, es mi vivienda de siempre	Tres	Ninguna	Dos	Peor	Peor	Parad@ o en excedencia			N/A	N/A	N/A	N/A	N/A	N/A	N/A	N/A	N/A	N/A	N/A		N/A	N/A	N/A	N/A	N/A	N/A	N/A	7	6	7	1	2	1	0	0	0	0	0	0	7	7
965	2020-09-24 21:16:12	2020-09-24 21:27:50	Pontevedra		Hombre	1992	Formación profesional	Sí, es mi vivienda de siempre	Una	Ninguna	Ninguna	Igual	Igual	Soy asalariad@ y salgo de casa para trabajar	... el sector privado	Sí, mayor rendimiento.	Sí	No	No	No	No	N/A	N/A	N/A	N/A	N/A	N/A		N/A	N/A	N/A	N/A	N/A	N/A	N/A	0	4	0	1	2	1							5	4
966	2020-09-24 21:16:26	2020-09-24 22:43:39	Valencia/València	Entre 50.001 y 100.000	Hombre	1949	Universitarios	Sí, es mi vivienda de siempre	Una	Ninguna	Una			Jubilad@			N/A	N/A	N/A	N/A	N/A	N/A	N/A	N/A	N/A	N/A	N/A		N/A	N/A	N/A	N/A	N/A	N/A	N/A									1
967	2020-09-24 21:17:56	2020-09-24 21:26:40		Entre 10.001 y 50.000	Mujer	1955	Universitarios	Sí, es mi vivienda de siempre	Una	Ninguna	Ninguna	Igual		Jubilad@			N/A	N/A	N/A	N/A	N/A	N/A	N/A	N/A	N/A	N/A	N/A		N/A	N/A	N/A	N/A	N/A	N/A	N/A	7	7											7	7
968	2020-09-24 21:18:07	2020-09-24 21:45:30		Entre 400.001 y 1.000.000		1951	Universitarios		Una	Ninguna	Dos	Igual	Igual	Jubilad@			N/A	N/A	N/A	N/A	N/A	N/A	N/A	N/A	N/A	N/A	N/A		N/A	N/A	N/A	N/A	N/A	N/A	N/A	5	4	5	6	7	5	0	0	0	3	0	2	5	4
969	2020-09-24 21:18:29	2020-09-24 21:32:10	Valencia/València	Mas de 1.000.000 de habitantes	Mujer	1962	Universitarios	Sí, es mi vivienda de siempre	Dos	Ninguna	Ninguna	Igual	Igual	Soy asalariad@ y salgo de casa para trabajar	... el sector privado	Sí, mayor rendimiento.	No	No	No	No	Sí	N/A	N/A	N/A	N/A	N/A	N/A		N/A	N/A	N/A	N/A	N/A	N/A	N/A	0	0		4	4		0	0		0	0		3	3
970	2020-09-24 21:20:53	2020-09-24 21:27:07	Valencia/València	Mas de 1.000.000 de habitantes	Mujer	2000	Secundarios	No, me he cambiado a otra residencia	Tres	Una	Una	Peor	Mejor	Realizo trabajo no remunerado en el hogar			N/A	N/A	N/A	N/A	N/A	N/A	N/A	N/A	N/A	N/A	N/A		N/A	N/A	N/A	N/A	N/A	N/A	N/A
971	2020-09-24 21:22:02	2020-09-24 21:42:18		Entre 400.001 y 1.000.000	Mujer	1963	Secundarios	Sí, es mi vivienda de siempre	Tres	Ninguna	Una	Igual	Igual	Soy asalariad@ y teletrabajo	... el sector privado	Sí, mayor rendimiento.	Sí	No	No	No	No	No	No	Sí	No	No	No		N/A	N/A	N/A	N/A	N/A	N/A	N/A	7	7	7	1	1	1
972	2020-09-24 21:22:46	2020-09-24 21:40:49	Alicante/Alacant	Entre 10.001 y 50.000	Mujer	1976	Universitarios	No, he vuelto a mi residencia habitual	Ninguna			Igual	Igual	Soy asalariad@ y combino teletrabajo y trabajo fuera de casa	... el sector privado	Sí, peor rendimiento.	Sí	Sí	No	No	No	No	No	Sí	No	Sí	No		N/A	N/A	N/A	N/A	N/A	N/A	N/A	2	7	2	2	2	2							5	7
973	2020-09-24 21:23:23	2020-09-24 21:40:21	Valencia/València	Menos de 2.000 habitantes	Mujer	1978	Bachillerato	Sí, es mi vivienda de siempre	Cinco o más	Cuatro	Dos	Peor	Mejor	Soy autónom@ y combino teletrabajo y trabajo fuera de casa		Sí, peor rendimiento.	Sí	No	No	No	No	No	Sí	No	No	No	No		N/A	N/A	N/A	N/A	N/A	N/A	N/A	7	7	7	1	3	2	0	4	0	7	7	7	7	7
974	2020-09-24 21:23:28	2020-09-24 21:42:31	Valencia/València	Entre 2.001 y 10.000	Mujer	1955	Primarios	Sí, es mi vivienda de siempre	Una	Ninguna	Ninguna	Igual		Jubilad@			N/A	N/A	N/A	N/A	N/A	N/A	N/A	N/A	N/A	N/A	N/A		N/A	N/A	N/A	N/A	N/A	N/A	N/A	7			7									7
975	2020-09-24 21:23:56	2020-09-24 21:25:30	Valencia/València	Entre 100.001 y 400.000	Mujer	1997	Universitarios	Sí, es mi vivienda de siempre	Tres	Ninguna	Una	Igual	Igual	Soy estudiante			N/A	N/A	N/A	N/A	N/A	N/A	N/A	N/A	N/A	N/A	N/A	Sí, no sé bien cómo se van a dar las clases	Sí	No	No	No	No	No	No
976	2020-09-24 21:25:43	2020-09-24 21:37:46	Valencia/València	Entre 400.001 y 1.000.000	Hombre	1949	Universitarios	Sí, es mi vivienda de siempre	Ninguna					Jubilad@			N/A	N/A	N/A	N/A	N/A	N/A	N/A	N/A	N/A	N/A	N/A		N/A	N/A	N/A	N/A	N/A	N/A	N/A	5	7		1	1		0	0		0	0		6	7
977	2020-09-24 21:26:02	2020-09-24 21:40:03	Valencia/València	Entre 400.001 y 1.000.000	Mujer	1961	Universitarios	No, me he cambiado a otra residencia	Dos	Ninguna	Una	Igual		Soy asalariad@ y salgo de casa para trabajar	... el sector público	No	No	No	No	No	Sí	N/A	N/A	N/A	N/A	N/A	N/A		N/A	N/A	N/A	N/A	N/A	N/A	N/A	7	7		7	7		0	0		0	0		7	7
978	2020-09-24 21:27:26	2020-09-24 21:29:30	Alicante/Alacant	Entre 10.001 y 50.000	Hombre	1987	Secundarios	Sí, es mi vivienda de siempre	Dos	Una	Una	Igual	Igual	Soy asalariad@ y salgo de casa para trabajar	... el sector privado	No	Sí	No	No	No	No	N/A	N/A	N/A	N/A	N/A	N/A		N/A	N/A	N/A	N/A	N/A	N/A	N/A
979	2020-09-24 21:28:25	2020-09-24 21:31:11	Valencia/València	Entre 50.001 y 100.000	Mujer	1964	Universitarios	Sí, aunque no es mi residencia habitual	Ninguna				Igual	Soy asalariad@ y salgo de casa para trabajar	... el sector público	No	No	No	No	No	Sí	N/A	N/A	N/A	N/A	N/A	N/A		N/A	N/A	N/A	N/A	N/A	N/A	N/A
980	2020-09-24 21:29:24	2020-09-24 21:53:03	Valencia/València			1963	Bachillerato	Sí, es mi vivienda de siempre	Una	Ninguna	Tres	Peor		Soy asalariad@ y salgo de casa para trabajar	... el sector privado	Sí, peor rendimiento.	Sí	No	No	No	No	N/A	N/A	N/A	N/A	N/A	N/A		N/A	N/A	N/A	N/A	N/A	N/A	N/A	1	2		3	3								3	3
981	2020-09-24 21:30:12	2020-09-24 21:43:38	Valencia/València	Mas de 1.000.000 de habitantes	Mujer	1970	Universitarios	Sí, es mi vivienda de siempre	Dos	Ninguna	Dos	Mejor	Igual	Soy asalariad@ y salgo de casa para trabajar	... el sector privado	No	No	No	No	No	Sí	N/A	N/A	N/A	N/A	N/A	N/A		N/A	N/A	N/A	N/A	N/A	N/A	N/A	0	0		0	7								0	0
982	2020-09-24 21:30:33	2020-09-24 21:43:06	Valencia/València	Entre 400.001 y 1.000.000	Mujer	1993	Universitarios	Sí, es mi vivienda de siempre	Dos	Ninguna	Ninguna		Peor	Me despidieron durante el periodo de estado de alarma			N/A	N/A	N/A	N/A	N/A	N/A	N/A	N/A	N/A	N/A	N/A		N/A	N/A	N/A	N/A	N/A	N/A	N/A	6	2	7	2	2	2							7	7
983	2020-09-24 21:31:05	2020-09-24 21:39:53	Madrid	Mas de 1.000.000 de habitantes	Hombre	1945	Universitarios	Sí, es mi vivienda de siempre	Ninguna			Igual	Igual	Jubilad@			N/A	N/A	N/A	N/A	N/A	N/A	N/A	N/A	N/A	N/A	N/A		N/A	N/A	N/A	N/A	N/A	N/A	N/A	6	7	7	2	5	3	0	0	0	0	0	0	7	7
984	2020-09-24 21:33:20	2020-09-24 21:45:08	Valencia/València	Entre 400.001 y 1.000.000	Hombre	1980	Universitarios	Sí, es mi vivienda de siempre	Ninguna			Mejor	Igual	Soy asalariad@ y salgo de casa para trabajar	... el sector privado	Sí, peor rendimiento.	No	No	No	No	Sí	N/A	N/A	N/A	N/A	N/A	N/A		N/A	N/A	N/A	N/A	N/A	N/A	N/A	2	7	7	1	1	1							7	7
985	2020-09-24 21:34:19	2020-09-24 21:52:18	Valencia/València	Entre 2.001 y 10.000	Mujer	1977	Universitarios	Sí, es mi vivienda de siempre	Tres	Dos	Ninguna	Igual	Igual	Realizo trabajo no remunerado en el hogar			N/A	N/A	N/A	N/A	N/A	N/A	N/A	N/A	N/A	N/A	N/A		N/A	N/A	N/A	N/A	N/A	N/A	N/A	3	7	5	1	7	5	2	6	3	5	7	5	5	5
986	2020-09-24 21:34:19	2020-09-24 21:48:05	Barcelona	Entre 50.001 y 100.000	Mujer	1976	Universitarios	Sí, es mi vivienda de siempre	Ninguna			Igual	Igual	Soy asalariad@ y combino teletrabajo y trabajo fuera de casa	... el sector privado	No	No	No	No	No	Sí	No	No	Sí	No	No	No		N/A	N/A	N/A	N/A	N/A	N/A	N/A	5	7	5	1	1	1	0	0	0	0	0	0	6	7
987	2020-09-24 21:37:55	2020-09-24 21:49:59	Madrid	Mas de 1.000.000 de habitantes	Hombre	1989	Universitarios	Sí, es mi vivienda de siempre	Ninguna			Igual	Igual	Soy asalariad@ y teletrabajo	... el sector privado	Sí, peor rendimiento.	No	No	No	No	Sí	No	No	No	No	Sí	No		N/A	N/A	N/A	N/A	N/A	N/A	N/A	2	7		1	1					1	0		7	4
988	2020-09-24 21:40:49	2020-09-24 21:52:40	Castellón/Castelló	Entre 10.001 y 50.000	Hombre	1985	Universitarios	Sí, es mi vivienda de siempre	Dos	Ninguna	Dos	Mejor	Mejor	Soy autónom@ y combino teletrabajo y trabajo fuera de casa		Sí, mayor rendimiento.	Sí	No	No	No	No	No	No	No	Sí	No	No		N/A	N/A	N/A	N/A	N/A	N/A	N/A	7	7	7	1	1	1	0	0	0	0	0	0	7	7
989	2020-09-24 21:41:08	2020-09-24 22:49:46		Mas de 1.000.000 de habitantes	Mujer	1963	Universitarios	Sí, es mi vivienda de siempre	Tres	Ninguna	Ninguna	Igual	Igual	Soy asalariad@ y salgo de casa para trabajar	... el sector privado	No	Sí	No	No	No	No	N/A	N/A	N/A	N/A	N/A	N/A		N/A	N/A	N/A	N/A	N/A	N/A	N/A	7	7		4	7		0	0		0	0		7	7
990	2020-09-24 21:42:20	2020-09-24 21:51:11	Madrid		Mujer	1998	Formación profesional	Sí, es mi vivienda de siempre	Una	Ninguna	Ninguna	Peor	Mejor	Soy asalariad@ y salgo de casa para trabajar	... el sector público	No	Sí	Sí	Sí	No	No	N/A	N/A	N/A	N/A	N/A	N/A		N/A	N/A	N/A	N/A	N/A	N/A	N/A	4	7		2	4								7	7
991	2020-09-24 21:43:38	2020-09-24 22:04:06	Alicante/Alacant	Entre 100.001 y 400.000	Mujer	1959	Universitarios	Sí, es mi vivienda de siempre	Una	Una		Igual	Igual	Soy asalariad@ y combino teletrabajo y trabajo fuera de casa	... el sector público	No	No	No	No	No	Sí	No	No	No	No	Sí	No		N/A	N/A	N/A	N/A	N/A	N/A	N/A	0	0	0	0	7	4	0	0	0	0	0	0	5	5
992	2020-09-24 21:44:04	2020-09-24 21:58:32	Valencia/València	Mas de 1.000.000 de habitantes	Mujer	1965	Formación profesional	Sí, es mi vivienda de siempre	Tres	Ninguna	Una	Mejor	Igual	Soy asalariad@ y salgo de casa para trabajar	... el sector público	No	No	Sí	No	No	No	N/A	N/A	N/A	N/A	N/A	N/A		N/A	N/A	N/A	N/A	N/A	N/A	N/A	7	7		2	4		0	0		0	0		7	7
993	2020-09-24 21:47:10	2020-09-24 22:03:04	Alicante/Alacant	Entre 50.001 y 100.000	Mujer	1975	Formación profesional	No, me he cambiado a otra residencia	Cuatro	Dos	Una	Igual	Igual	Soy asalariad@ y teletrabajo	... el sector privado	Sí, mayor rendimiento.	No	No	No	No	Sí	Sí	No	No	No	Sí	No		N/A	N/A	N/A	N/A	N/A	N/A	N/A	6	6	0	1	1	0	1	2	0	1	1	0	6	6
994	2020-09-24 21:48:29	2020-09-24 22:02:13	Alicante/Alacant	Entre 10.001 y 50.000	Hombre	1975	Universitarios	Sí, es mi vivienda de siempre	Tres	Una	Ninguna	Igual	Igual	Soy asalariad@ y combino teletrabajo y trabajo fuera de casa	... el sector privado	No	No	No	No	No	Sí	No	No	No	No	Sí	No		N/A	N/A	N/A	N/A	N/A	N/A	N/A	4	7	7	3	5	4	5	3	5	5	5	5	4	4
995	2020-09-24 21:48:41	2020-09-24 22:12:04	Alicante/Alacant		Mujer	1973	Bachillerato	Sí, es mi vivienda de siempre	Dos	Ninguna	Una	Peor	Mejor	Soy asalariad@ y combino teletrabajo y trabajo fuera de casa	... el sector privado	No	No	Sí	No	No	No	No	No	No	No	Sí	No		N/A	N/A	N/A	N/A	N/A	N/A	N/A	2	5	0	1	1	1	0	0	0	0	0	0	7	7
996	2020-09-24 21:49:00	2020-09-24 22:00:55	Navarra	Entre 2.001 y 10.000	Hombre	1980	Formación profesional	Sí, es mi vivienda de siempre	Cinco o más	Una	Dos	Igual	Igual	Parad@ o en excedencia			N/A	N/A	N/A	N/A	N/A	N/A	N/A	N/A	N/A	N/A	N/A		N/A	N/A	N/A	N/A	N/A	N/A	N/A	7	7	7	5	7	7	4	5	4	7	7	7	7	7
997	2020-09-24 21:49:32	2020-09-24 21:57:01	Valencia/València	Entre 2.001 y 10.000	Mujer	1981	Formación profesional	Sí, es mi vivienda de siempre	Tres	Una	Ninguna	Mejor	Peor	Otro			N/A	N/A	N/A	N/A	N/A	N/A	N/A	N/A	N/A	N/A	N/A		N/A	N/A	N/A	N/A	N/A	N/A	N/A	2	7	7	7	7	7	5	5	6	3	3	3	7	7
998	2020-09-24 21:50:27	2020-09-24 22:33:33	Valencia/València	Entre 400.001 y 1.000.000	Hombre	1950	Universitarios		Una	Ninguna	Una	Igual		Jubilad@			N/A	N/A	N/A	N/A	N/A	N/A	N/A	N/A	N/A	N/A	N/A		N/A	N/A	N/A	N/A	N/A	N/A	N/A	4	3	3	1	2	1							5	5
999	2020-09-24 21:50:40	2020-09-24 22:07:22	Valencia/València	Entre 10.001 y 50.000	Hombre	1961	Primarios	Sí, es mi vivienda de siempre	Dos	Ninguna	Ninguna	Peor	Mejor	Otro			N/A	N/A	N/A	N/A	N/A	N/A	N/A	N/A	N/A	N/A	N/A		N/A	N/A	N/A	N/A	N/A	N/A	N/A	5	1		2	0		0	0		0	0		2	0
1000	2020-09-24 21:52:41	2020-09-24 22:13:29	Valencia/València	Entre 400.001 y 1.000.000	Mujer	1980	Universitarios	Sí, es mi vivienda de siempre	Tres	Dos	Una	Igual	Igual	Soy asalariad@ y salgo de casa para trabajar	... el sector privado	Sí, peor rendimiento.	No	No	No	No	Sí	N/A	N/A	N/A	N/A	N/A	N/A		N/A	N/A	N/A	N/A	N/A	N/A	N/A	6	7		1	3		4	7		5	7		6	7
1001	2020-09-24 21:54:25	2020-09-24 22:36:22	Alicante/Alacant	Entre 2.001 y 10.000	Mujer	1958	Primarios	No, me he cambiado a otra residencia	Cuatro	Cuatro	Dos			Parad@ o en excedencia			N/A	N/A	N/A	N/A	N/A	N/A	N/A	N/A	N/A	N/A	N/A		N/A	N/A	N/A	N/A	N/A	N/A	N/A	7	7		3	3								7	7
1002	2020-09-24 21:55:24	2020-09-24 22:13:19	Valencia/València	Mas de 1.000.000 de habitantes	Hombre	1969	Universitarios	Sí, es mi vivienda de siempre	Dos	Ninguna	Ninguna	Igual	Igual	Soy asalariad@ y salgo de casa para trabajar	... el sector público	No	No	No	No	No	Sí	N/A	N/A	N/A	N/A	N/A	N/A		N/A	N/A	N/A	N/A	N/A	N/A	N/A	4	7	4	0	1	0	5	5	5	6	7	6	7	7
1003	2020-09-24 21:58:28	2020-09-24 22:01:36	Alicante/Alacant	Entre 100.001 y 400.000	Hombre	1975	Universitarios	No, me he cambiado a otra residencia	Una	Una	Una	Peor	Mejor	Soy autónom@ y salgo de casa para trabajar		Sí, mayor rendimiento.	Sí	No	No	No	No	N/A	N/A	N/A	N/A	N/A	N/A		N/A	N/A	N/A	N/A	N/A	N/A	N/A
1004	2020-09-24 21:59:19	2020-09-24 22:21:50	Valencia/València	Entre 10.001 y 50.000	Mujer	1969	Universitarios	Sí, es mi vivienda de siempre	Dos	Ninguna	Ninguna	Igual	Igual	Soy asalariad@ y salgo de casa para trabajar	... el sector público	No	No	No	No	No	Sí	N/A	N/A	N/A	N/A	N/A	N/A		N/A	N/A	N/A	N/A	N/A	N/A	N/A	3	7	6	4	5	4	5	5	5	0	0	0	7	7
1005	2020-09-24 22:00:04	2020-09-24 22:03:02		Mas de 1.000.000 de habitantes	Mujer	1957	Formación profesional	Sí, es mi vivienda de siempre	Ninguna			Peor	Mejor	Soy autónom@ y salgo de casa para trabajar		Sí, peor rendimiento.	Sí	No	No	No	No	N/A	N/A	N/A	N/A	N/A	N/A		N/A	N/A	N/A	N/A	N/A	N/A	N/A
1006	2020-09-24 22:01:48	2020-09-24 22:38:08	Valencia/València	Entre 400.001 y 1.000.000	Mujer	1964	Universitarios	Sí, es mi vivienda de siempre	Dos	Ninguna	Ninguna	Igual	Igual	Otro			N/A	N/A	N/A	N/A	N/A	N/A	N/A	N/A	N/A	N/A	N/A		N/A	N/A	N/A	N/A	N/A	N/A	N/A	7	7	7	7	7	7	0	0	0	0	0	0	7	7
1007	2020-09-24 22:02:36	2020-09-24 22:09:15	Madrid	Entre 100.001 y 400.000	Mujer	1962	Universitarios	Sí, es mi vivienda de siempre	Tres	Dos	Ninguna	Igual	Igual	Soy asalariad@ y salgo de casa para trabajar	... el sector privado	No	No	Sí	No	No	No	N/A	N/A	N/A	N/A	N/A	N/A		N/A	N/A	N/A	N/A	N/A	N/A	N/A	7	7		1	3		7	7					3	3
1008	2020-09-24 22:03:49	2020-09-24 22:16:48	Valencia/València	Entre 2.001 y 10.000	Mujer	1987	Universitarios	Sí, es mi vivienda de siempre	Una	Ninguna	Una	Igual	Igual	Soy estudiante			N/A	N/A	N/A	N/A	N/A	N/A	N/A	N/A	N/A	N/A	N/A	Sí, siento temor de estar en las aulas y contagiarme	No	No	No	No	Sí	No	No	7	7		1	2		0	0		0	0		7	7
1009	2020-09-24 22:04:14	2020-09-24 22:22:29	Alicante/Alacant	Menos de 2.000 habitantes	Mujer	1977	Secundarios	Sí, es mi vivienda de siempre	Tres	Dos	Tres	Igual	Peor	Soy autónom@ y salgo de casa para trabajar		No	Sí	No	No	No	No	N/A	N/A	N/A	N/A	N/A	N/A		N/A	N/A	N/A	N/A	N/A	N/A	N/A	7	7	7	4	4	4	0	0	0	5	7	5	7	7
1010	2020-09-24 22:04:35	2020-09-24 22:17:01	Alicante/Alacant	Entre 50.001 y 100.000	Mujer	1976	Universitarios	Sí, es mi vivienda de siempre	Dos	Dos	Ninguna		Mejor	Soy asalariad@ y salgo de casa para trabajar	... el sector privado	Sí, mayor rendimiento.	No	No	No	No	Sí	N/A	N/A	N/A	N/A	N/A	N/A		N/A	N/A	N/A	N/A	N/A	N/A	N/A	5	7	5	5	7	7	5	5	5	5	5	5	5	7
1011	2020-09-24 22:06:12	2020-09-24 22:23:28	Pontevedra	Entre 100.001 y 400.000	Mujer	1973	Universitarios	Sí, es mi vivienda de siempre	Dos	Una	Ninguna	Igual	Igual	Soy asalariad@ y salgo de casa para trabajar	... el sector privado	No	No	No	No	No	Sí	N/A	N/A	N/A	N/A	N/A	N/A		N/A	N/A	N/A	N/A	N/A	N/A	N/A	3	7		1	2		5	5		7	7		7	7
1012	2020-09-24 22:06:44	2020-09-24 22:17:50	Alicante/Alacant	Menos de 2.000 habitantes	Mujer	1959	Universitarios	Sí, es mi vivienda de siempre	Una	Ninguna	Ninguna	Peor		Soy autónom@ y teletrabajo		Sí, peor rendimiento.	Sí	No	No	No	No	No	Sí	Sí	No	No	No		N/A	N/A	N/A	N/A	N/A	N/A	N/A	7	7	7	3	3	3							7	7
1013	2020-09-24 22:07:37	2020-09-24 22:09:17	Valencia/València	Mas de 1.000.000 de habitantes	Mujer	1967	Universitarios	Sí, es mi vivienda de siempre	Dos	Una	Ninguna	Igual	Igual	Jubilad@			N/A	N/A	N/A	N/A	N/A	N/A	N/A	N/A	N/A	N/A	N/A		N/A	N/A	N/A	N/A	N/A	N/A	N/A
1014	2020-09-24 22:09:02	2020-09-24 22:28:51	Alicante/Alacant	Entre 10.001 y 50.000	Mujer	1947	Primarios	Sí, es mi vivienda de siempre	Dos	Ninguna	Una	Igual	Igual	Jubilad@			N/A	N/A	N/A	N/A	N/A	N/A	N/A	N/A	N/A	N/A	N/A		N/A	N/A	N/A	N/A	N/A	N/A	N/A	7	7	7	2	2	3							5	5
1015	2020-09-24 22:09:54	2020-09-24 22:21:02	Valencia/València	Entre 400.001 y 1.000.000	Hombre	1980	Universitarios	No, he vuelto a mi residencia habitual	Ninguna			Mejor	Igual	Soy asalariad@ y salgo de casa para trabajar	... el sector privado	Sí, peor rendimiento.	Sí	Sí	No	No	No	N/A	N/A	N/A	N/A	N/A	N/A		N/A	N/A	N/A	N/A	N/A	N/A	N/A	2	0	2	0	1	0	0	0	0	1	0	1	4	5
1016	2020-09-24 22:10:10	2020-09-24 22:21:49	Alicante/Alacant	Entre 10.001 y 50.000	Hombre	1989	Universitarios	Sí, es mi vivienda de siempre	Una	Ninguna	Ninguna	Mejor	Mejor	Soy asalariad@ y salgo de casa para trabajar	... el sector privado	No	No	No	No	No	Sí	N/A	N/A	N/A	N/A	N/A	N/A		N/A	N/A	N/A	N/A	N/A	N/A	N/A	0	0	0	1	1	1							4	4
1017	2020-09-24 22:10:12	2020-09-24 22:19:12	Madrid	Entre 2.001 y 10.000	Hombre	1992	Universitarios	No, me he cambiado a otra residencia	Ninguna			Igual	Igual	Soy asalariad@ y salgo de casa para trabajar	... el sector público	No	No	No	No	No	Sí	N/A	N/A	N/A	N/A	N/A	N/A		N/A	N/A	N/A	N/A	N/A	N/A	N/A	7	7		1	1		0	0		0	0		7	7
1018	2020-09-24 22:10:22	2020-09-24 22:16:31	Valencia/València	Entre 400.001 y 1.000.000	Mujer	1990	Universitarios	Sí, es mi vivienda de siempre	Una	Ninguna	Una	Igual	Igual	Soy asalariad@ y salgo de casa para trabajar	... el sector público	No	No	No	No	No	Sí	N/A	N/A	N/A	N/A	N/A	N/A		N/A	N/A	N/A	N/A	N/A	N/A	N/A	3	3		2	2								3	3
1019	2020-09-24 22:10:55	2020-09-24 22:20:22	Valencia/València	Entre 400.001 y 1.000.000	Hombre	1996	Universitarios	Sí, aunque no es mi residencia habitual	Cuatro	Ninguna	Ninguna	Mejor	Peor	Soy asalariad@ y salgo de casa para trabajar	... el sector privado	No	Sí	Sí	No	No	No	N/A	N/A	N/A	N/A	N/A	N/A		N/A	N/A	N/A	N/A	N/A	N/A	N/A	2	4	2	1	1	1
1020	2020-09-24 22:11:05	2020-09-24 22:22:21	Almeria	Entre 10.001 y 50.000	Hombre	1975	Universitarios	Sí, es mi vivienda de siempre	Tres	Dos	Una	Igual	Igual	Soy asalariad@ y salgo de casa para trabajar	... ambos sectores	Sí, peor rendimiento.	No	No	Sí	No	No	N/A	N/A	N/A	N/A	N/A	N/A		N/A	N/A	N/A	N/A	N/A	N/A	N/A
1021	2020-09-24 22:13:11	2020-09-24 22:31:04	Alicante/Alacant	Entre 10.001 y 50.000	Mujer	1971	Universitarios	Sí, es mi vivienda de siempre	Tres	Una	Una	Igual	Igual	Realizo trabajo no remunerado en el hogar			N/A	N/A	N/A	N/A	N/A	N/A	N/A	N/A	N/A	N/A	N/A		N/A	N/A	N/A	N/A	N/A	N/A	N/A	7	7	7	5	5	5	0	4	0	0	0	0	7	5
1022	2020-09-24 22:13:32	2020-09-24 22:45:45	Valencia/València	Entre 2.001 y 10.000	Hombre	1968	Universitarios	Sí, es mi vivienda de siempre	Cuatro	Tres	Ninguna	Igual	Peor	Soy autónom@ y combino teletrabajo y trabajo fuera de casa		No	No	No	No	No	Sí	No	Sí	No	Sí	No	No		N/A	N/A	N/A	N/A	N/A	N/A	N/A	2	2	2	0	0	0	3	3	3				2	2
1023	2020-09-24 22:14:16	2020-09-24 23:00:33	Madrid		Hombre	1976	Bachillerato	Sí, es mi vivienda de siempre	Una	Ninguna	Ninguna	Peor	Mejor	Soy asalariad@ y salgo de casa para trabajar	... el sector privado	No	Sí	No	Sí	No	No	N/A	N/A	N/A	N/A	N/A	N/A		N/A	N/A	N/A	N/A	N/A	N/A	N/A	1	3	1	1	3	1	0	0	0	0	0	0
1024	2020-09-24 22:15:23	2020-09-24 22:18:05	Alicante/Alacant	Entre 10.001 y 50.000	Hombre	1970	Bachillerato	Sí, es mi vivienda de siempre	Tres	Ninguna	Ninguna	Igual	Igual	Soy asalariad@ y salgo de casa para trabajar	... el sector privado	No	Sí	No	No	No	No	N/A	N/A	N/A	N/A	N/A	N/A		N/A	N/A	N/A	N/A	N/A	N/A	N/A
1025	2020-09-24 22:15:38	2020-09-24 22:33:35	Valencia/València	Entre 10.001 y 50.000	Hombre	1955	Universitarios	Sí, es mi vivienda de siempre	Una	Ninguna	Una	Igual	Igual	Soy asalariad@ y salgo de casa para trabajar	... el sector público	No	No	No	No	No	Sí	N/A	N/A	N/A	N/A	N/A	N/A		N/A	N/A	N/A	N/A	N/A	N/A	N/A	3	3	3	0	0	0	0	0	0	6	0	6	3	3
1026	2020-09-24 22:17:06	2020-09-24 22:26:36	Barcelona	Mas de 1.000.000 de habitantes	Mujer	1964	Universitarios	Sí, es mi vivienda de siempre	Tres	Ninguna	Una	Igual	Igual	Soy asalariad@ y combino teletrabajo y trabajo fuera de casa	... el sector público	Sí, mayor rendimiento.	No	No	Sí	No	No	No	Sí	No	No	Sí	Sí		N/A	N/A	N/A	N/A	N/A	N/A	N/A	2	7	7	3	5	3							6	7
1027	2020-09-24 22:17:14	2020-09-24 22:30:18	Barcelona	Mas de 1.000.000 de habitantes	Hombre	1964	Universitarios	Sí, es mi vivienda de siempre	Tres	Ninguna	Ninguna	Igual	Igual	Soy asalariad@ y teletrabajo	... el sector privado	Sí, peor rendimiento.	Sí	No	No	No	No	No	No	No	No	Sí	No		N/A	N/A	N/A	N/A	N/A	N/A	N/A	1	3	3	1	1	1							2	3
1028	2020-09-24 22:19:32	2020-09-24 22:34:46	Lleida	Menos de 2.000 habitantes	Mujer	1972	Universitarios	Sí, es mi vivienda de siempre	Tres	Una	Ninguna	Peor	Mejor	Realizo trabajo no remunerado en el hogar			N/A	N/A	N/A	N/A	N/A	N/A	N/A	N/A	N/A	N/A	N/A		N/A	N/A	N/A	N/A	N/A	N/A	N/A	7	7	7	1	7	5	0	0	0	0	0	0	7	7
1029	2020-09-24 22:21:44	2020-09-24 22:41:01	Barcelona	Mas de 1.000.000 de habitantes	Mujer	1964	Universitarios	Sí, es mi vivienda de siempre	Dos	Ninguna	Ninguna	Igual	Igual	Soy asalariad@ y salgo de casa para trabajar	... el sector público	No	No	No	No	No	Sí	N/A	N/A	N/A	N/A	N/A	N/A		N/A	N/A	N/A	N/A	N/A	N/A	N/A	3	6	2		2								4	6
1030	2020-09-24 22:22:01	2020-09-24 22:22:37	Barcelona	Mas de 1.000.000 de habitantes	Mujer		Universitarios	No, me he cambiado a otra residencia	Ninguna								N/A	N/A	N/A	N/A	N/A	N/A	N/A	N/A	N/A	N/A	N/A		N/A	N/A	N/A	N/A	N/A	N/A	N/A
1031	2020-09-24 22:22:03	2020-09-24 22:34:41	Alicante/Alacant	Entre 100.001 y 400.000	Mujer	1968	Universitarios	Sí, es mi vivienda de siempre	Dos	Ninguna	Ninguna	Igual	Igual	Soy asalariad@ y salgo de casa para trabajar	... el sector público	No	No	No	No	No	Sí	N/A	N/A	N/A	N/A	N/A	N/A		N/A	N/A	N/A	N/A	N/A	N/A	N/A	7	7	7	7	7	7	0	0	0	0	0	0	7	7
1032	2020-09-24 22:24:16	2020-09-24 22:38:16	Alicante/Alacant	Entre 50.001 y 100.000	Mujer	1979	Formación profesional	Sí, es mi vivienda de siempre	Tres	Dos	Ninguna	Igual	Igual	Soy asalariad@ y salgo de casa para trabajar	... el sector privado	Sí, peor rendimiento.	No	No	No	Sí	Sí	N/A	N/A	N/A	N/A	N/A	N/A		N/A	N/A	N/A	N/A	N/A	N/A	N/A	2	7	2	2	2	2	3	7	3	5	7	5	7	7
1033	2020-09-24 22:25:59	2020-09-24 22:34:16	Alicante/Alacant	Entre 50.001 y 100.000	Mujer	1983	Secundarios	Sí, es mi vivienda de siempre	Tres	Dos	Una	Igual	Igual	Parad@ o en excedencia			N/A	N/A	N/A	N/A	N/A	N/A	N/A	N/A	N/A	N/A	N/A		N/A	N/A	N/A	N/A	N/A	N/A	N/A	7	7	7	4	4	4	5	5	5	7	7	7	7	7
1034	2020-09-24 22:28:00	2020-09-24 22:35:59	Illes Balears	Entre 2.001 y 10.000	Hombre	1982	Formación profesional	Sí, es mi vivienda de siempre	Dos	Ninguna	Ninguna	Mejor	Peor	Otro			N/A	N/A	N/A	N/A	N/A	N/A	N/A	N/A	N/A	N/A	N/A		N/A	N/A	N/A	N/A	N/A	N/A	N/A	2	7	4	2	4	3	0	0	0	2	7	4	3	7
1035	2020-09-24 22:28:16	2020-09-24 22:40:16	Asturias	Entre 2.001 y 10.000	Hombre	1969	Universitarios	Sí, es mi vivienda de siempre	Tres	Dos	Una	Igual	Igual	Soy asalariad@ y salgo de casa para trabajar	... el sector público	No	No	No	No	No	Sí	N/A	N/A	N/A	N/A	N/A	N/A		N/A	N/A	N/A	N/A	N/A	N/A	N/A	2	7	2	0	2	0	3	3	0	2	3	2	6	6
1036	2020-09-24 22:29:09	2020-09-24 22:44:22	Tarragona	Entre 10.001 y 50.000	Hombre	1964		Sí, es mi vivienda de siempre	Una	Ninguna	Una	Igual	Peor	Soy asalariad@ y teletrabajo	... el sector privado	Sí, peor rendimiento.	No	No	No	No	Sí	No	Sí	No	Sí	No	No		N/A	N/A	N/A	N/A	N/A	N/A	N/A	5	5	5	1	2	1	0	0	0				0	0
1037	2020-09-24 22:30:28	2020-09-24 22:55:09	Madrid			1981	Formación profesional										N/A	N/A	N/A	N/A	N/A	N/A	N/A	N/A	N/A	N/A	N/A		N/A	N/A	N/A	N/A	N/A	N/A	N/A
1038	2020-09-24 22:30:40	2020-09-24 22:42:25	Alicante/Alacant	Entre 100.001 y 400.000	Mujer	1950	Primarios	Sí, es mi vivienda de siempre	Ninguna					Jubilad@			N/A	N/A	N/A	N/A	N/A	N/A	N/A	N/A	N/A	N/A	N/A		N/A	N/A	N/A	N/A	N/A	N/A	N/A
1039	2020-09-24 22:31:30	2020-09-24 22:50:30	Valencia/València	Entre 400.001 y 1.000.000	Mujer	1959	Bachillerato	Sí, es mi vivienda de siempre	Tres	Ninguna	Tres	Igual	Igual	Soy asalariad@ y salgo de casa para trabajar	... el sector público	No	No	No	No	No	Sí	N/A	N/A	N/A	N/A	N/A	N/A		N/A	N/A	N/A	N/A	N/A	N/A	N/A	6	6	6	1	2	2							7	7
1040	2020-09-24 22:31:31	2020-09-24 22:50:02	Valencia/València	Mas de 1.000.000 de habitantes	Mujer	1962	Bachillerato	Sí, es mi vivienda de siempre	Tres	Dos	Una	Igual	Igual	Parad@ o en excedencia			N/A	N/A	N/A	N/A	N/A	N/A	N/A	N/A	N/A	N/A	N/A		N/A	N/A	N/A	N/A	N/A	N/A	N/A	7	7		5	5		0	0					7	7
1041	2020-09-24 22:31:57	2020-09-24 22:43:02	Barcelona	Entre 100.001 y 400.000	Mujer	1984	Universitarios	Sí, es mi vivienda de siempre	Dos	Una	Ninguna	Peor	Peor	Me despidieron durante el periodo de estado de alarma			N/A	N/A	N/A	N/A	N/A	N/A	N/A	N/A	N/A	N/A	N/A		N/A	N/A	N/A	N/A	N/A	N/A	N/A	0	7	7	1	1	1	5	5	5	7	7	7	7	7
1042	2020-09-24 22:32:44	2020-09-24 22:37:06		Entre 400.001 y 1.000.000	Mujer		Universitarios	Sí, es mi vivienda de siempre	Tres	Ninguna	Ninguna	Igual	Igual				N/A	N/A	N/A	N/A	N/A	N/A	N/A	N/A	N/A	N/A	N/A		N/A	N/A	N/A	N/A	N/A	N/A	N/A
1043	2020-09-24 22:34:14	2020-09-24 22:44:53	Barcelona	Mas de 1.000.000 de habitantes	Mujer	1960	Universitarios	Sí, es mi vivienda de siempre	Una	Una	Una	Peor		Soy asalariad@ y combino teletrabajo y trabajo fuera de casa	... el sector público	Sí, mayor rendimiento.	No	No	No	No	Sí	No	No	No	No	Sí	No		N/A	N/A	N/A	N/A	N/A	N/A	N/A	7			7			0			0			7
1044	2020-09-24 22:34:45	2020-09-24 22:44:03	Alicante/Alacant	Entre 50.001 y 100.000	Mujer	1986	Universitarios	Sí, es mi vivienda de siempre	Dos	Ninguna	Ninguna	Igual	Igual	Soy asalariad@ y teletrabajo	... el sector privado	Sí, peor rendimiento.	Sí	No	No	No	No	Sí	No	Sí	No	No	No		N/A	N/A	N/A	N/A	N/A	N/A	N/A	2	7		1	1		0	0		0	0		2	7
1045	2020-09-24 22:35:35	2020-09-24 22:45:42	Alicante/Alacant	Entre 10.001 y 50.000	Hombre	1987	Universitarios	No, he vuelto a mi residencia habitual	Una	Ninguna	Ninguna	Peor	Peor	Soy asalariad@ y salgo de casa para trabajar	... el sector privado	Sí, peor rendimiento.	Sí	No	No	No	No	N/A	N/A	N/A	N/A	N/A	N/A		N/A	N/A	N/A	N/A	N/A	N/A	N/A	4	0	6	0	0	0	0	0	0	0	0	0	4	0
1046	2020-09-24 22:36:10	2020-09-24 22:50:35		Entre 10.001 y 50.000	Mujer	1966	Primarios	Sí, es mi vivienda de siempre	Tres	Ninguna	Una	Igual	Igual	Jubilad@			N/A	N/A	N/A	N/A	N/A	N/A	N/A	N/A	N/A	N/A	N/A		N/A	N/A	N/A	N/A	N/A	N/A	N/A	7	7	7	7	7	7							7	7
1047	2020-09-24 22:36:22	2020-09-24 22:50:34	Alicante/Alacant			1960	Universitarios	Sí, es mi vivienda de siempre	Una	Ninguna	Ninguna	Peor	Peor	Estoy en un ERTE			N/A	N/A	N/A	N/A	N/A	N/A	N/A	N/A	N/A	N/A	N/A		N/A	N/A	N/A	N/A	N/A	N/A	N/A	7	7		7	7								7	7
1048	2020-09-24 22:36:27	2020-09-24 22:54:12	Alicante/Alacant	Entre 100.001 y 400.000	Mujer	1959	Universitarios	Sí, es mi vivienda de siempre	Una	Ninguna	Ninguna	Igual	Mejor	Soy asalariad@ y salgo de casa para trabajar	... ambos sectores	Sí, peor rendimiento.	Sí	No	No	No	No	N/A	N/A	N/A	N/A	N/A	N/A		N/A	N/A	N/A	N/A	N/A	N/A	N/A	0	0	0	0	3	0	0	0	0	0	0	0	0	0
1049	2020-09-24 22:36:32	2020-09-24 22:48:51	Alicante/Alacant	Entre 100.001 y 400.000	Mujer	1979	Universitarios	No, me he cambiado a otra residencia	Una	Ninguna	Una	Igual	Igual	Otro			N/A	N/A	N/A	N/A	N/A	N/A	N/A	N/A	N/A	N/A	N/A		N/A	N/A	N/A	N/A	N/A	N/A	N/A	2	5	2	3	7	7							3	6
1050	2020-09-24 22:37:11	2020-09-24 22:50:08	Valencia/València	Entre 400.001 y 1.000.000	Hombre	1975	Primarios	Sí, es mi vivienda de siempre	Dos	Una	Ninguna	Igual	Mejor	Soy asalariad@ y salgo de casa para trabajar	... el sector privado	No	Sí	Sí	No	No	No	N/A	N/A	N/A	N/A	N/A	N/A		N/A	N/A	N/A	N/A	N/A	N/A	N/A	1	7		0	1		0	5		7	7		7	7
1051	2020-09-24 22:40:06	2020-09-24 22:56:28	Valencia/València	Mas de 1.000.000 de habitantes	Hombre	1939	Sin estudios	Sí, es mi vivienda de siempre	Una	Ninguna	Ninguna	Igual	Igual	Jubilad@			N/A	N/A	N/A	N/A	N/A	N/A	N/A	N/A	N/A	N/A	N/A		N/A	N/A	N/A	N/A	N/A	N/A	N/A
1052	2020-09-24 22:40:25	2020-09-24 22:53:22	Alicante/Alacant	Entre 100.001 y 400.000	Hombre	1960	Universitarios	Sí, es mi vivienda de siempre	Ninguna			Igual		Soy asalariad@ y salgo de casa para trabajar	... ambos sectores	Sí, peor rendimiento.	No	No	No	No	Sí	N/A	N/A	N/A	N/A	N/A	N/A		N/A	N/A	N/A	N/A	N/A	N/A	N/A	3	5	3	3	3	3
1053	2020-09-24 22:41:04	2020-09-24 22:51:02	Valencia/València	Entre 2.001 y 10.000	Hombre	1996		Sí, es mi vivienda de siempre	Cuatro	Dos	Ninguna	Igual	Igual	Soy estudiante			N/A	N/A	N/A	N/A	N/A	N/A	N/A	N/A	N/A	N/A	N/A	Sí, siento temor de estar en las aulas y contagiarme	Sí	No	No	Sí	No	No	No	2	3	5	0	2	0	2	3	0	2	6	2	0	0
1054	2020-09-24 22:44:47	2020-09-24 22:58:42	Alicante/Alacant	Entre 400.001 y 1.000.000	Mujer	1959	Universitarios	Sí, es mi vivienda de siempre	Cuatro	Ninguna	Una	Igual		Soy asalariad@ y salgo de casa para trabajar	... el sector privado	Sí, mayor rendimiento.	No	No	No	No	Sí	N/A	N/A	N/A	N/A	N/A	N/A		N/A	N/A	N/A	N/A	N/A	N/A	N/A	6	7		4	7		0	0		0	0		6	6
1055	2020-09-24 22:45:19	2020-09-24 23:14:06	Barcelona	Mas de 1.000.000 de habitantes	Mujer	1977	Universitarios	Sí, es mi vivienda de siempre	Ninguna			Mejor		Soy asalariad@ y salgo de casa para trabajar	... el sector público	No	No	No	No	No	Sí	N/A	N/A	N/A	N/A	N/A	N/A		N/A	N/A	N/A	N/A	N/A	N/A	N/A	0	7	2	1	2	2	0	0	0	0	0	0	4	6
1056	2020-09-24 22:45:47	2020-09-24 22:50:15	Valencia/València	Entre 400.001 y 1.000.000	Mujer	1958	Bachillerato	Sí, es mi vivienda de siempre	Cuatro	Tres	Dos	Mejor	Mejor	Soy asalariad@ y salgo de casa para trabajar	... el sector público	No	No	Sí	No	No	No	N/A	N/A	N/A	N/A	N/A	N/A		N/A	N/A	N/A	N/A	N/A	N/A	N/A
1057	2020-09-24 22:46:04	2020-09-24 23:04:06	Alicante/Alacant	Entre 2.001 y 10.000	Hombre	1950	Bachillerato	Sí, es mi vivienda de siempre	Cuatro	Ninguna	Ninguna	Igual		Jubilad@			N/A	N/A	N/A	N/A	N/A	N/A	N/A	N/A	N/A	N/A	N/A		N/A	N/A	N/A	N/A	N/A	N/A	N/A
1058	2020-09-24 22:46:22	2020-09-24 23:00:56	Alicante/Alacant	Entre 50.001 y 100.000	Mujer	1975	Formación profesional	Sí, es mi vivienda de siempre	Ninguna			Igual	Igual	Soy asalariad@ y salgo de casa para trabajar	... el sector privado	No	Sí	No	No	No	No	N/A	N/A	N/A	N/A	N/A	N/A		N/A	N/A	N/A	N/A	N/A	N/A	N/A	2	7	6	3	7	7	0	0	0	0	0	0	5	7
1059	2020-09-24 22:46:47	2020-09-24 22:56:54	Valencia/València	Entre 400.001 y 1.000.000	Hombre	1964	Universitarios	Sí, es mi vivienda de siempre	Tres	Ninguna	Una	Igual	Igual	Soy asalariad@ y combino teletrabajo y trabajo fuera de casa	... el sector público	No	No	No	Sí	No	No	No	No	Sí	No	No	No		N/A	N/A	N/A	N/A	N/A	N/A	N/A	0	0	0	0	0	0	2	2	0	0	0	0	5	5
1060	2020-09-24 22:47:20	2020-09-24 22:57:39	Valencia/València	Entre 10.001 y 50.000		1963	Universitarios	Sí, es mi vivienda de siempre	Ninguna			Igual	Igual	Estoy de baja por enfermedad/embarazo			N/A	N/A	N/A	N/A	N/A	N/A	N/A	N/A	N/A	N/A	N/A		N/A	N/A	N/A	N/A	N/A	N/A	N/A	7	7		1	3								7	7
1061	2020-09-24 22:47:54	2020-09-24 22:56:16	Valencia/València	Entre 10.001 y 50.000	Hombre	1996	Universitarios	Sí, es mi vivienda de siempre	Dos	Ninguna	Dos	Igual	Igual	Soy asalariad@ y combino teletrabajo y trabajo fuera de casa	... el sector privado	Sí, peor rendimiento.	Sí	No	No	No	No	No	No	Sí	No	Sí	No		N/A	N/A	N/A	N/A	N/A	N/A	N/A	0	0	0
1062	2020-09-24 22:48:14	2020-09-24 23:01:17	Valencia/València	Entre 400.001 y 1.000.000	Mujer	1958	Universitarios	Sí, es mi vivienda de siempre	Una	Ninguna	Una	Peor	Mejor	Soy asalariad@ y salgo de casa para trabajar	... el sector público	No	No	No	No	No	Sí	N/A	N/A	N/A	N/A	N/A	N/A		N/A	N/A	N/A	N/A	N/A	N/A	N/A	3	7	5	1	4	1	0	0	0	0	0	0	3	5
1063	2020-09-24 22:49:31	2020-09-24 22:53:35	Valencia/València		Mujer	1963	Universitarios	Sí, es mi vivienda de siempre	Cinco o más	Dos	Dos	Igual					N/A	N/A	N/A	N/A	N/A	N/A	N/A	N/A	N/A	N/A	N/A		N/A	N/A	N/A	N/A	N/A	N/A	N/A
1064	2020-09-24 22:52:10	2020-09-24 22:53:26	Valencia/València	Entre 100.001 y 400.000	Mujer	2001	Bachillerato	Sí, es mi vivienda de siempre	Dos	Ninguna	Una						N/A	N/A	N/A	N/A	N/A	N/A	N/A	N/A	N/A	N/A	N/A		N/A	N/A	N/A	N/A	N/A	N/A	N/A
1065	2020-09-24 22:53:12	2020-09-24 23:07:04	Valencia/València	Entre 10.001 y 50.000	Mujer	1974	Bachillerato	Sí, es mi vivienda de siempre	Tres	Dos	Ninguna	Mejor	Igual	Soy asalariad@ y salgo de casa para trabajar	... el sector privado	No	Sí	No	No	No	No	N/A	N/A	N/A	N/A	N/A	N/A		N/A	N/A	N/A	N/A	N/A	N/A	N/A	5	7	5	1	1	1	5	5	5	1	3	1	6	7
1066	2020-09-24 22:53:27	2020-09-24 22:56:51	Valencia/València	Entre 10.001 y 50.000	Hombre	1958	Primarios										N/A	N/A	N/A	N/A	N/A	N/A	N/A	N/A	N/A	N/A	N/A		N/A	N/A	N/A	N/A	N/A	N/A	N/A
1067	2020-09-24 22:53:33	2020-09-24 23:12:39	Valencia/València		Mujer	1983	Universitarios	Sí, es mi vivienda de siempre	Tres	Dos	Ninguna	Peor	Mejor	Soy asalariad@ y salgo de casa para trabajar	... el sector privado	No	No	No	No	No	Sí	N/A	N/A	N/A	N/A	N/A	N/A		N/A	N/A	N/A	N/A	N/A	N/A	N/A	7	7	7	2	5	3	2	5	3	7	7	7	7	7
1068	2020-09-24 22:53:39	2020-09-24 22:57:25	Valencia/València	Mas de 1.000.000 de habitantes	Mujer	1991	Formación profesional	Sí, es mi vivienda de siempre	Cinco o más	Una	Una	Peor	Mejor	Soy asalariad@ y salgo de casa para trabajar	... el sector privado	Sí, mayor rendimiento.	Sí	No	No	No	No	N/A	N/A	N/A	N/A	N/A	N/A		N/A	N/A	N/A	N/A	N/A	N/A	N/A
1069	2020-09-24 22:53:52	2020-09-24 23:12:01	Valencia/València	Entre 400.001 y 1.000.000	Mujer	1958		Sí, es mi vivienda de siempre	Cuatro	Dos	Tres	Mejor	Mejor	Soy asalariad@ y salgo de casa para trabajar	... el sector público	Sí, mayor rendimiento.	No	Sí	No	No	No	N/A	N/A	N/A	N/A	N/A	N/A		N/A	N/A	N/A	N/A	N/A	N/A	N/A	3	1	3	7	7	7	2	4	0	5	7	3	0	0
1070	2020-09-24 22:54:58	2020-09-24 23:03:50	Alicante/Alacant	Entre 100.001 y 400.000	Hombre	1960	Universitarios	Sí, es mi vivienda de siempre	Una	Ninguna	Ninguna	Igual	Peor	Soy asalariad@ y teletrabajo	... el sector privado	Sí, mayor rendimiento.	Sí	No	No	No	No	No	No	No	Sí	No	No		N/A	N/A	N/A	N/A	N/A	N/A	N/A	5	5	5	0	0	0							6	6
1071	2020-09-24 22:55:25	2020-09-24 23:00:38	Valencia/València	Mas de 1.000.000 de habitantes	Mujer	1996	Universitarios	Sí, es mi vivienda de siempre	Tres	Ninguna	Una	Igual	Igual	Soy asalariad@ y combino teletrabajo y trabajo fuera de casa	... el sector privado	No	No	No	No	No	Sí	No	No	No	Sí	No	No		N/A	N/A	N/A	N/A	N/A	N/A	N/A
1072	2020-09-24 22:55:26	2020-09-24 23:20:35	Alicante/Alacant	Entre 10.001 y 50.000	Mujer	1952	Universitarios	No, me he cambiado a otra residencia	Una	Ninguna	Una	Igual	Igual	Jubilad@			N/A	N/A	N/A	N/A	N/A	N/A	N/A	N/A	N/A	N/A	N/A		N/A	N/A	N/A	N/A	N/A	N/A	N/A	7	7		3	3								7	7
1073	2020-09-24 22:56:06	2020-09-24 23:16:18	Barcelona	Mas de 1.000.000 de habitantes	Mujer	1968	Bachillerato	Sí, es mi vivienda de siempre	Cinco o más	Ninguna	Ninguna	Peor	Peor	Soy autónom@ y salgo de casa para trabajar		No	No	Sí	No	No	No	N/A	N/A	N/A	N/A	N/A	N/A		N/A	N/A	N/A	N/A	N/A	N/A	N/A				0	3	2
1074	2020-09-24 22:56:19	2020-09-24 22:59:04	Valladolid	Entre 100.001 y 400.000	Hombre	1939	Secundarios	Sí, es mi vivienda de siempre	Ninguna			Igual		Jubilad@			N/A	N/A	N/A	N/A	N/A	N/A	N/A	N/A	N/A	N/A	N/A		N/A	N/A	N/A	N/A	N/A	N/A	N/A
1075	2020-09-24 22:56:24	2020-09-24 23:08:56	Valencia/València	Entre 400.001 y 1.000.000	Mujer	1960	Universitarios	Sí, es mi vivienda de siempre	Dos	Ninguna	Una	Igual	Igual	Soy asalariad@ y salgo de casa para trabajar	... el sector público	No	No	No	No	No	Sí	N/A	N/A	N/A	N/A	N/A	N/A		N/A	N/A	N/A	N/A	N/A	N/A	N/A	7	7	7	5	7	7							7	7
1076	2020-09-24 22:56:39	2020-09-24 23:08:43	Valencia/València	Mas de 1.000.000 de habitantes	Mujer	1976	Formación profesional	Sí, es mi vivienda de siempre	Cuatro	Tres	Ninguna	Igual		Soy asalariad@ y salgo de casa para trabajar	... el sector privado	No	No	No	No	No	Sí	N/A	N/A	N/A	N/A	N/A	N/A		N/A	N/A	N/A	N/A	N/A	N/A	N/A	0	5	0	5	2	5	5	5	5	7	7	7	5	5
1077	2020-09-24 22:57:44	2020-09-24 22:59:38	Valencia/València	Mas de 1.000.000 de habitantes	Mujer	1987	Formación profesional	Sí, es mi vivienda de siempre	Una	Ninguna	Ninguna						N/A	N/A	N/A	N/A	N/A	N/A	N/A	N/A	N/A	N/A	N/A		N/A	N/A	N/A	N/A	N/A	N/A	N/A
1078	2020-09-24 23:02:47	2020-09-24 23:17:10	Asturias	Entre 100.001 y 400.000	Hombre	1962	Universitarios	Sí, es mi vivienda de siempre	Dos	Una	Ninguna	Igual	Igual	Soy asalariad@ y salgo de casa para trabajar	... el sector público	No	No	No	No	No	Sí	N/A	N/A	N/A	N/A	N/A	N/A		N/A	N/A	N/A	N/A	N/A	N/A	N/A	2	4		1	1		4	5					5	6
1079	2020-09-24 23:03:04	2020-09-24 23:16:00	Valencia/València	Entre 400.001 y 1.000.000	Mujer	1993	Universitarios	Sí, es mi vivienda de siempre	Tres	Ninguna	Tres	Igual	Igual	Soy estudiante			N/A	N/A	N/A	N/A	N/A	N/A	N/A	N/A	N/A	N/A	N/A	No tengo ninguna inquietud	Sí	No	No	No	Sí	No	No	1	3	1	1	1	1							1	3
1080	2020-09-24 23:03:06	2020-09-24 23:08:44	A Coruña	Entre 100.001 y 400.000	Mujer	1973	Bachillerato	Sí, es mi vivienda de siempre	Ninguna			Igual	Igual	Estoy de baja por enfermedad/embarazo			N/A	N/A	N/A	N/A	N/A	N/A	N/A	N/A	N/A	N/A	N/A		N/A	N/A	N/A	N/A	N/A	N/A	N/A
1081	2020-09-24 23:03:18	2020-09-24 23:23:43	Valencia/València	Mas de 1.000.000 de habitantes	Mujer	1965	Universitarios	Sí, es mi vivienda de siempre	Una	Una	Una	Peor	Mejor	Soy autónom@ y combino teletrabajo y trabajo fuera de casa		No	Sí	No	No	No	No	No	No	No	No	Sí	No		N/A	N/A	N/A	N/A	N/A	N/A	N/A	0	7	6	0	7	2	0	0	0				4	7
1082	2020-09-24 23:04:54	2020-09-24 23:34:14	Madrid	Entre 2.001 y 10.000	Hombre	1968	Universitarios	Sí, es mi vivienda de siempre	Tres	Dos	Ninguna	Mejor	Peor	Trabajo sin contrato fuera de casa			Sí	No	No	No	No	N/A	N/A	N/A	N/A	N/A	N/A		N/A	N/A	N/A	N/A	N/A	N/A	N/A	7	7	7	0			5	7	0	3	7	0	7	7
1083	2020-09-24 23:09:04	2020-09-24 23:22:54	Melilla	Entre 50.001 y 100.000	Hombre	1949	Universitarios	Sí, necesitaría cambiar, pero no tengo alternativa	Ninguna			Igual	Igual	Jubilad@			N/A	N/A	N/A	N/A	N/A	N/A	N/A	N/A	N/A	N/A	N/A		N/A	N/A	N/A	N/A	N/A	N/A	N/A	6	7	6	1	1	1
1084	2020-09-24 23:09:12	2020-09-24 23:23:25	Barcelona	Mas de 1.000.000 de habitantes	Mujer	1961	Universitarios	Sí, es mi vivienda de siempre	Tres	Ninguna	Ninguna	Mejor	Peor	Soy asalariad@ y teletrabajo	... el sector privado	Sí, peor rendimiento.	Sí	No	No	No	No	No	Sí	No	Sí	No	No		N/A	N/A	N/A	N/A	N/A	N/A	N/A	2	7	7	1	5	4							5	5
1085	2020-09-24 23:09:48	2020-09-24 23:31:22	Castellón/Castelló	Entre 2.001 y 10.000	Hombre	1963	Formación profesional	No, me he cambiado a otra residencia	Dos	Una	Una	Mejor	Igual	Soy asalariad@ y salgo de casa para trabajar	... el sector privado	Sí, peor rendimiento.	No	Sí	No	No	No	N/A	N/A	N/A	N/A	N/A	N/A		N/A	N/A	N/A	N/A	N/A	N/A	N/A	0	3		1	1		0	0		0	0		2	2
1086	2020-09-24 23:11:52	2020-09-24 23:19:22	Barcelona	Entre 50.001 y 100.000	Hombre	1963	Formación profesional	Sí, es mi vivienda de siempre	Tres	Dos	Ninguna	Igual	Igual	Soy asalariad@ y teletrabajo	... el sector público	Sí, mayor rendimiento.	No	No	No	No	Sí	No	No	Sí	No	No	No		N/A	N/A	N/A	N/A	N/A	N/A	N/A	0	0
1087	2020-09-24 23:12:01	2020-09-24 23:16:04	Valencia/València	Mas de 1.000.000 de habitantes	Mujer	1962	Universitarios	Sí, es mi vivienda de siempre	Ninguna			Igual	Igual	Soy asalariad@ y salgo de casa para trabajar	... el sector público	Sí, peor rendimiento.	No	No	No	No	Sí	N/A	N/A	N/A	N/A	N/A	N/A		N/A	N/A	N/A	N/A	N/A	N/A	N/A
1088	2020-09-24 23:15:30	2020-09-24 23:24:28	Valencia/València	Mas de 1.000.000 de habitantes	Mujer	1987	Formación profesional	Sí, es mi vivienda de siempre	Una	Ninguna	Ninguna	Mejor	Igual	Soy asalariad@ y salgo de casa para trabajar	... el sector privado	Sí, peor rendimiento.	Sí	Sí	No	No	No	N/A	N/A	N/A	N/A	N/A	N/A		N/A	N/A	N/A	N/A	N/A	N/A	N/A	3	7		2	4								5	7
1089	2020-09-24 23:16:07	2020-09-24 23:24:29	Valencia/València	Entre 50.001 y 100.000	Hombre	1954	Bachillerato	No, he vuelto a mi residencia habitual	Una	Ninguna	Ninguna		Igual	Jubilad@			N/A	N/A	N/A	N/A	N/A	N/A	N/A	N/A	N/A	N/A	N/A		N/A	N/A	N/A	N/A	N/A	N/A	N/A	3	3	3	0	0	0	0	0	0	2	5	5
1090	2020-09-24 23:17:46	2020-09-24 23:27:51	Valencia/València	Entre 400.001 y 1.000.000	Mujer	1962	Universitarios	Sí, es mi vivienda de siempre	Una	Ninguna	Una		Peor	Parad@ o en excedencia			N/A	N/A	N/A	N/A	N/A	N/A	N/A	N/A	N/A	N/A	N/A		N/A	N/A	N/A	N/A	N/A	N/A	N/A	2	7	7	0	7	7	0	0	0	0	0	0	3	7
1091	2020-09-24 23:17:57	2020-09-24 23:30:50	Barcelona	Mas de 1.000.000 de habitantes	Mujer	1966	Universitarios	Sí, es mi vivienda de siempre	Cuatro	Ninguna	Ninguna		Peor	Soy asalariad@ y combino teletrabajo y trabajo fuera de casa	... el sector público		No	No	Sí	No	No	No	No	No	Sí	No	No		N/A	N/A	N/A	N/A	N/A	N/A	N/A	7	7	7	4	7	5	2	2	2				7	7
1092	2020-09-24 23:18:46	2020-09-24 23:31:06	Valencia/València	Entre 10.001 y 50.000	Mujer	1979	Universitarios	Sí, aunque no es mi residencia habitual	Una	Ninguna	Ninguna	Peor	Igual	Soy asalariad@ y combino teletrabajo y trabajo fuera de casa	... el sector público	Sí, mayor rendimiento.	Sí	No	No	No	No	No	Sí	No	No	No	No		N/A	N/A	N/A	N/A	N/A	N/A	N/A	3	7	3	0	1	0	0	0	0	0	0	0	5	7
1093	2020-09-24 23:23:55	2020-09-24 23:36:31	Tarragona	Entre 100.001 y 400.000	Hombre	1988		No, me he cambiado a otra residencia	Dos	Ninguna	Ninguna	Mejor	Mejor	Soy asalariad@ y salgo de casa para trabajar	... ambos sectores	No	No	No	No	No	Sí	N/A	N/A	N/A	N/A	N/A	N/A		N/A	N/A	N/A	N/A	N/A	N/A	N/A	7	7		2	2		5	5		2	7		7	7
1094	2020-09-24 23:26:22	2020-09-24 23:38:51	Valencia/València	Entre 400.001 y 1.000.000	Hombre	1949	Universitarios	Sí, es mi vivienda de siempre	Ninguna			Igual	Igual	Jubilad@			N/A	N/A	N/A	N/A	N/A	N/A	N/A	N/A	N/A	N/A	N/A		N/A	N/A	N/A	N/A	N/A	N/A	N/A	1	2	1
1095	2020-09-24 23:26:33	2020-09-24 23:34:54	Valencia/València	Entre 10.001 y 50.000	Mujer	1977	Universitarios	Sí, es mi vivienda de siempre	Ninguna				Peor	Parad@ o en excedencia			N/A	N/A	N/A	N/A	N/A	N/A	N/A	N/A	N/A	N/A	N/A		N/A	N/A	N/A	N/A	N/A	N/A	N/A	7	7		2	2		0	0		2	0		7	7
1096	2020-09-24 23:34:19	2020-09-24 23:45:35	Illes Balears	Entre 10.001 y 50.000	Hombre	1989	Universitarios	Sí, es mi vivienda de siempre	Una	Ninguna	Ninguna	Peor	Igual	Soy asalariad@ y salgo de casa para trabajar	... el sector público	Sí, peor rendimiento.	No	No	No	No	Sí	N/A	N/A	N/A	N/A	N/A	N/A		N/A	N/A	N/A	N/A	N/A	N/A	N/A	3	5	3	3	5	3	2	4	2	1	2	1	5	5
1097	2020-09-24 23:34:32	2020-09-24 23:46:56	Valencia/València	Entre 400.001 y 1.000.000	Mujer	1983	Universitarios	Sí, es mi vivienda de siempre	Dos	Una	Ninguna	Mejor	Mejor	Soy asalariad@ y teletrabajo	... el sector privado	No	No	No	No	No	Sí	Sí	No	Sí	No	No	No		N/A	N/A	N/A	N/A	N/A	N/A	N/A	0	0	0	0	1	0				7	7	7	5	7
1098	2020-09-24 23:38:29	2020-09-24 23:49:01	Alicante/Alacant	Entre 100.001 y 400.000	Hombre	1954	Universitarios	No, me he cambiado a otra residencia	Una	Ninguna	Ninguna	Igual	Igual	Soy autónom@ y combino teletrabajo y trabajo fuera de casa		No	Sí	No	No	No	No	No	No	No	No	No	Sí		N/A	N/A	N/A	N/A	N/A	N/A	N/A
1099	2020-09-24 23:41:39	2020-09-25 00:02:33	Alicante/Alacant	Entre 100.001 y 400.000	Mujer	1955	Universitarios	Sí, es mi vivienda de siempre	Dos	Ninguna	Una	Igual	Igual	Jubilad@			N/A	N/A	N/A	N/A	N/A	N/A	N/A	N/A	N/A	N/A	N/A		N/A	N/A	N/A	N/A	N/A	N/A	N/A	7	7	6	5	5	5	0	0	0	3	0	3	5	7
1100	2020-09-24 23:44:54	2020-09-24 23:46:55	Girona	Entre 100.001 y 400.000	Hombre	1991	Universitarios	No, me he cambiado a otra residencia	Una	Ninguna	Una	Peor	Peor	Soy asalariad@ y salgo de casa para trabajar	... el sector público	No	No	No	No	No	Sí	N/A	N/A	N/A	N/A	N/A	N/A		N/A	N/A	N/A	N/A	N/A	N/A	N/A
1101	2020-09-24 23:44:54	2020-09-25 00:08:54	Valencia/València		Mujer	1948	Secundarios	Sí, es mi vivienda de siempre	Ninguna			Igual	Igual	Jubilad@			N/A	N/A	N/A	N/A	N/A	N/A	N/A	N/A	N/A	N/A	N/A		N/A	N/A	N/A	N/A	N/A	N/A	N/A	5	7		2	4		0	0		2	0		3	6
1102	2020-09-24 23:52:38	2020-09-25 00:05:57	Barcelona	Mas de 1.000.000 de habitantes	Mujer	1963	Universitarios	Sí, es mi vivienda de siempre	Dos	Ninguna	Ninguna	Igual	Igual	Soy asalariad@ y combino teletrabajo y trabajo fuera de casa	... el sector público	No	No	No	No	No	Sí	Sí	No	Sí	No	Sí	Sí		N/A	N/A	N/A	N/A	N/A	N/A	N/A	4	7	4	0	1	0	0	0	0	0	0	0	6	7
1103	2020-09-24 23:57:34	2020-09-24 23:59:51	Pontevedra	Entre 100.001 y 400.000	Mujer	1980	Universitarios	Sí, es mi vivienda de siempre	Cinco o más	Dos	Dos						N/A	N/A	N/A	N/A	N/A	N/A	N/A	N/A	N/A	N/A	N/A		N/A	N/A	N/A	N/A	N/A	N/A	N/A
1104	2020-09-25 00:02:30	2020-09-25 00:21:27	Valencia/València	Entre 2.001 y 10.000	Hombre	1959	Bachillerato	Sí, es mi vivienda de siempre	Una	Ninguna	Ninguna	Igual	Igual	Soy asalariad@ y teletrabajo	... el sector público	Sí, mayor rendimiento.	No	No	No	No	Sí	No	No	Sí	No	No	No		N/A	N/A	N/A	N/A	N/A	N/A	N/A	5	5		5	5								5	5
1105	2020-09-25 00:07:17	2020-09-25 00:22:43	Valencia/València	Entre 10.001 y 50.000	Mujer	1992	Universitarios	Sí, necesitaría cambiar, pero no tengo alternativa	Una	Ninguna	Ninguna	Mejor	Mejor	Soy asalariad@ y salgo de casa para trabajar	... el sector privado	No	No	No	No	No	Sí	N/A	N/A	N/A	N/A	N/A	N/A		N/A	N/A	N/A	N/A	N/A	N/A	N/A	2	5	2	1	1	1							7	7
1106	2020-09-25 00:19:59	2020-09-25 00:33:54	Valencia/València	Entre 400.001 y 1.000.000	Hombre	1960	Universitarios	Sí, es mi vivienda de siempre	Ninguna			Peor		Soy asalariad@ y salgo de casa para trabajar	... el sector privado	No	Sí	No	No	No	No	N/A	N/A	N/A	N/A	N/A	N/A		N/A	N/A	N/A	N/A	N/A	N/A	N/A	7	7		1	0		0	0		0	0		7	7
1107	2020-09-25 00:24:28	2020-09-25 00:33:53	Alicante/Alacant	Entre 100.001 y 400.000	Hombre	1960	Universitarios	Sí, es mi vivienda de siempre	Dos	Una	Ninguna	Igual	Igual	Soy autónom@ y salgo de casa para trabajar		Sí, mayor rendimiento.	No	No	No	No	Sí	N/A	N/A	N/A	N/A	N/A	N/A		N/A	N/A	N/A	N/A	N/A	N/A	N/A	0	0		0	0		2	5		4	6		0	0
1108	2020-09-25 00:31:27	2020-09-25 00:43:49	Madrid	Entre 50.001 y 100.000	Hombre	1952	Universitarios	Sí, es mi vivienda de siempre	Una	Ninguna	Ninguna	Igual	Igual	Jubilad@			N/A	N/A	N/A	N/A	N/A	N/A	N/A	N/A	N/A	N/A	N/A		N/A	N/A	N/A	N/A	N/A	N/A	N/A	4	7		7	7		0	0		0	0		6	7
1109	2020-09-25 00:35:28	2020-09-25 00:50:08	Valencia/València	Entre 2.001 y 10.000	Mujer	1963	Universitarios	Sí, es mi vivienda de siempre	Una	Ninguna	Ninguna	Igual	Igual	Parad@ o en excedencia			N/A	N/A	N/A	N/A	N/A	N/A	N/A	N/A	N/A	N/A	N/A		N/A	N/A	N/A	N/A	N/A	N/A	N/A	7	7	7	1	1	1							7	7
1110	2020-09-25 00:47:57	2020-09-25 00:50:25	Barcelona	Entre 100.001 y 400.000	Hombre	1987	Universitarios	Sí, es mi vivienda de siempre	Dos	Ninguna	Ninguna	Igual	Igual	Soy asalariad@ y combino teletrabajo y trabajo fuera de casa	... el sector público	No	No	No	No	No	Sí	No	No	No	No	Sí	No		N/A	N/A	N/A	N/A	N/A	N/A	N/A
1111	2020-09-25 00:52:43	2020-09-25 00:57:16	Valencia/València	Entre 10.001 y 50.000	Mujer	1946	Bachillerato	Sí, es mi vivienda de siempre	Ninguna			Igual	Igual	Jubilad@			N/A	N/A	N/A	N/A	N/A	N/A	N/A	N/A	N/A	N/A	N/A		N/A	N/A	N/A	N/A	N/A	N/A	N/A			7
1112	2020-09-25 01:04:08	2020-09-25 01:14:29	Valencia/València	Menos de 2.000 habitantes	Mujer	1982	Formación profesional	Sí, es mi vivienda de siempre	Dos	Dos	Una	Peor	Mejor	Soy asalariad@ y salgo de casa para trabajar	... el sector público	No	No	No	No	Sí	No	N/A	N/A	N/A	N/A	N/A	N/A		N/A	N/A	N/A	N/A	N/A	N/A	N/A	7	7	7	2	7	7	3	7	7	2	7	2	7	7
1113	2020-09-25 01:05:00	2020-09-25 01:18:29	Cádiz	Entre 100.001 y 400.000	Mujer	1977	Universitarios	Sí, aunque no es mi residencia habitual	Ninguna			Peor	Peor	Soy asalariad@ y combino teletrabajo y trabajo fuera de casa	... el sector público	Sí, peor rendimiento.	No	No	Sí	No	No	No	No	Sí	Sí	No	No		N/A	N/A	N/A	N/A	N/A	N/A	N/A	2	2		2	2		2	2		0	0		5	5
1114	2020-09-25 01:09:52	2020-09-25 01:25:16	Valencia/València	Menos de 2.000 habitantes	Hombre	1944	Universitarios	Sí, aunque no es mi residencia habitual	Cinco o más	Una	Una	Igual	Igual	Jubilad@			N/A	N/A	N/A	N/A	N/A	N/A	N/A	N/A	N/A	N/A	N/A		N/A	N/A	N/A	N/A	N/A	N/A	N/A	0	0	1	1	1	1	0	0	0	1	0	3	3	1
1115	2020-09-25 01:24:24	2020-09-25 01:31:50	Valladolid	Entre 100.001 y 400.000	Mujer	1987	Universitarios	No, me he cambiado a otra residencia	Dos	Una	Dos	Peor	Peor	Me despidieron después del periodo de estado de alarma			N/A	N/A	N/A	N/A	N/A	N/A	N/A	N/A	N/A	N/A	N/A		N/A	N/A	N/A	N/A	N/A	N/A	N/A	7	7		2	2		0	0		0	0		4	2
1116	2020-09-25 01:36:13	2020-09-25 01:46:29	Alicante/Alacant	Entre 10.001 y 50.000	Hombre	1989	Universitarios	Sí, es mi vivienda de siempre	Una	Ninguna	Ninguna	Igual	Igual	Soy asalariad@ y salgo de casa para trabajar	... el sector público	No	No	No	No	No	Sí	N/A	N/A	N/A	N/A	N/A	N/A		N/A	N/A	N/A	N/A	N/A	N/A	N/A	7	7		1	1								7	7
1117	2020-09-25 02:33:15	2020-09-25 02:48:03	Zaragoza	Entre 400.001 y 1.000.000	Hombre	1959	Universitarios	Sí, es mi vivienda de siempre	Dos	Ninguna	Una	Igual	Igual	Soy autónom@ y combino teletrabajo y trabajo fuera de casa		No	Sí	No	No	No	No	No	No	No	No	No	Sí		N/A	N/A	N/A	N/A	N/A	N/A	N/A	7	7		0	0		5	5					7	7
1118	2020-09-25 03:22:15	2020-09-25 03:38:07	Cádiz	Entre 50.001 y 100.000	Hombre	1954	Universitarios	Sí, es mi vivienda de siempre	Ninguna			Igual	Igual	Jubilad@			N/A	N/A	N/A	N/A	N/A	N/A	N/A	N/A	N/A	N/A	N/A		N/A	N/A	N/A	N/A	N/A	N/A	N/A	7	7	7	0	1	1	0	0	0	2	0	0	7	7
1119	2020-09-25 06:04:34	2020-09-25 06:22:24	Valencia/València	Entre 100.001 y 400.000	Mujer	1968	Universitarios	Sí, es mi vivienda de siempre	Una	Ninguna	Ninguna	Igual	Igual	Soy asalariad@ y salgo de casa para trabajar	... el sector público	Sí, peor rendimiento.	No	No	No	No	Sí	N/A	N/A	N/A	N/A	N/A	N/A		N/A	N/A	N/A	N/A	N/A	N/A	N/A	5	7		2	7		0	0		0	0		3	7
1120	2020-09-25 06:16:04	2020-09-25 06:42:39	Valencia/València	Entre 10.001 y 50.000	Hombre	1973	Universitarios	Sí, es mi vivienda de siempre	Dos	Una	Ninguna	Igual		Soy asalariad@ y combino teletrabajo y trabajo fuera de casa	... el sector privado	No	No	No	No	No	Sí	No	No	No	No	No	Sí		N/A	N/A	N/A	N/A	N/A	N/A	N/A	3	3	3	0	1	0	1	3	1	3	3	3	4	4
1121	2020-09-25 06:27:55	2020-09-25 06:44:58	Barcelona	Mas de 1.000.000 de habitantes	Mujer	1970	Universitarios	Sí, es mi vivienda de siempre	Cuatro	Una	Ninguna	Igual	Igual	Soy autónom@ y combino teletrabajo y trabajo fuera de casa		No	No	No	No	No	Sí	No	No	No	No	Sí	No		N/A	N/A	N/A	N/A	N/A	N/A	N/A	6	4	6	0	2	2	1	1	1	0	0	0	6	6
1122	2020-09-25 06:45:59	2020-09-25 07:02:27	Granada	Entre 100.001 y 400.000	Hombre	1979	Universitarios	Sí, es mi vivienda de siempre	Dos	Una	Ninguna	Igual	Igual	Soy asalariad@ y salgo de casa para trabajar	... el sector público	Sí, peor rendimiento.	No	No	No	No	Sí	N/A	N/A	N/A	N/A	N/A	N/A		N/A	N/A	N/A	N/A	N/A	N/A	N/A	0	0	0	0	0	0	1	4	4	6	7	6	0	0
1123	2020-09-25 06:57:21	2020-09-25 07:08:34	Valencia/València	Mas de 1.000.000 de habitantes	Hombre	1962	Universitarios	Sí, es mi vivienda de siempre	Cinco o más	Ninguna	Ninguna	Igual	Igual	Soy asalariad@ y salgo de casa para trabajar	... el sector privado	No	Sí	No	No	No	No	N/A	N/A	N/A	N/A	N/A	N/A		N/A	N/A	N/A	N/A	N/A	N/A	N/A	5	7	5	3	3	3	3	3	3				2	2
1124	2020-09-25 07:00:49	2020-09-25 07:03:48	Lleida	Entre 2.001 y 10.000	Mujer	1975	Universitarios	Sí, es mi vivienda de siempre	Cuatro	Tres	Ninguna	Igual	Igual	Soy asalariad@ y salgo de casa para trabajar	... el sector público	Sí, peor rendimiento.	No	No	No	No	Sí	N/A	N/A	N/A	N/A	N/A	N/A		N/A	N/A	N/A	N/A	N/A	N/A	N/A
1125	2020-09-25 07:02:45	2020-09-25 07:17:29	Jaén	Entre 10.001 y 50.000	Mujer	1982	Bachillerato	Sí, es mi vivienda de siempre	Dos	Dos	Ninguna	Igual	Peor	Soy asalariad@ y salgo de casa para trabajar	... el sector privado	Sí, mayor rendimiento.	No	No	No	No	Sí	N/A	N/A	N/A	N/A	N/A	N/A		N/A	N/A	N/A	N/A	N/A	N/A	N/A	7	7	7	7	7	7	2	7	2	0	0	0	7	7
1126	2020-09-25 07:07:54	2020-09-25 07:27:23	Alicante/Alacant	Entre 10.001 y 50.000	Hombre	1943	Bachillerato	Sí, aunque no es mi residencia habitual	Una	Una	Una	Igual		Jubilad@			N/A	N/A	N/A	N/A	N/A	N/A	N/A	N/A	N/A	N/A	N/A		N/A	N/A	N/A	N/A	N/A	N/A	N/A	1	1		1	1		0	0		0	0		0	0
1127	2020-09-25 07:12:21	2020-09-25 07:39:34	Valencia/València	Mas de 1.000.000 de habitantes	Mujer	1970	Universitarios	Sí, es mi vivienda de siempre	Tres	Dos	Ninguna	Mejor	Igual	Soy autónom@ y combino teletrabajo y trabajo fuera de casa		No	Sí	No	No	Sí	No	No	Sí	No	No	No	No		N/A	N/A	N/A	N/A	N/A	N/A	N/A		3		0	1	0	0	5	0	7	7	7		4
1128	2020-09-25 07:15:58	2020-09-25 07:25:05	Alicante/Alacant	Entre 10.001 y 50.000	Hombre	1954	Universitarios	Sí, es mi vivienda de siempre	Una	Ninguna	Una	Igual	Igual	Jubilad@			N/A	N/A	N/A	N/A	N/A	N/A	N/A	N/A	N/A	N/A	N/A		N/A	N/A	N/A	N/A	N/A	N/A	N/A	2	4		0	0								3	1
1129	2020-09-25 07:16:30	2020-09-25 07:21:14															N/A	N/A	N/A	N/A	N/A	N/A	N/A	N/A	N/A	N/A	N/A		N/A	N/A	N/A	N/A	N/A	N/A	N/A
1130	2020-09-25 07:28:27	2020-09-25 07:45:34	Valencia/València	Entre 2.001 y 10.000	Hombre	1964	Universitarios	Sí, es mi vivienda de siempre	Una	Ninguna	Ninguna	Igual	Mejor	Soy asalariad@ y combino teletrabajo y trabajo fuera de casa	... el sector público	No	No	No	No	No	Sí	No	No	No	No	Sí	No		N/A	N/A	N/A	N/A	N/A	N/A	N/A	4	7	2	1	2	1							5	5
1131	2020-09-25 07:32:25	2020-09-25 07:44:30	Alicante/Alacant	Entre 100.001 y 400.000	Hombre	1963	Universitarios	Sí, es mi vivienda de siempre	Cuatro	Ninguna	Ninguna	Peor	Peor	Soy autónom@ sin posibilidad de ejercer mi profesión			N/A	N/A	N/A	N/A	N/A	N/A	N/A	N/A	N/A	N/A	N/A		N/A	N/A	N/A	N/A	N/A	N/A	N/A	7	7		1	7		5	5		6	6		7	7
1132	2020-09-25 07:35:27	2020-09-25 07:48:14	Alicante/Alacant	Entre 10.001 y 50.000	Hombre	1961	Universitarios	Sí, es mi vivienda de siempre	Una	Ninguna	Ninguna	Igual	Igual	Otro			N/A	N/A	N/A	N/A	N/A	N/A	N/A	N/A	N/A	N/A	N/A		N/A	N/A	N/A	N/A	N/A	N/A	N/A	7	7	7	1	1	1	0	0	0	0	0	0	7	7
1133	2020-09-25 07:40:12	2020-09-25 07:55:21	Valencia/València			1975	Universitarios	No, he vuelto a mi residencia habitual	Tres	Dos	Ninguna	Igual	Igual	Parad@ o en excedencia			N/A	N/A	N/A	N/A	N/A	N/A	N/A	N/A	N/A	N/A	N/A		N/A	N/A	N/A	N/A	N/A	N/A	N/A	6	7		0	1		1	5		2	7		5	7
1134	2020-09-25 07:48:24	2020-09-25 08:17:32	Alicante/Alacant	Entre 100.001 y 400.000	Mujer	1970	Universitarios	Sí, es mi vivienda de siempre	Tres	Una	Ninguna		Peor	Estoy en un ERTE			N/A	N/A	N/A	N/A	N/A	N/A	N/A	N/A	N/A	N/A	N/A		N/A	N/A	N/A	N/A	N/A	N/A	N/A	5	7	5	4	7	7	3	7	3				4	7
1135	2020-09-25 07:53:58	2020-09-25 08:04:37	Valencia/València	Entre 400.001 y 1.000.000	Hombre	1976	Formación profesional		Tres	Ninguna	Una	Igual	Igual	Soy asalariad@ y salgo de casa para trabajar	... el sector público	No	Sí	No	No	No	No	N/A	N/A	N/A	N/A	N/A	N/A		N/A	N/A	N/A	N/A	N/A	N/A	N/A	7	7	7	2	2	2							7	7
1136	2020-09-25 07:55:42	2020-09-25 08:06:32	Valencia/València	Entre 400.001 y 1.000.000	Mujer	1941	Formación profesional	Sí, es mi vivienda de siempre	Una	Una	Una	Igual	Igual	Jubilad@			N/A	N/A	N/A	N/A	N/A	N/A	N/A	N/A	N/A	N/A	N/A		N/A	N/A	N/A	N/A	N/A	N/A	N/A	7	7	7	6	6	6	0	0	0	0	0	0	7	7
1137	2020-09-25 07:57:17	2020-09-25 08:17:54	Alicante/Alacant	Entre 100.001 y 400.000	Mujer	1955	Universitarios	Sí, es mi vivienda de siempre	Dos	Una	Ninguna	Peor		Soy asalariad@ y salgo de casa para trabajar	... ambos sectores	Sí, peor rendimiento.	No	No	No	No	Sí	N/A	N/A	N/A	N/A	N/A	N/A		N/A	N/A	N/A	N/A	N/A	N/A	N/A	7	7	7	7	7	7	0	0	0	0	0	0	0	0
1138	2020-09-25 08:04:23	2020-09-25 08:22:48	Valencia/València	Entre 50.001 y 100.000	Hombre	1957	Universitarios	Sí, es mi vivienda de siempre	Una	Ninguna	Una			Soy autónom@ y salgo de casa para trabajar		No	No	No	No	No	Sí	N/A	N/A	N/A	N/A	N/A	N/A		N/A	N/A	N/A	N/A	N/A	N/A	N/A	0	0	0	0	0	0							1	1
1139	2020-09-25 08:06:27	2020-09-25 08:18:24	Alicante/Alacant	Entre 10.001 y 50.000	Hombre	1958	Primarios	Sí, es mi vivienda de siempre	Dos	Ninguna	Ninguna	Igual	Igual	Soy asalariad@ y salgo de casa para trabajar	... el sector público	No	No	No	No	No	Sí	N/A	N/A	N/A	N/A	N/A	N/A		N/A	N/A	N/A	N/A	N/A	N/A	N/A	7	7	7	5	5	5	0	0	0	0	0	0	7	7
1140	2020-09-25 08:09:58	2020-09-25 08:22:08		Entre 10.001 y 50.000	Hombre	1968	Universitarios	Sí, es mi vivienda de siempre	Cinco o más	Cuatro	Ninguna	Igual	Igual	Soy autónom@ y combino teletrabajo y trabajo fuera de casa		No	Sí	No	No	No	No	No	No	No	No	Sí	Sí		N/A	N/A	N/A	N/A	N/A	N/A	N/A	0	0	0	0	0	0	7	7	6	3	3	3	0	0
1141	2020-09-25 08:16:40	2020-09-25 08:22:41	Valencia/València	Mas de 1.000.000 de habitantes	Mujer	1963	Universitarios	Sí, es mi vivienda de siempre	Dos	Ninguna	Ninguna	Igual	Igual	Realizo trabajo no remunerado en el hogar			N/A	N/A	N/A	N/A	N/A	N/A	N/A	N/A	N/A	N/A	N/A		N/A	N/A	N/A	N/A	N/A	N/A	N/A	7	7		7	7		0	0		0	0		7	7
1142	2020-09-25 08:33:14	2020-09-25 08:39:04		Mas de 1.000.000 de habitantes	Mujer	1991	Universitarios	Sí, es mi vivienda de siempre	Una	Ninguna	Una	Mejor	Mejor	Soy asalariad@ y combino teletrabajo y trabajo fuera de casa	... ambos sectores	No	No	No	No	No	Sí	Sí	No	Sí	No	Sí	No		N/A	N/A	N/A	N/A	N/A	N/A	N/A	7	7	7	1	1		0	0	0	0	0	0	6	7
1143	2020-09-25 08:33:55	2020-09-25 08:48:52	Valencia/València	Entre 10.001 y 50.000	Hombre	1973	Universitarios	Sí, es mi vivienda de siempre	Tres	Dos	Una	Igual	Igual	Soy asalariad@ y combino teletrabajo y trabajo fuera de casa	... el sector público	No	No	No	Sí	No	No	No	Sí	No	No	No	No		N/A	N/A	N/A	N/A	N/A	N/A	N/A	3	6	3	2	4	2	3	7	2	2	5	2	3	6
1144	2020-09-25 08:36:14	2020-09-25 08:50:54	Valencia/València	Entre 50.001 y 100.000	Mujer	1963	Universitarios	Sí, es mi vivienda de siempre	Una	Ninguna	Una	Peor	Peor	Me despidieron después del periodo de estado de alarma			N/A	N/A	N/A	N/A	N/A	N/A	N/A	N/A	N/A	N/A	N/A		N/A	N/A	N/A	N/A	N/A	N/A	N/A	7	7	7	7	7	7	0	0	0	0	0	0	7	7
1145	2020-09-25 08:36:19	2020-09-25 09:01:43	Alicante/Alacant	Entre 50.001 y 100.000	Mujer	1964	Formación profesional	Sí, es mi vivienda de siempre	Tres	Ninguna	Ninguna	Igual	Igual	Soy asalariad@ y combino teletrabajo y trabajo fuera de casa	... el sector público	No	No	No	No	No	Sí	No	No	No	No	Sí	No		N/A	N/A	N/A	N/A	N/A	N/A	N/A	5	7	7	0	5	0							5	7
1146	2020-09-25 08:40:08	2020-09-25 08:59:51	Valencia/València	Entre 400.001 y 1.000.000	Hombre	1960	Universitarios	Sí, es mi vivienda de siempre	Cuatro	Una	Una	Peor	Peor	Soy autónom@ y salgo de casa para trabajar		Sí, peor rendimiento.	No	No	No	No	Sí	N/A	N/A	N/A	N/A	N/A	N/A		N/A	N/A	N/A	N/A	N/A	N/A	N/A	3	2	3				2	2	2				3	3
1147	2020-09-25 08:42:53	2020-09-25 09:01:30	Murcia	Entre 10.001 y 50.000	Hombre	1944	Secundarios	Sí, es mi vivienda de siempre	Dos	Una	Una	Igual		Jubilad@			N/A	N/A	N/A	N/A	N/A	N/A	N/A	N/A	N/A	N/A	N/A		N/A	N/A	N/A	N/A	N/A	N/A	N/A
1148	2020-09-25 08:44:15	2020-09-25 10:05:07	Valencia/València	Entre 2.001 y 10.000	Hombre	1958	Universitarios	Sí, es mi vivienda de siempre	Cuatro	Una	Una	Igual	Igual	Soy asalariad@ y salgo de casa para trabajar	... el sector público	No	No	No	Sí	No	No	N/A	N/A	N/A	N/A	N/A	N/A		N/A	N/A	N/A	N/A	N/A	N/A	N/A													4	4
1149	2020-09-25 08:45:06	2020-09-25 09:00:26	Valencia/València	Entre 10.001 y 50.000	Hombre	1968	Universitarios	Sí, es mi vivienda de siempre	Tres	Una	Ninguna	Igual	Igual	Soy asalariad@ y salgo de casa para trabajar	... el sector público	No	No	No	No	No	Sí	N/A	N/A	N/A	N/A	N/A	N/A		N/A	N/A	N/A	N/A	N/A	N/A	N/A	4	7	4	2	2	2	5	6	5	3	7	3	4	7
1150	2020-09-25 08:47:00	2020-09-25 09:03:21	Valencia/València	Entre 10.001 y 50.000	Hombre	1970	Universitarios	Sí, es mi vivienda de siempre	Tres	Dos	Ninguna	Mejor	Peor	Soy asalariad@ y combino teletrabajo y trabajo fuera de casa	... el sector privado	Sí, peor rendimiento.	No	No	No	No	Sí	No	Sí	No	No	Sí	No		N/A	N/A	N/A	N/A	N/A	N/A	N/A	0	7	2	0	2	0	1	7	2				7	7
1151	2020-09-25 08:49:59	2020-09-25 08:51:22	Madrid	Mas de 1.000.000 de habitantes	Mujer	1993	Universitarios	Sí, es mi vivienda de siempre	Dos	Ninguna	Una	Igual	Peor	Soy asalariad@ y salgo de casa para trabajar	... el sector privado	No	Sí	No	No	No	No	N/A	N/A	N/A	N/A	N/A	N/A		N/A	N/A	N/A	N/A	N/A	N/A	N/A
1152	2020-09-25 08:50:33	2020-09-25 09:14:13	Valencia/València	Entre 10.001 y 50.000	Mujer	1976	Universitarios	Sí, es mi vivienda de siempre	Dos	Ninguna	Ninguna	Igual	Igual	Soy autónom@ y combino teletrabajo y trabajo fuera de casa		No	No	No	No	No	Sí	No	No	No	Sí	No	No		N/A	N/A	N/A	N/A	N/A	N/A	N/A	2	6	6	0	3	0	1	2	0	3	5	3	6	6
1153	2020-09-25 08:59:59	2020-09-25 09:02:46	León	Entre 100.001 y 400.000	Hombre	1939	Universitarios	Sí, es mi vivienda de siempre	Una	Ninguna		Igual	Igual				N/A	N/A	N/A	N/A	N/A	N/A	N/A	N/A	N/A	N/A	N/A		N/A	N/A	N/A	N/A	N/A	N/A	N/A
1154	2020-09-25 09:04:07	2020-09-25 09:10:34						Sí, es mi vivienda de siempre			Cinco o más			Soy autónom@ y teletrabajo			No	No	No	No	No	No	No	No	No	No	No		N/A	N/A	N/A	N/A	N/A	N/A	N/A
1155	2020-09-25 09:04:40	2020-09-25 09:12:05	Valencia/València	Entre 400.001 y 1.000.000	Hombre	1952	Universitarios	Sí, es mi vivienda de siempre	Una	Ninguna	Una	Igual	Igual	Soy asalariad@ y combino teletrabajo y trabajo fuera de casa	... el sector público	Sí, peor rendimiento.	No	No	Sí	No	Sí	No	Sí	No	Sí	No	No		N/A	N/A	N/A	N/A	N/A	N/A	N/A
1156	2020-09-25 09:09:13	2020-09-25 09:33:31	Alicante/Alacant	Entre 100.001 y 400.000	Mujer	1959	Universitarios	Sí, es mi vivienda de siempre	Dos	Ninguna	Una	Igual		Soy asalariad@ y teletrabajo	... el sector público	Sí, peor rendimiento.	No	No	No	No	Sí	No	No	No	No	Sí	No		N/A	N/A	N/A	N/A	N/A	N/A	N/A	0	2	2	1	1	1							2	2
1157	2020-09-25 09:12:10	2020-09-25 09:30:53	Madrid	Mas de 1.000.000 de habitantes	Mujer	1950	Universitarios	Sí, es mi vivienda de siempre	Ninguna			Igual	Igual	Jubilad@			N/A	N/A	N/A	N/A	N/A	N/A	N/A	N/A	N/A	N/A	N/A		N/A	N/A	N/A	N/A	N/A	N/A	N/A	5	7	6	6	6	6							5	5
1158	2020-09-25 09:13:52	2020-09-25 09:37:22	Valencia/València	Entre 400.001 y 1.000.000	Mujer	1954	Universitarios	Sí, es mi vivienda de siempre	Una	Ninguna	Una	Igual	Igual	Jubilad@			N/A	N/A	N/A	N/A	N/A	N/A	N/A	N/A	N/A	N/A	N/A		N/A	N/A	N/A	N/A	N/A	N/A	N/A	5	6	5	4	5	4							2	3
1159	2020-09-25 09:15:33	2020-09-25 10:11:11		Mas de 1.000.000 de habitantes	Hombre	1968	Universitarios	Sí, es mi vivienda de siempre	Dos	Una	Ninguna	Igual	Igual	Soy asalariad@ y teletrabajo	... el sector público	Sí, mayor rendimiento.	No	No	No	No	Sí	Sí	No	No	No	No	No		N/A	N/A	N/A	N/A	N/A	N/A	N/A	2	7	7	2	2	2	0	0	0	7	7	7	5	5
1160	2020-09-25 09:15:45	2020-09-25 09:31:39	Valencia/València	Entre 50.001 y 100.000	Hombre	1952	Secundarios	Sí, es mi vivienda de siempre	Una	Ninguna	Una	Igual	Igual	Jubilad@			N/A	N/A	N/A	N/A	N/A	N/A	N/A	N/A	N/A	N/A	N/A		N/A	N/A	N/A	N/A	N/A	N/A	N/A				1	1	1				2	0	1
1161	2020-09-25 09:16:28	2020-09-25 09:36:15	Barcelona	Entre 100.001 y 400.000	Hombre	1984	Formación profesional	Sí, necesitaría cambiar, pero no tengo alternativa	Dos	Una	Una	Igual	Igual	Soy asalariad@ y salgo de casa para trabajar	... el sector privado	No	Sí	No	No	No	No	N/A	N/A	N/A	N/A	N/A	N/A		N/A	N/A	N/A	N/A	N/A	N/A	N/A				0	0	0	1	4	1	0	0	0	1	3
1162	2020-09-25 09:16:36	2020-09-25 09:29:29	Alicante/Alacant	Entre 10.001 y 50.000	Mujer	1979	Universitarios	Sí, es mi vivienda de siempre	Tres	Dos	Ninguna		Igual	Soy asalariad@ y combino teletrabajo y trabajo fuera de casa	... el sector público	No	No	No	No	No	Sí	No	Sí	No	Sí	No	No		N/A	N/A	N/A	N/A	N/A	N/A	N/A	2	7	7	0	1	0	0	5	0	7	7	7	7	7
1163	2020-09-25 09:22:01	2020-09-25 09:24:55	Alicante/Alacant	Entre 50.001 y 100.000	Mujer	1971		Sí, es mi vivienda de siempre	Una	Ninguna	Una	Igual	Igual	Soy asalariad@ y salgo de casa para trabajar	... el sector privado	No	Sí	No	No	No	No	N/A	N/A	N/A	N/A	N/A	N/A		N/A	N/A	N/A	N/A	N/A	N/A	N/A
1164	2020-09-25 09:26:46	2020-09-25 09:47:14	Valencia/València	Entre 2.001 y 10.000	Mujer	1953	Bachillerato	Sí, es mi vivienda de siempre	Una	Una	Ninguna	Igual	Igual	Jubilad@			N/A	N/A	N/A	N/A	N/A	N/A	N/A	N/A	N/A	N/A	N/A		N/A	N/A	N/A	N/A	N/A	N/A	N/A	7	7	7	7	7	7	0	0	0	0	0	0	7	7
1165	2020-09-25 09:37:12	2020-09-25 09:44:39	A Coruña	Entre 2.001 y 10.000	Hombre	1966	Universitarios	Sí, es mi vivienda de siempre	Cinco o más	Una	Dos	Igual	Igual	Soy autónom@ y salgo de casa para trabajar		No	No	No	No	No	Sí	N/A	N/A	N/A	N/A	N/A	N/A		N/A	N/A	N/A	N/A	N/A	N/A	N/A	7	7	7	2	2	2	0	0	0	0	0	0	7	7
1166	2020-09-25 09:40:40	2020-09-25 09:50:16	Valencia/València		Mujer	1963	Bachillerato	Sí, es mi vivienda de siempre	Ninguna			Igual		Jubilad@			N/A	N/A	N/A	N/A	N/A	N/A	N/A	N/A	N/A	N/A	N/A		N/A	N/A	N/A	N/A	N/A	N/A	N/A	1	2		1	1								1
1167	2020-09-25 09:42:00	2020-09-25 10:14:19	Madrid	Menos de 2.000 habitantes	Hombre		Universitarios	Sí, es mi vivienda de siempre	Una	Ninguna	Una	Igual	Igual	Jubilad@			N/A	N/A	N/A	N/A	N/A	N/A	N/A	N/A	N/A	N/A	N/A		N/A	N/A	N/A	N/A	N/A	N/A	N/A	7	7	3	1	1	1	0	0	0	0	0	2	4	4
1168	2020-09-25 09:48:41	2020-09-25 10:01:57	Valencia/València	Entre 10.001 y 50.000	Mujer	1965	Universitarios	Sí, es mi vivienda de siempre	Una	Ninguna	Ninguna	Igual	Igual	Soy asalariad@ y salgo de casa para trabajar	... el sector público	No	No	No	No	No	Sí	N/A	N/A	N/A	N/A	N/A	N/A		N/A	N/A	N/A	N/A	N/A	N/A	N/A	7	7	7	3	4	3	0	0	0	0	0	0	5	5
1169	2020-09-25 09:55:21	2020-09-25 10:07:35	Valencia/València	Entre 10.001 y 50.000	Hombre	1969	Universitarios	Sí, es mi vivienda de siempre	Tres	Dos	Ninguna	Mejor	Igual	Soy asalariad@ y salgo de casa para trabajar	... el sector privado	No	No	No	No	No	Sí	N/A	N/A	N/A	N/A	N/A	N/A		N/A	N/A	N/A	N/A	N/A	N/A	N/A	7	7		0	2		0	1		1	1		7	7
1170	2020-09-25 09:56:45	2020-09-25 09:58:25	Valencia/València			1947	Universitarios	Sí, es mi vivienda de siempre	Una	Una	Una						N/A	N/A	N/A	N/A	N/A	N/A	N/A	N/A	N/A	N/A	N/A		N/A	N/A	N/A	N/A	N/A	N/A	N/A
1171	2020-09-25 09:59:54	2020-09-25 10:43:42	Valencia/València	Entre 400.001 y 1.000.000	Mujer	1962	Universitarios	No, me he cambiado a otra residencia	Dos	Ninguna	Ninguna	Peor	Mejor	Realizo trabajo no remunerado en el hogar			N/A	N/A	N/A	N/A	N/A	N/A	N/A	N/A	N/A	N/A	N/A		N/A	N/A	N/A	N/A	N/A	N/A	N/A	7	4	3	7	3	3							7	5
1172	2020-09-25 10:01:27	2020-09-25 10:11:45	Valencia/València			1955	Bachillerato	Sí, es mi vivienda de siempre	Una	Ninguna	Ninguna	Igual	Igual	Soy asalariad@ y salgo de casa para trabajar	... el sector público	Sí, peor rendimiento.	No	No	No	No	Sí	N/A	N/A	N/A	N/A	N/A	N/A		N/A	N/A	N/A	N/A	N/A	N/A	N/A	2	7											4	1
1173	2020-09-25 10:02:35	2020-09-25 10:21:46		Mas de 1.000.000 de habitantes	Mujer	1987	Universitarios	Sí, es mi vivienda de siempre	Una	Ninguna	Ninguna	Igual	Mejor	Soy asalariad@ y salgo de casa para trabajar	... el sector privado	No	No	No	No	No	Sí	N/A	N/A	N/A	N/A	N/A	N/A		N/A	N/A	N/A	N/A	N/A	N/A	N/A	6	0	6	1	1	1	0	0	0	0	0	0	7	7
1174	2020-09-25 10:14:41	2020-09-25 10:18:51	Valencia/València	Entre 400.001 y 1.000.000	Mujer	1964	Universitarios	Sí, es mi vivienda de siempre	Cinco o más	Una	Dos	Igual	Igual	Soy asalariad@ y combino teletrabajo y trabajo fuera de casa	... el sector privado	No	No	No	No	Sí	No	No	No	No	No	Sí	No		N/A	N/A	N/A	N/A	N/A	N/A	N/A
1175	2020-09-25 10:15:41	2020-09-25 10:27:35	Las Palmas	Entre 10.001 y 50.000	Mujer	1974	Secundarios	Sí, es mi vivienda de siempre	Tres	Ninguna	Ninguna	Mejor	Mejor	Soy asalariad@ y salgo de casa para trabajar	... el sector privado	Sí, peor rendimiento.	Sí	No	No	No	No	N/A	N/A	N/A	N/A	N/A	N/A		N/A	N/A	N/A	N/A	N/A	N/A	N/A	4	2		4	2		0	0		2	5		0	4
1176	2020-09-25 10:16:01	2020-09-25 10:26:28	Valencia/València	Entre 10.001 y 50.000	Mujer	1968	Bachillerato	Sí, es mi vivienda de siempre	Cinco o más	Tres	Dos	Peor	Mejor	Soy asalariad@ y salgo de casa para trabajar	... el sector privado	Sí, peor rendimiento.	Sí	No	No	No	No	N/A	N/A	N/A	N/A	N/A	N/A		N/A	N/A	N/A	N/A	N/A	N/A	N/A	2	7		1	2			2			7			7
1177	2020-09-25 10:23:46	2020-09-25 10:31:32	Alicante/Alacant	Entre 50.001 y 100.000	Hombre	1970	Universitarios	Sí, es mi vivienda de siempre	Tres	Ninguna	Dos	Peor	Mejor	Soy autónom@ sin posibilidad de ejercer mi profesión			N/A	N/A	N/A	N/A	N/A	N/A	N/A	N/A	N/A	N/A	N/A		N/A	N/A	N/A	N/A	N/A	N/A	N/A	7	7	7	4	4	4							7	7
1178	2020-09-25 10:24:28	2020-09-25 10:26:13	Valencia/València	Entre 400.001 y 1.000.000	Hombre	1962	Bachillerato	Sí, es mi vivienda de siempre	Ninguna			Igual	Igual	Soy asalariad@ y combino teletrabajo y trabajo fuera de casa	... el sector público	No	No	No	No	No	Sí	Sí	No	Sí	No	Sí	No		N/A	N/A	N/A	N/A	N/A	N/A	N/A
1179	2020-09-25 10:24:42	2020-09-25 10:34:15	Valencia/València	Entre 400.001 y 1.000.000	Hombre	1974	Universitarios	Sí, es mi vivienda de siempre	Tres	Dos	Una	Igual	Igual	Soy asalariad@ y salgo de casa para trabajar	... ambos sectores	Sí, mayor rendimiento.	No	No	Sí	No	Sí	N/A	N/A	N/A	N/A	N/A	N/A		N/A	N/A	N/A	N/A	N/A	N/A	N/A	7	7	7	1	1	1	0	3	0	0	0	0	7	7
1180	2020-09-25 10:27:30	2020-09-25 10:34:47	Valencia/València	Entre 400.001 y 1.000.000	Hombre	1962	Bachillerato	Sí, es mi vivienda de siempre	Ninguna			Igual	Igual	Soy asalariad@ y combino teletrabajo y trabajo fuera de casa	... el sector público	No	No	No	No	No	Sí	Sí	No	Sí	No	Sí	No		N/A	N/A	N/A	N/A	N/A	N/A	N/A	4	7	6	2	6	6	0	0	0	0	0	0	6	7
1181	2020-09-25 10:30:12	2020-09-25 11:53:17	Madrid	Entre 10.001 y 50.000	Hombre	1979	Universitarios	Sí, es mi vivienda de siempre	Tres	Dos	Ninguna	Igual	Igual	Soy asalariad@ y salgo de casa para trabajar	... el sector privado	No	No	No	No	No	Sí	N/A	N/A	N/A	N/A	N/A	N/A		N/A	N/A	N/A	N/A	N/A	N/A	N/A	2	2	2	1	1	1	2	7	2	3	7	3	7	7
1182	2020-09-25 10:31:55	2020-09-25 10:40:52		Entre 400.001 y 1.000.000	Mujer	1959	Universitarios	Sí, es mi vivienda de siempre	Una		Una			Jubilad@			N/A	N/A	N/A	N/A	N/A	N/A	N/A	N/A	N/A	N/A	N/A		N/A	N/A	N/A	N/A	N/A	N/A	N/A	4	3		3	3
1183	2020-09-25 10:35:03	2020-09-25 10:45:08	Pontevedra	Entre 100.001 y 400.000	Mujer	1996	Universitarios	Sí, es mi vivienda de siempre	Tres	Ninguna	Ninguna	Igual	Igual	Soy asalariad@ y combino teletrabajo y trabajo fuera de casa		No	No	No	No	No	Sí	No	No	No	No	Sí	No		N/A	N/A	N/A	N/A	N/A	N/A	N/A	0	0	0	1	2	1							0	2
1184	2020-09-25 10:40:30	2020-09-25 10:55:08	Madrid	Mas de 1.000.000 de habitantes	Mujer	1962	Universitarios	Sí, es mi vivienda de siempre	Ninguna			Igual	Peor	Soy asalariad@ y combino teletrabajo y trabajo fuera de casa	... el sector privado	Sí, mayor rendimiento.	No	Sí	No	No	No	No	Sí	No	No	Sí	No		N/A	N/A	N/A	N/A	N/A	N/A	N/A	2	7	7	2	3	3							7	7
1185	2020-09-25 10:43:24	2020-09-25 10:53:42	Valencia/València	Entre 2.001 y 10.000	Hombre	1954	Bachillerato	Sí, es mi vivienda de siempre	Ninguna			Peor	Mejor	Jubilad@			N/A	N/A	N/A	N/A	N/A	N/A	N/A	N/A	N/A	N/A	N/A		N/A	N/A	N/A	N/A	N/A	N/A	N/A	1	1		1	0
1186	2020-09-25 10:47:43	2020-09-25 10:57:01	Valencia/València	Entre 2.001 y 10.000	Hombre	1974	Universitarios	Sí, es mi vivienda de siempre	Tres	Una	Ninguna	Igual	Igual	Soy asalariad@ y salgo de casa para trabajar	... el sector privado	Sí, peor rendimiento.	No	No	No	No	Sí	N/A	N/A	N/A	N/A	N/A	N/A		N/A	N/A	N/A	N/A	N/A	N/A	N/A	7	7		2	1		3	0		1	3		7	7
1187	2020-09-25 10:50:44	2020-09-25 11:02:15	Valencia/València	Entre 10.001 y 50.000	Mujer	1957	Universitarios	Sí, es mi vivienda de siempre	Dos	Ninguna	Ninguna	Igual	Igual	Jubilad@			N/A	N/A	N/A	N/A	N/A	N/A	N/A	N/A	N/A	N/A	N/A		N/A	N/A	N/A	N/A	N/A	N/A	N/A	7	7		7	7		0	0		0	0		7	7
1188	2020-09-25 10:54:31	2020-09-25 11:22:50	Alicante/Alacant	Entre 100.001 y 400.000	Mujer	1960	Universitarios		Dos	Ninguna	Una	Igual		Soy autónom@ y salgo de casa para trabajar		No	No	No	No	No	Sí	N/A	N/A	N/A	N/A	N/A	N/A		N/A	N/A	N/A	N/A	N/A	N/A	N/A	7	7	6	3	7	3	0	0	0	0	0	0	7	7
1189	2020-09-25 10:55:57	2020-09-25 11:11:21	Alicante/Alacant	Entre 100.001 y 400.000	Mujer	1959	Universitarios	Sí, es mi vivienda de siempre	Dos	Ninguna	Ninguna	Igual	Igual	Parad@ o en excedencia			N/A	N/A	N/A	N/A	N/A	N/A	N/A	N/A	N/A	N/A	N/A		N/A	N/A	N/A	N/A	N/A	N/A	N/A	7	7		7	7		0	0		0	0		7	7
1190	2020-09-25 11:12:20	2020-09-25 11:25:33	Burgos	Entre 10.001 y 50.000	Mujer	1996	Universitarios	Sí, aunque no es mi residencia habitual	Tres	Dos	Tres	Igual	Igual	Soy estudiante			N/A	N/A	N/A	N/A	N/A	N/A	N/A	N/A	N/A	N/A	N/A	Sí, por otros motivos	Sí	No	No	No	No	No	No	7	1	1	1	1	1	0	0	0	0	0	0	7	2
1191	2020-09-25 11:18:18	2020-09-25 11:27:34	Valencia/València	Mas de 1.000.000 de habitantes	Mujer	1976	Universitarios	Sí, es mi vivienda de siempre	Tres	Dos	Ninguna	Mejor	Igual	Soy autónom@ y salgo de casa para trabajar		No	Sí	No	No	No	No	N/A	N/A	N/A	N/A	N/A	N/A		N/A	N/A	N/A	N/A	N/A	N/A	N/A	3	7	6	1	3	1	1	3	1	4	7	4	7	7
1192	2020-09-25 11:19:18	2020-09-25 11:28:23	Teruel	Entre 2.001 y 10.000	Hombre	1979	Formación profesional	Sí, es mi vivienda de siempre	Tres	Ninguna	Una	Igual	Igual	Soy asalariad@ y salgo de casa para trabajar	... el sector privado	No	Sí	No	No	No	No	N/A	N/A	N/A	N/A	N/A	N/A		N/A	N/A	N/A	N/A	N/A	N/A	N/A	0	0	0	0	0	0	0	0	0	0	0	0	2	2
1193	2020-09-25 11:23:34	2020-09-25 11:33:20	Valencia/València	Entre 400.001 y 1.000.000	Hombre	1959	Bachillerato	Sí, es mi vivienda de siempre	Dos	Una	Ninguna	Peor	Igual	Parad@ o en excedencia			N/A	N/A	N/A	N/A	N/A	N/A	N/A	N/A	N/A	N/A	N/A		N/A	N/A	N/A	N/A	N/A	N/A	N/A	7	7	7	5	5	5	2	2	2	0	0	0	7	7
1194	2020-09-25 11:25:51	2020-09-25 11:40:52	Las Palmas	Entre 10.001 y 50.000	Hombre	1971	Formación profesional	Sí, es mi vivienda de siempre	Una		Una	Peor	Peor	Estoy en un ERTE			N/A	N/A	N/A	N/A	N/A	N/A	N/A	N/A	N/A	N/A	N/A		N/A	N/A	N/A	N/A	N/A	N/A	N/A	7	7	7	3	3	3							6	6
1195	2020-09-25 11:26:04	2020-09-25 11:36:57	Valencia/València	Mas de 1.000.000 de habitantes	Hombre	1979	Universitarios	Sí, es mi vivienda de siempre	Una	Ninguna	Ninguna	Igual	Igual	Soy asalariad@ y salgo de casa para trabajar	... el sector público	Sí, peor rendimiento.	No	No	No	No	Sí	N/A	N/A	N/A	N/A	N/A	N/A		N/A	N/A	N/A	N/A	N/A	N/A	N/A	3	5	3	1	1	1							5	7
1196	2020-09-25 11:27:41	2020-09-25 11:42:24	Valencia/València	Entre 10.001 y 50.000	Mujer	1977	Universitarios	Sí, es mi vivienda de siempre	Dos	Una	Una	Igual	Igual	Soy asalariad@ y salgo de casa para trabajar	... el sector público	No	No	No	No	No	Sí	N/A	N/A	N/A	N/A	N/A	N/A		N/A	N/A	N/A	N/A	N/A	N/A	N/A	2	7	2	6	7	6	4	7	5	7	7	7	7	7
1197	2020-09-25 11:28:39	2020-09-25 11:45:36	Valencia/València	Entre 10.001 y 50.000	Mujer	1969	Universitarios	Sí, es mi vivienda de siempre	Dos	Ninguna	Ninguna	Igual	Igual	Soy asalariad@ y salgo de casa para trabajar		Sí, peor rendimiento.	Sí	No	No	No	No	N/A	N/A	N/A	N/A	N/A	N/A		N/A	N/A	N/A	N/A	N/A	N/A	N/A	7	7	7										7	7
1198	2020-09-25 11:28:51	2020-09-25 14:40:21	Valencia/València	Mas de 1.000.000 de habitantes	Mujer	1977	Universitarios	Sí, es mi vivienda de siempre	Cuatro	Tres	Ninguna	Igual	Igual	Soy asalariad@ y salgo de casa para trabajar	... el sector privado	No	No	No	No	No	Sí	N/A	N/A	N/A	N/A	N/A	N/A		N/A	N/A	N/A	N/A	N/A	N/A	N/A	3	7	7	1	1	1	6	7	6	3	7	3	7	7
1199	2020-09-25 11:29:03	2020-09-25 11:49:20	Zaragoza	Entre 400.001 y 1.000.000	Mujer	1959	Universitarios	Sí, es mi vivienda de siempre	Una	Ninguna	Dos	Igual	Igual	Jubilad@			N/A	N/A	N/A	N/A	N/A	N/A	N/A	N/A	N/A	N/A	N/A		N/A	N/A	N/A	N/A	N/A	N/A	N/A	0	0	0	0	0	0	0	0	0	0	0	0	0	0
1200	2020-09-25 11:32:22	2020-09-25 11:46:05	Valencia/València	Entre 2.001 y 10.000	Hombre	1960	Universitarios	Sí, es mi vivienda de siempre	Una	Ninguna	Ninguna	Igual	Igual	Soy asalariad@ y combino teletrabajo y trabajo fuera de casa	... el sector público	No	No	No	No	No	Sí	No	No	Sí	No	No	No		N/A	N/A	N/A	N/A	N/A	N/A	N/A	3	3		4	4		0	0		0	0		3	3
1201	2020-09-25 11:33:52	2020-09-25 11:45:11	Castellón/Castelló	Entre 10.001 y 50.000	Mujer	1993	Universitarios	Sí, es mi vivienda de siempre	Una	Ninguna	Ninguna			Soy asalariad@ y salgo de casa para trabajar	... el sector público	Sí, peor rendimiento.	No	No	No	No	Sí	N/A	N/A	N/A	N/A	N/A	N/A		N/A	N/A	N/A	N/A	N/A	N/A	N/A	2	7	4	1	1	1	0	3	0				7	7
1202	2020-09-25 11:34:13	2020-09-25 11:43:34	Valencia/València	Entre 400.001 y 1.000.000	Mujer	1990	Universitarios	Sí, es mi vivienda de siempre	Tres	Ninguna	Ninguna	Igual	Igual	Soy asalariad@ y combino teletrabajo y trabajo fuera de casa	... el sector público	Sí, peor rendimiento.	No	No	No	No	Sí	Sí	No	No	No	Sí	No		N/A	N/A	N/A	N/A	N/A	N/A	N/A	0	7	3	1	2	1							5	7
1203	2020-09-25 11:38:59	2020-09-25 11:49:25	Alicante/Alacant	Entre 10.001 y 50.000	Hombre	1955	Universitarios	Sí, es mi vivienda de siempre	Una	Ninguna	Una	Igual	Igual	Jubilad@			N/A	N/A	N/A	N/A	N/A	N/A	N/A	N/A	N/A	N/A	N/A		N/A	N/A	N/A	N/A	N/A	N/A	N/A										3		3
1204	2020-09-25 11:39:47	2020-09-25 11:52:39	Valencia/València	Menos de 2.000 habitantes	Mujer	1974	Universitarios	Sí, es mi vivienda de siempre	Dos	Ninguna	Una	Igual	Igual	Otro			N/A	N/A	N/A	N/A	N/A	N/A	N/A	N/A	N/A	N/A	N/A		N/A	N/A	N/A	N/A	N/A	N/A	N/A	5	5	5	6	6	6							6	6
1205	2020-09-25 11:40:27	2020-09-25 11:57:21	Toledo	Entre 50.001 y 100.000	Hombre	1947	Universitarios	Sí, es mi vivienda de siempre	Una	Ninguna	Una	Igual	Igual	Jubilad@			N/A	N/A	N/A	N/A	N/A	N/A	N/A	N/A	N/A	N/A	N/A		N/A	N/A	N/A	N/A	N/A	N/A	N/A	1	1	1	1	2	2							1	1
1206	2020-09-25 11:41:38	2020-09-25 11:50:40	Toledo	Entre 50.001 y 100.000	Hombre	1964	Secundarios	Sí, es mi vivienda de siempre	Cinco o más	Ninguna	Tres	Igual	Igual	Otro			N/A	N/A	N/A	N/A	N/A	N/A	N/A	N/A	N/A	N/A	N/A		N/A	N/A	N/A	N/A	N/A	N/A	N/A													7	7
1207	2020-09-25 11:41:38	2020-09-25 12:03:10	Cádiz	Entre 100.001 y 400.000	Hombre	1942	Universitarios	Sí, es mi vivienda de siempre	Una	Ninguna	Una	Igual	Igual	Jubilad@			N/A	N/A	N/A	N/A	N/A	N/A	N/A	N/A	N/A	N/A	N/A		N/A	N/A	N/A	N/A	N/A	N/A	N/A		7	7											7
1208	2020-09-25 11:41:55	2020-09-25 11:52:55	Valencia/València	Entre 400.001 y 1.000.000	Hombre	1974	Universitarios	Sí, es mi vivienda de siempre	Tres	Dos	Ninguna	Igual	Igual	Soy asalariad@ y combino teletrabajo y trabajo fuera de casa	... el sector privado	No	No	No	No	No	Sí	No	No	No	No	Sí	No		N/A	N/A	N/A	N/A	N/A	N/A	N/A	0	0		0	0	0	0	0	0	2	2	2	0	0
1209	2020-09-25 11:43:16	2020-09-25 11:54:15	Albacete	Entre 100.001 y 400.000	Hombre	1977	Universitarios	Sí, es mi vivienda de siempre	Una	Ninguna	Ninguna	Igual	Igual	Soy asalariad@ y teletrabajo	... el sector privado	No	No	No	No	No	Sí	Sí	No	No	No	No	No		N/A	N/A	N/A	N/A	N/A	N/A	N/A
1210	2020-09-25 11:46:56	2020-09-25 12:01:20	Toledo	Entre 2.001 y 10.000	Mujer	1962	Formación profesional	Sí, aunque no es mi residencia habitual	Una	Ninguna	Una	Igual	Igual	Jubilad@			N/A	N/A	N/A	N/A	N/A	N/A	N/A	N/A	N/A	N/A	N/A		N/A	N/A	N/A	N/A	N/A	N/A	N/A	7	7	7	7	7	7							7	7
1211	2020-09-25 11:48:29	2020-09-25 11:59:29	Alicante/Alacant	Entre 100.001 y 400.000	Hombre	1992	Universitarios	Sí, es mi vivienda de siempre	Dos	Ninguna	Dos	Mejor	Mejor	Soy asalariad@ y salgo de casa para trabajar	... el sector privado	Sí, mayor rendimiento.	No	No	Sí	No	No	N/A	N/A	N/A	N/A	N/A	N/A		N/A	N/A	N/A	N/A	N/A	N/A	N/A	0	1	4	2	2	2							0	2
1212	2020-09-25 11:52:00	2020-09-25 11:59:28	Valencia/València	Mas de 1.000.000 de habitantes	Hombre	1982	Universitarios	Sí, es mi vivienda de siempre	Tres	Dos	Ninguna	Igual	Igual	Soy asalariad@ y salgo de casa para trabajar		No	No	No	No	No	Sí	N/A	N/A	N/A	N/A	N/A	N/A		N/A	N/A	N/A	N/A	N/A	N/A	N/A	0	0	0
1213	2020-09-25 11:53:04	2020-09-25 12:09:35	Valencia/València	Entre 400.001 y 1.000.000	Hombre	1949	Universitarios	Sí, es mi vivienda de siempre	Una	Ninguna	Ninguna	Igual	Igual	Jubilad@			N/A	N/A	N/A	N/A	N/A	N/A	N/A	N/A	N/A	N/A	N/A		N/A	N/A	N/A	N/A	N/A	N/A	N/A	4	2	4	0	0	0	0	0	0	0	0	0	3	1
1214	2020-09-25 11:53:59	2020-09-25 12:05:24	Alicante/Alacant	Entre 10.001 y 50.000	Hombre	1953	Bachillerato	Sí, es mi vivienda de siempre	Dos	Ninguna	Dos	Igual	Igual	Jubilad@			N/A	N/A	N/A	N/A	N/A	N/A	N/A	N/A	N/A	N/A	N/A		N/A	N/A	N/A	N/A	N/A	N/A	N/A	0	0	1	0	0	0
1215	2020-09-25 12:01:20	2020-09-25 12:03:43	Alicante/Alacant	Menos de 2.000 habitantes	Mujer	1996	Universitarios	Sí, es mi vivienda de siempre	Tres	Ninguna	Dos	Igual	Igual	Soy estudiante			N/A	N/A	N/A	N/A	N/A	N/A	N/A	N/A	N/A	N/A	N/A	Sí, por otros motivos	No	Sí	No	No	No	No	No
1216	2020-09-25 12:02:00	2020-09-25 12:14:29	Valencia/València	Entre 400.001 y 1.000.000	Mujer	1988	Universitarios	Sí, es mi vivienda de siempre	Una	Ninguna	Ninguna	Igual	Igual	Soy asalariad@ y salgo de casa para trabajar	... el sector privado	No	No	No	No	No	Sí	N/A	N/A	N/A	N/A	N/A	N/A		N/A	N/A	N/A	N/A	N/A	N/A	N/A	5	5	2	0	0	0							6	7
1217	2020-09-25 12:02:08	2020-09-25 12:09:00	La Rioja	Entre 100.001 y 400.000	Hombre	1997	Universitarios	Sí, es mi vivienda de siempre	Tres	Ninguna	Ninguna	Igual	Igual	Soy estudiante			N/A	N/A	N/A	N/A	N/A	N/A	N/A	N/A	N/A	N/A	N/A	Sí, por otros motivos	No	No	No	No	Sí	No	No	0	0	0	0	0	0	3	3	0	0	0	0	5	5
1218	2020-09-25 12:08:32	2020-09-25 12:10:08	Alicante/Alacant		Mujer	1959	Universitarios	Sí, es mi vivienda de siempre	Una	Ninguna	Una	Igual	Igual	Jubilad@			N/A	N/A	N/A	N/A	N/A	N/A	N/A	N/A	N/A	N/A	N/A		N/A	N/A	N/A	N/A	N/A	N/A	N/A
1219	2020-09-25 12:13:54	2020-09-25 12:30:23	Alicante/Alacant			1954	Universitarios	Sí, es mi vivienda de siempre	Ninguna			Peor	Mejor	Soy autónom@ y salgo de casa para trabajar		Sí, peor rendimiento.	Sí	No	No	No	No	N/A	N/A	N/A	N/A	N/A	N/A		N/A	N/A	N/A	N/A	N/A	N/A	N/A
1220	2020-09-25 12:14:46	2020-09-25 12:49:40	Valencia/València	Mas de 1.000.000 de habitantes	Hombre	1988	Universitarios	Sí, es mi vivienda de siempre	Una	Ninguna	Ninguna	Peor	Mejor	Soy asalariad@ y salgo de casa para trabajar	... el sector privado	Sí, mayor rendimiento.	No	No	No	No	Sí	N/A	N/A	N/A	N/A	N/A	N/A		N/A	N/A	N/A	N/A	N/A	N/A	N/A	6	4	6	2	3	2	4	4	4	0	0	0	4	3
1221	2020-09-25 12:17:14	2020-09-25 12:20:27	Toledo			1948	Universitarios	Sí, es mi vivienda de siempre	Ninguna			Peor	Mejor	Jubilad@			N/A	N/A	N/A	N/A	N/A	N/A	N/A	N/A	N/A	N/A	N/A		N/A	N/A	N/A	N/A	N/A	N/A	N/A
1222	2020-09-25 12:17:40	2020-09-25 12:31:53	Valencia/València	Entre 10.001 y 50.000	Hombre	1965	Formación profesional	Sí, es mi vivienda de siempre	Dos	Ninguna	Ninguna	Igual	Peor	Soy autónom@ y combino teletrabajo y trabajo fuera de casa		Sí, peor rendimiento.	Sí	No	No	No	No	No	No	Sí	No	No	No		N/A	N/A	N/A	N/A	N/A	N/A	N/A	7	7	7	2	2	2	3	4	2				7	7
1223	2020-09-25 12:24:03	2020-09-25 13:19:18	Barcelona	Mas de 1.000.000 de habitantes	Mujer	1973	Universitarios	Sí, es mi vivienda de siempre	Ninguna			Igual	Igual	Soy autónom@ y teletrabajo		Sí, peor rendimiento.	Sí	No	No	No	No	Sí	No	No	No	No	No		N/A	N/A	N/A	N/A	N/A	N/A	N/A	7	7	7	7									7
1224	2020-09-25 12:26:12	2020-09-25 12:40:45	Valladolid	Entre 100.001 y 400.000	Hombre	1942	Universitarios	Sí, es mi vivienda de siempre	Una	Ninguna	Ninguna	Igual	Igual	Jubilad@			N/A	N/A	N/A	N/A	N/A	N/A	N/A	N/A	N/A	N/A	N/A		N/A	N/A	N/A	N/A	N/A	N/A	N/A	1	1	1	1	1	1				3	0	1	5	6
1225	2020-09-25 12:29:38	2020-09-25 12:44:26	Valencia/València	Entre 400.001 y 1.000.000	Mujer	1959	Universitarios	Sí, es mi vivienda de siempre	Dos	Ninguna	Ninguna	Igual	Igual	Soy asalariad@ y combino teletrabajo y trabajo fuera de casa	... el sector público	Sí, peor rendimiento.	No	No	No	No	Sí	No	No	No	No	Sí	No		N/A	N/A	N/A	N/A	N/A	N/A	N/A	2	0	2	1	1	1	0	0	0	0	0	0	6	6
1226	2020-09-25 12:30:14	2020-09-25 12:40:33	Badajoz	Entre 100.001 y 400.000	Hombre	1944	Universitarios	Sí, es mi vivienda de siempre	Una	Una	Una	Igual		Jubilad@			N/A	N/A	N/A	N/A	N/A	N/A	N/A	N/A	N/A	N/A	N/A		N/A	N/A	N/A	N/A	N/A	N/A	N/A
1227	2020-09-25 12:31:37	2020-09-25 12:49:03	Málaga	Mas de 1.000.000 de habitantes	Hombre	1981	Universitarios	Sí, es mi vivienda de siempre	Ninguna			Peor	Igual	Soy asalariad@ y salgo de casa para trabajar	... el sector privado	No	Sí	No	No	No	No	N/A	N/A	N/A	N/A	N/A	N/A		N/A	N/A	N/A	N/A	N/A	N/A	N/A	2	7	4	1	2	1				0	0	0	7	7
1228	2020-09-25 12:40:48	2020-09-25 12:54:36	Valencia/València	Mas de 1.000.000 de habitantes	Mujer	1999	Universitarios	Sí, es mi vivienda de siempre	Dos	Ninguna	Ninguna	Igual	Igual	Soy estudiante			N/A	N/A	N/A	N/A	N/A	N/A	N/A	N/A	N/A	N/A	N/A	Sí, por otros motivos	Sí	No	No	No	No	No	No	5	0	2	2	2	2	0	0	0	0	0	0	2	5
1229	2020-09-25 12:43:00	2020-09-25 12:55:37	Madrid		Mujer	1969	Universitarios	No, he vuelto a mi residencia habitual	Cinco o más	Ninguna	Tres	Igual	Igual	Soy asalariad@ y combino teletrabajo y trabajo fuera de casa	... el sector privado	No	No	No	No	No	Sí	No	No	No	No	Sí	No		N/A	N/A	N/A	N/A	N/A	N/A	N/A	1	7	1	0	2	0	0	0	0	1	0	1	1	7
1230	2020-09-25 12:44:07	2020-09-25 15:28:55	Barcelona	Mas de 1.000.000 de habitantes	Mujer	2001	Universitarios	Sí, es mi vivienda de siempre	Dos	Una	Una			Soy estudiante			N/A	N/A	N/A	N/A	N/A	N/A	N/A	N/A	N/A	N/A	N/A	Sí, siento temor de estar en las aulas y contagiarme	Sí	No	No	No	No	No	No
1231	2020-09-25 12:46:17	2020-09-25 13:10:45	Valencia/València	Entre 400.001 y 1.000.000	Hombre	1943	Universitarios	Sí, es mi vivienda de siempre	Una	Ninguna	Una	Igual	Igual	Jubilad@			N/A	N/A	N/A	N/A	N/A	N/A	N/A	N/A	N/A	N/A	N/A		N/A	N/A	N/A	N/A	N/A	N/A	N/A	5	5	7	0	3	0	0	2	0	0	0	0	5	5
1232	2020-09-25 12:51:51	2020-09-25 12:54:05	Alicante/Alacant	Entre 400.001 y 1.000.000	Mujer	1974	Universitarios	Sí, es mi vivienda de siempre	Una	Ninguna	Ninguna	Igual	Igual	Soy asalariad@ y salgo de casa para trabajar	... el sector público	No	No	No	No	No	Sí	N/A	N/A	N/A	N/A	N/A	N/A		N/A	N/A	N/A	N/A	N/A	N/A	N/A
1233	2020-09-25 12:54:51	2020-09-25 12:56:04		Mas de 1.000.000 de habitantes	Hombre	1977	Universitarios	Sí, es mi vivienda de siempre	Tres	Ninguna	Ninguna	Igual	Peor	Soy autónom@ y teletrabajo		Sí, peor rendimiento.	Sí	No	No	No	No	No	Sí	No	No	No	No		N/A	N/A	N/A	N/A	N/A	N/A	N/A
1234	2020-09-25 12:56:56	2020-09-25 13:15:49	Valencia/València	Entre 400.001 y 1.000.000	Mujer	1981	Universitarios	Sí, es mi vivienda de siempre	Dos	Una	Ninguna	Mejor	Peor	Soy asalariad@ y salgo de casa para trabajar	... el sector público	No	No	No	No	No	Sí	N/A	N/A	N/A	N/A	N/A	N/A		N/A	N/A	N/A	N/A	N/A	N/A	N/A	7	7	0	1	1	1				7	7	7	7	7
1235	2020-09-25 12:59:00	2020-09-25 13:15:37	Valencia/València	Entre 400.001 y 1.000.000	Hombre	1964	Universitarios	Sí, es mi vivienda de siempre	Tres	Ninguna	Una	Igual	Igual	Soy asalariad@ y combino teletrabajo y trabajo fuera de casa	... el sector público	Sí, peor rendimiento.	No	No	No	No	Sí	No	Sí	No	No	No	No		N/A	N/A	N/A	N/A	N/A	N/A	N/A	2	7	2	1	1	1	3	5	3				2	7
1236	2020-09-25 12:59:36	2020-09-25 13:24:24	A Coruña	Entre 100.001 y 400.000	Mujer	1959	Universitarios	No, me he cambiado a otra residencia	Una	Ninguna	Ninguna	Igual	Peor	Soy autónom@ y combino teletrabajo y trabajo fuera de casa		No	Sí	No	No	No	No	No	No	No	No	Sí	No		N/A	N/A	N/A	N/A	N/A	N/A	N/A	7	7	7	5	7	7							7	7
1237	2020-09-25 13:10:29	2020-09-25 13:13:06	Valencia/València	Entre 400.001 y 1.000.000	Hombre	1982	Universitarios	Sí, aunque no es mi residencia habitual	Tres	Ninguna	Una	Peor	Peor	Parad@ o en excedencia			N/A	N/A	N/A	N/A	N/A	N/A	N/A	N/A	N/A	N/A	N/A		N/A	N/A	N/A	N/A	N/A	N/A	N/A
1238	2020-09-25 13:12:10	2020-09-25 13:24:46	Barcelona	Mas de 1.000.000 de habitantes	Mujer	1972	Bachillerato	Sí, es mi vivienda de siempre	Dos	Una	Ninguna	Mejor	Peor	Soy autónom@ y teletrabajo		Sí, peor rendimiento.	No	No	No	No	Sí	No	Sí	No	No	No	No		N/A	N/A	N/A	N/A	N/A	N/A	N/A	2	7	6	0	2	0	2	5	5	2	7	5	5	7
1239	2020-09-25 13:15:54	2020-09-25 13:26:58	Valencia/València	Entre 10.001 y 50.000	Hombre	1993	Universitarios	Sí, es mi vivienda de siempre	Dos	Ninguna	Dos	Igual	Igual	Soy asalariad@ y salgo de casa para trabajar	... el sector público	Sí, mayor rendimiento.	No	No	No	No	Sí	N/A	N/A	N/A	N/A	N/A	N/A		N/A	N/A	N/A	N/A	N/A	N/A	N/A
1240	2020-09-25 13:23:56	2020-09-25 14:11:07	Valencia/València	Mas de 1.000.000 de habitantes	Mujer	1960	Formación profesional	Sí, es mi vivienda de siempre	Una	Ninguna	Una	Igual	Igual	Soy asalariad@ y salgo de casa para trabajar	... el sector público	Sí, peor rendimiento.	No	No	No	No	Sí	N/A	N/A	N/A	N/A	N/A	N/A		N/A	N/A	N/A	N/A	N/A	N/A	N/A	7	7	7	5	7	7							7	7
1241	2020-09-25 13:25:44	2020-09-25 13:46:47	Toledo	Entre 50.001 y 100.000	Hombre	1967	Formación profesional	Sí, es mi vivienda de siempre	Dos	Ninguna	Una	Igual	Igual	Jubilad@			N/A	N/A	N/A	N/A	N/A	N/A	N/A	N/A	N/A	N/A	N/A		N/A	N/A	N/A	N/A	N/A	N/A	N/A	7	7	7	7	7	7							7	7
1242	2020-09-25 13:26:48	2020-09-25 13:45:15	Valencia/València	Menos de 2.000 habitantes	Mujer	1950	Universitarios	Sí, es mi vivienda de siempre	Una	Ninguna	Una	Igual	Igual	Jubilad@			N/A	N/A	N/A	N/A	N/A	N/A	N/A	N/A	N/A	N/A	N/A		N/A	N/A	N/A	N/A	N/A	N/A	N/A			6			6			0			3
1243	2020-09-25 13:32:45	2020-09-25 14:01:00	Valencia/València	Entre 2.001 y 10.000	Mujer	1952	Universitarios	Sí, es mi vivienda de siempre	Una	Ninguna	Una	Igual	Igual	Jubilad@			N/A	N/A	N/A	N/A	N/A	N/A	N/A	N/A	N/A	N/A	N/A		N/A	N/A	N/A	N/A	N/A	N/A	N/A	7	7		7	7					2	0		7	7
1244	2020-09-25 13:33:08	2020-09-25 13:40:59	Alicante/Alacant	Entre 100.001 y 400.000	Mujer	1959	Universitarios	Sí, es mi vivienda de siempre	Dos	Ninguna	Una	Peor	Igual	Soy asalariad@ y salgo de casa para trabajar	... el sector público	Sí, mayor rendimiento.	No	No	No	No	Sí	N/A	N/A	N/A	N/A	N/A	N/A		N/A	N/A	N/A	N/A	N/A	N/A	N/A	4	7		1	0		0	0		0	0		5	5
1245	2020-09-25 13:35:51	2020-09-25 13:50:50	Valencia/València	Entre 400.001 y 1.000.000	Hombre	1959	Universitarios	Sí, es mi vivienda de siempre	Una	Ninguna	Ninguna	Igual	Igual	Soy asalariad@ y combino teletrabajo y trabajo fuera de casa	... el sector privado	No	No	No	No	No	Sí	No	No	Sí	No	Sí	No		N/A	N/A	N/A	N/A	N/A	N/A	N/A	3	7	7	0	0	0							5	7
1246	2020-09-25 13:45:18	2020-09-25 14:01:29	Valencia/València	Entre 10.001 y 50.000	Mujer	1960	Universitarios	Sí, es mi vivienda de siempre	Dos	Ninguna	Una	Igual	Igual	Soy asalariad@ y salgo de casa para trabajar	... el sector público	No	No	No	No	No	Sí	N/A	N/A	N/A	N/A	N/A	N/A		N/A	N/A	N/A	N/A	N/A	N/A	N/A	7	7	7	2	7	2							7	7
1247	2020-09-25 13:49:58	2020-09-25 14:02:08	Valencia/València	Entre 2.001 y 10.000	Hombre	1955	Universitarios	No, me he cambiado a otra residencia	Dos	Ninguna	Una	Igual		Jubilad@			N/A	N/A	N/A	N/A	N/A	N/A	N/A	N/A	N/A	N/A	N/A		N/A	N/A	N/A	N/A	N/A	N/A	N/A													7
1248	2020-09-25 13:50:45	2020-09-25 13:59:06	Toledo	Entre 2.001 y 10.000	Hombre	1956	Universitarios	Sí, es mi vivienda de siempre	Dos	Ninguna	Ninguna	Igual	Igual				N/A	N/A	N/A	N/A	N/A	N/A	N/A	N/A	N/A	N/A	N/A		N/A	N/A	N/A	N/A	N/A	N/A	N/A
1249	2020-09-25 13:52:40	2020-09-25 14:07:28	Toledo	Entre 50.001 y 100.000	Mujer	1950	Primarios	Sí, es mi vivienda de siempre	Ninguna			Igual	Igual	Jubilad@			N/A	N/A	N/A	N/A	N/A	N/A	N/A	N/A	N/A	N/A	N/A		N/A	N/A	N/A	N/A	N/A	N/A	N/A
1250	2020-09-25 13:53:41	2020-09-25 14:04:29	Toledo	Entre 50.001 y 100.000	Hombre	1958	Bachillerato	Sí, es mi vivienda de siempre	Ninguna			Igual	Igual	Soy asalariad@ y salgo de casa para trabajar	... el sector público		No	No	No	No	Sí	N/A	N/A	N/A	N/A	N/A	N/A		N/A	N/A	N/A	N/A	N/A	N/A	N/A	7	7		7	7		0	0		0	0		7	7
1251	2020-09-25 13:56:16	2020-09-25 14:15:17	Toledo	Entre 2.001 y 10.000	Hombre	1955		Sí, es mi vivienda de siempre	Una	Ninguna	Una	Igual	Igual	Jubilad@			N/A	N/A	N/A	N/A	N/A	N/A	N/A	N/A	N/A	N/A	N/A		N/A	N/A	N/A	N/A	N/A	N/A	N/A	7	7		2	2								7	7
1252	2020-09-25 13:57:55	2020-09-25 14:12:48	Teruel	Menos de 2.000 habitantes	Hombre	1955	Universitarios	Sí, aunque no es mi residencia habitual	Una	Ninguna	Una	Igual	Igual	Jubilad@			N/A	N/A	N/A	N/A	N/A	N/A	N/A	N/A	N/A	N/A	N/A		N/A	N/A	N/A	N/A	N/A	N/A	N/A	7	7	7	0	4	0	0	0	0	0	0	0	7	7
1253	2020-09-25 13:58:34	2020-09-25 14:11:13	Valencia/València	Entre 400.001 y 1.000.000	Mujer	1989	Universitarios	Sí, es mi vivienda de siempre	Ninguna			Igual	Igual	Soy asalariad@ y salgo de casa para trabajar	... el sector público	No	No	No	No	No	Sí	N/A	N/A	N/A	N/A	N/A	N/A		N/A	N/A	N/A	N/A	N/A	N/A	N/A	7	7	7	1	1	1							7	7
1254	2020-09-25 13:58:42	2020-09-25 14:08:27	Barcelona	Entre 10.001 y 50.000	Mujer	1971	Universitarios	Sí, es mi vivienda de siempre	Tres	Dos	Ninguna	Igual	Igual	Soy asalariad@ y combino teletrabajo y trabajo fuera de casa	... el sector público	No	No	No	No	No	Sí	Sí	No	No	No	No	No		N/A	N/A	N/A	N/A	N/A	N/A	N/A	5	5	5	0	2	0	0	0	0				7	7
1255	2020-09-25 14:01:57	2020-09-25 14:16:44	Valencia/València	Entre 50.001 y 100.000	Mujer	1971	Universitarios	Sí, es mi vivienda de siempre	Cuatro	Tres	Una	Igual	Igual	Realizo trabajo no remunerado en el hogar			N/A	N/A	N/A	N/A	N/A	N/A	N/A	N/A	N/A	N/A	N/A		N/A	N/A	N/A	N/A	N/A	N/A	N/A	7	7		3	6		3	7		2	0		7	7
1256	2020-09-25 14:02:56	2020-09-25 14:23:25	Toledo	Entre 2.001 y 10.000	Hombre	1957	Universitarios	Sí, es mi vivienda de siempre	Dos	Ninguna	Una	Igual		Parad@ o en excedencia			N/A	N/A	N/A	N/A	N/A	N/A	N/A	N/A	N/A	N/A	N/A		N/A	N/A	N/A	N/A	N/A	N/A	N/A	5	2	5	1	1	1	0	0	0	0	0	0	4	2
1257	2020-09-25 14:09:01	2020-09-25 14:23:40	Toledo	Entre 50.001 y 100.000	Hombre	1947	Universitarios	Sí, es mi vivienda de siempre	Una	Ninguna	Ninguna	Igual		Jubilad@			N/A	N/A	N/A	N/A	N/A	N/A	N/A	N/A	N/A	N/A	N/A		N/A	N/A	N/A	N/A	N/A	N/A	N/A	7	7	7	4	5	5	0	0	0	0	0	0	7	7
1258	2020-09-25 14:14:33	2020-09-25 14:27:11	Valencia/València	Entre 2.001 y 10.000	Mujer	1955	Bachillerato	Sí, es mi vivienda de siempre	Una	Ninguna	Una	Peor	Mejor	Soy autónom@ sin posibilidad de ejercer mi profesión			N/A	N/A	N/A	N/A	N/A	N/A	N/A	N/A	N/A	N/A	N/A		N/A	N/A	N/A	N/A	N/A	N/A	N/A	7	7	7	7	7	7							7	7
1259	2020-09-25 14:17:49	2020-09-25 14:19:41	Valencia/València	Entre 10.001 y 50.000	Mujer	2002	Universitarios	Sí, es mi vivienda de siempre	Cuatro	Ninguna	Dos			Soy estudiante			N/A	N/A	N/A	N/A	N/A	N/A	N/A	N/A	N/A	N/A	N/A	Sí, no sé bien cómo se van a dar las clases	Sí	No	No	No	No	No	No
1260	2020-09-25 14:20:46	2020-09-25 14:56:32	Alicante/Alacant	Entre 10.001 y 50.000	Mujer		Primarios	Sí, es mi vivienda de siempre	Una	Ninguna	Una	Igual		Jubilad@			N/A	N/A	N/A	N/A	N/A	N/A	N/A	N/A	N/A	N/A	N/A		N/A	N/A	N/A	N/A	N/A	N/A	N/A
1261	2020-09-25 14:31:05	2020-09-25 14:39:32	Valencia/València	Entre 10.001 y 50.000	Mujer	1989	Universitarios	No, he vuelto a mi residencia habitual	Ninguna			Peor	Igual	Soy asalariad@ y salgo de casa para trabajar	... el sector privado	No	No	No	No	No	Sí	N/A	N/A	N/A	N/A	N/A	N/A		N/A	N/A	N/A	N/A	N/A	N/A	N/A	7	0	7	7	2	7	0	0	0	5	0	2	7	1
1262	2020-09-25 14:34:46	2020-09-25 14:38:04	Toledo	Entre 50.001 y 100.000	Mujer	1954	Universitarios	Sí, es mi vivienda de siempre	Tres	Una	Ninguna	Igual	Igual	Jubilad@			N/A	N/A	N/A	N/A	N/A	N/A	N/A	N/A	N/A	N/A	N/A		N/A	N/A	N/A	N/A	N/A	N/A	N/A
1263	2020-09-25 14:36:07	2020-09-25 14:48:41	Madrid	Mas de 1.000.000 de habitantes	Mujer	1960	Universitarios	Sí, es mi vivienda de siempre	Ninguna			Igual	Igual	Soy asalariad@ y teletrabajo	... el sector público	Sí, mayor rendimiento.	No	No	No	No	Sí	No	No	No	No	Sí	No		N/A	N/A	N/A	N/A	N/A	N/A	N/A	2	7	7	0	7	7	0	0	0	0	0	0	7	7
1264	2020-09-25 14:45:44	2020-09-25 14:46:48	Valencia/València	Entre 400.001 y 1.000.000	Mujer	1990	Universitarios										N/A	N/A	N/A	N/A	N/A	N/A	N/A	N/A	N/A	N/A	N/A		N/A	N/A	N/A	N/A	N/A	N/A	N/A
1265	2020-09-25 14:45:57	2020-09-25 15:03:09	Salamanca	Entre 10.001 y 50.000	Hombre	1956	Bachillerato	No, me he cambiado a otra residencia	Una	Ninguna	Ninguna	Igual	Igual	Jubilad@			N/A	N/A	N/A	N/A	N/A	N/A	N/A	N/A	N/A	N/A	N/A		N/A	N/A	N/A	N/A	N/A	N/A	N/A	1	1	1	0	0	0	0	0	0	0	0	0	0	0
1266	2020-09-25 14:47:22	2020-09-25 14:58:13	Alicante/Alacant	Entre 50.001 y 100.000	Mujer	1990	Universitarios	No, me he cambiado a otra residencia	Una	Ninguna	Ninguna	Igual	Igual	Soy asalariad@ y salgo de casa para trabajar	... el sector público	No	No	No	No	No	Sí	N/A	N/A	N/A	N/A	N/A	N/A		N/A	N/A	N/A	N/A	N/A	N/A	N/A	3	6	3	1	2	1							3	6
1267	2020-09-25 14:52:46	2020-09-25 15:05:17	Valencia/València			1968	Formación profesional	Sí, es mi vivienda de siempre	Una	Ninguna	Una	Igual	Igual	Soy asalariad@ y salgo de casa para trabajar	... el sector público	No	No	No	No	No	Sí	N/A	N/A	N/A	N/A	N/A	N/A		N/A	N/A	N/A	N/A	N/A	N/A	N/A	7	7	7	5	5	5							7	7
1268	2020-09-25 14:58:27	2020-09-25 15:01:28	Valencia/València	Entre 400.001 y 1.000.000	Hombre	1995	Universitarios	Sí, es mi vivienda de siempre	Tres	Ninguna	Una	Igual	Igual	Soy asalariad@ y salgo de casa para trabajar	... el sector privado	No	Sí	No	No	No	No	N/A	N/A	N/A	N/A	N/A	N/A		N/A	N/A	N/A	N/A	N/A	N/A	N/A	0	0	0	0	0	0							0	0
1269	2020-09-25 15:04:00	2020-09-25 15:05:50	Murcia	Entre 400.001 y 1.000.000	Mujer	1984	Universitarios	No, me he cambiado a otra residencia	Dos	Ninguna	Ninguna	Peor		Me despidieron después del periodo de estado de alarma			N/A	N/A	N/A	N/A	N/A	N/A	N/A	N/A	N/A	N/A	N/A		N/A	N/A	N/A	N/A	N/A	N/A	N/A
1270	2020-09-25 15:11:40	2020-09-25 15:18:43	Valencia/València	Entre 10.001 y 50.000	Hombre	1957	Universitarios	Sí, es mi vivienda de siempre	Dos	Ninguna	Una			Jubilad@			N/A	N/A	N/A	N/A	N/A	N/A	N/A	N/A	N/A	N/A	N/A		N/A	N/A	N/A	N/A	N/A	N/A	N/A
1271	2020-09-25 15:13:44	2020-09-25 15:27:11	Asturias	Entre 100.001 y 400.000	Mujer	1954	Universitarios	Sí, es mi vivienda de siempre	Ninguna			Igual		Soy autónom@ y salgo de casa para trabajar		No	Sí	No	No	No	No	N/A	N/A	N/A	N/A	N/A	N/A		N/A	N/A	N/A	N/A	N/A	N/A	N/A	6	7	6	1	1	1	0	0	0	0	0	0	6	7
1272	2020-09-25 15:14:59	2020-09-25 15:33:52	Alicante/Alacant	Entre 10.001 y 50.000	Mujer	1952	Universitarios	Sí, es mi vivienda de siempre	Una	Ninguna	Una	Igual	Igual	Jubilad@			N/A	N/A	N/A	N/A	N/A	N/A	N/A	N/A	N/A	N/A	N/A		N/A	N/A	N/A	N/A	N/A	N/A	N/A	7	7	7	7	7	7	3	0	3	3	0	3	7	7
1273	2020-09-25 15:15:29	2020-09-25 15:18:30	Toledo	Entre 50.001 y 100.000	Mujer	1973	Formación profesional	Sí, es mi vivienda de siempre	Una	Ninguna	Ninguna	Igual	Igual	Soy asalariad@ y salgo de casa para trabajar	... el sector público	No	No	Sí	No	No	No	N/A	N/A	N/A	N/A	N/A	N/A		N/A	N/A	N/A	N/A	N/A	N/A	N/A
1274	2020-09-25 15:16:09	2020-09-25 15:33:37	Alicante/Alacant		Mujer	1976	Universitarios	Sí, es mi vivienda de siempre	Una	Una		Peor	Mejor	Soy asalariad@ y salgo de casa para trabajar	... el sector público	No	No	No	No	No	Sí	N/A	N/A	N/A	N/A	N/A	N/A		N/A	N/A	N/A	N/A	N/A	N/A	N/A	7	7	7	3	5	3	0	0	0	0	0	0	7	7
1275	2020-09-25 15:18:26	2020-09-25 15:41:45	Valencia/València	Mas de 1.000.000 de habitantes	Mujer	1996	Universitarios	Sí, es mi vivienda de siempre	Tres	Ninguna	Una	Igual	Igual	Soy asalariad@ y salgo de casa para trabajar	... el sector privado	No	No	No	No	No	Sí	N/A	N/A	N/A	N/A	N/A	N/A		N/A	N/A	N/A	N/A	N/A	N/A	N/A										2	0	0	5	7
1276	2020-09-25 15:21:18	2020-09-25 15:26:14	Alicante/Alacant	Menos de 2.000 habitantes	Hombre	1970	Formación profesional	Sí, es mi vivienda de siempre	Cinco o más	Tres	Ninguna	Peor	Mejor	Soy asalariad@ y combino teletrabajo y trabajo fuera de casa	... el sector público	Sí, peor rendimiento.	No	No	No	No	Sí	No	No	No	No	Sí	No		N/A	N/A	N/A	N/A	N/A	N/A	N/A
1277	2020-09-25 15:22:19	2020-09-25 15:38:53	Valencia/València	Entre 400.001 y 1.000.000	Mujer	1975	Universitarios	Sí, es mi vivienda de siempre	Dos	Una	Ninguna	Igual	Igual	Soy asalariad@ y salgo de casa para trabajar	... el sector público	No	No	No	No	No	Sí	N/A	N/A	N/A	N/A	N/A	N/A		N/A	N/A	N/A	N/A	N/A	N/A	N/A	2	2	2	1	2	1	2	0	2	7	7	7	7	3
1278	2020-09-25 15:23:33	2020-09-25 15:26:21	Toledo	Entre 2.001 y 10.000	Hombre	1959	Bachillerato	Sí, es mi vivienda de siempre	Ninguna			Igual		Otro			N/A	N/A	N/A	N/A	N/A	N/A	N/A	N/A	N/A	N/A	N/A		N/A	N/A	N/A	N/A	N/A	N/A	N/A
1279	2020-09-25 15:24:06	2020-09-25 15:34:15	Madrid	Mas de 1.000.000 de habitantes	Mujer	1947	Universitarios	Sí, es mi vivienda de siempre	Ninguna			Igual	Igual	Jubilad@			N/A	N/A	N/A	N/A	N/A	N/A	N/A	N/A	N/A	N/A	N/A		N/A	N/A	N/A	N/A	N/A	N/A	N/A	7	7	7	7	7	7							7	7
1280	2020-09-25 15:28:38	2020-09-25 15:41:43	Toledo	Entre 2.001 y 10.000	Hombre	1960	Universitarios	Sí, es mi vivienda de siempre	Una	Ninguna	Una	Igual	Igual	Jubilad@			N/A	N/A	N/A	N/A	N/A	N/A	N/A	N/A	N/A	N/A	N/A		N/A	N/A	N/A	N/A	N/A	N/A	N/A	5	5		7	7		0	0		5	0		5	2
1281	2020-09-25 15:33:21	2020-09-25 15:58:01	Alicante/Alacant	Entre 400.001 y 1.000.000	Hombre	1960	Universitarios	Sí, aunque no es mi residencia habitual	Cuatro	Una	Tres	Igual	Igual	Soy asalariad@ y salgo de casa para trabajar	... el sector privado	No	No	No	No	No	Sí	N/A	N/A	N/A	N/A	N/A	N/A		N/A	N/A	N/A	N/A	N/A	N/A	N/A	1	2	1	0	0	0							7	7
1282	2020-09-25 15:37:26	2020-09-25 15:47:39	Alicante/Alacant	Entre 100.001 y 400.000	Hombre	1963	Universitarios	Sí, es mi vivienda de siempre	Tres	Dos	Una	Igual	Igual	Parad@ o en excedencia			N/A	N/A	N/A	N/A	N/A	N/A	N/A	N/A	N/A	N/A	N/A		N/A	N/A	N/A	N/A	N/A	N/A	N/A	1	1	1	7	7	7				7	7	7
1283	2020-09-25 15:45:41	2020-09-25 15:51:20	Madrid	Mas de 1.000.000 de habitantes	Mujer	1993	Universitarios	Sí, es mi vivienda de siempre	Dos	Ninguna	Una	Igual	Peor	Soy asalariad@ y salgo de casa para trabajar	... el sector privado	No	Sí	No	No	No	No	N/A	N/A	N/A	N/A	N/A	N/A		N/A	N/A	N/A	N/A	N/A	N/A	N/A	7	7		1	2		0	0		0	0		4	7
1284	2020-09-25 15:57:23	2020-09-25 16:02:59	Alicante/Alacant	Entre 100.001 y 400.000	Hombre	1955	Universitarios	Sí, es mi vivienda de siempre	Dos	Ninguna	Una	Igual	Igual	Soy asalariad@ y salgo de casa para trabajar	... el sector público	No	No	No	No	No	Sí	N/A	N/A	N/A	N/A	N/A	N/A		N/A	N/A	N/A	N/A	N/A	N/A	N/A	1	1		0	0		0	0		0	0		3	3
1285	2020-09-25 16:01:09	2020-09-25 16:14:14		Entre 400.001 y 1.000.000	Hombre	1988	Universitarios	Sí, necesitaría cambiar, pero no tengo alternativa	Una	Ninguna	Una	Peor	Peor	Soy asalariad@ y salgo de casa para trabajar	... el sector privado	No	No	No	No	No	Sí	N/A	N/A	N/A	N/A	N/A	N/A		N/A	N/A	N/A	N/A	N/A	N/A	N/A	0	7	0	1	1	1	0	0	0	0	0	0	7	7
1286	2020-09-25 16:06:04	2020-09-25 16:07:32	Alicante/Alacant	Entre 100.001 y 400.000	Mujer	1950	Universitarios	Sí, aunque no es mi residencia habitual	Ninguna								N/A	N/A	N/A	N/A	N/A	N/A	N/A	N/A	N/A	N/A	N/A		N/A	N/A	N/A	N/A	N/A	N/A	N/A
1287	2020-09-25 16:11:56	2020-09-25 16:13:29	Madrid	Entre 50.001 y 100.000	Hombre	1951	Universitarios	Sí, es mi vivienda de siempre	Una	Ninguna	Ninguna	Igual	Igual	Jubilad@			N/A	N/A	N/A	N/A	N/A	N/A	N/A	N/A	N/A	N/A	N/A		N/A	N/A	N/A	N/A	N/A	N/A	N/A
[truncated: 468 more rows]
[truncated: 146 more columns]

## Sheet: Variables
SECTION	ID_QUESTION	N_QUESTION	QUESTION	VAR	VAR_EXT	N_VAR_EXT
[truncated: 196 more rows]
